# Supplementary material for: Shallow seamounts are “oases” and activity hubs for pelagic predators in a large-scale marine reserve
Source: PLoS Biol. 2025 Feb 4;23(2):e3003016. doi: 10.1371/journal.pbio.3003016 (PMC11828362; doi:10.1371/journal.pbio.3003016)
Supplement: S1 Data — (ZIP) [file pbio.3003016.s012.zip]

Archive with 3 entries (3 files):
- S1 Data - Seamount Bathymetry/grattan_bathy_25.tif
- S1 Data - Seamount Bathymetry/harris_stewart_bathy_25.tif
- S1 Data - Seamount Bathymetry/young_bathy_25.tif
