# Supplementary material for: Shallow seamounts are “oases” and activity hubs for pelagic predators in a large-scale marine reserve
Source: PLoS Biol. 2025 Feb 4;23(2):e3003016. doi: 10.1371/journal.pbio.3003016 (PMC11828362; doi:10.1371/journal.pbio.3003016)
Supplement: S2 Data — (XLSX) [file pbio.3003016.s013.xlsx]

## Sheet: Metadata
deploy_ID	date	region	location	longitude	latitude	seamount_dist_km
GRA_RT_0	2017-01-26	Southern Seamounts	Grattan	-12.8233	-9.75099	0.74
GRA_RT_0_4	2017-06-02	Southern Seamounts	Grattan	-12.8163	-9.74246	0
GRA_RT_0_5	2018-01-25	Southern Seamounts	Grattan	-12.8235	-9.7355	0
GRA_RT_0km	2017-05-28	Southern Seamounts	Grattan	-12.822	-9.74207	0.01
GRA_RT_E10_2	2018-01-24	Southern Seamounts	Grattan	-12.7186	-9.74064	9.06
GRA_RT_E1000m	2017-05-27	Southern Seamounts	Grattan	-12.7557	-9.74112	5.04
GRA_RT_E10km	2017-05-26	Southern Seamounts	Grattan	-12.7153	-9.73599	9.41
GRA_RT_E20km	2017-05-26	Southern Seamounts	Grattan	-12.6327	-9.73853	18.46
GRA_RT_E40km	2017-05-26	Southern Seamounts	Grattan	-12.4477	-9.74873	36.51
GRA_RT_E500m	2017-05-28	Southern Seamounts	Grattan	-12.7928	-9.74472	0.96
GRA_RT_N1000m	2017-06-03	Southern Seamounts	Grattan	-12.8223	-9.6922	3.67
GRA_RT_N10km	2017-06-03	Southern Seamounts	Grattan	-12.8213	-9.64418	8.96
GRA_RT_N20km	2017-06-02	Southern Seamounts	Grattan	-12.8175	-9.56212	18.02
GRA_RT_N500m	2017-05-28	Southern Seamounts	Grattan	-12.8165	-9.71733	0.8
GRA_RT_S1000m	2017-05-29	Southern Seamounts	Grattan	-12.8119	-9.76823	1.93
GRA_RT_S10km	2017-05-28	Southern Seamounts	Grattan	-12.8207	-9.83076	8.86
GRA_RT_S20km	2017-05-28	Southern Seamounts	Grattan	-12.8213	-9.91753	18.44
GRA_RT_S500m	2017-06-03	Southern Seamounts	Grattan	-12.8168	-9.74768	0.13
GRA_RT_W1000m	2017-05-25	Southern Seamounts	Grattan	-12.8614	-9.73583	3.45
GRA_RT_W10km	2017-05-27	Southern Seamounts	Grattan	-12.9108	-9.7378	8.91
GRA_RT_W20km	2017-05-25	Southern Seamounts	Grattan	-13.0009	-9.7281	18.73
GRA_RT_W40km	2017-05-25	Southern Seamounts	Grattan	-13.1809	-9.72696	38.52
GRA_RT_W500m	2017-05-27	Southern Seamounts	Grattan	-12.8382	-9.7435	1.14
HAR_RND_001	2017-05-26	Harris Stewart Seamount	Harris Stewart	-16.9941	-8.46492	5.45
HAR_RT_0	2017-02-11	Harris Stewart Seamount	Harris Stewart	-17.0572	-8.43856	0.71
HAR_RT_0_003	2018-01-31	Harris Stewart Seamount	Harris Stewart	-17.0759	-8.4386	2.55
HAR_RT_0km	2017-05-19	Harris Stewart Seamount	Harris Stewart	-17.0631	-8.43655	1.28
HAR_RT_E1000m	2017-05-20	Harris Stewart Seamount	Harris Stewart	-17.0085	-8.43498	4.15
HAR_RT_E10km	2017-05-22	Harris Stewart Seamount	Harris Stewart	-16.9796	-8.43194	7.35
HAR_RT_E20km	2017-05-21	Harris Stewart Seamount	Harris Stewart	-16.8771	-8.43633	18.48
HAR_RT_E40km	2017-05-23	Harris Stewart Seamount	Harris Stewart	-16.708	-8.43533	37.12
HAR_RT_E500m	2017-05-21	Harris Stewart Seamount	Harris Stewart	-17.044	-8.43218	1.2
HAR_RT_W1000m	2017-05-21	Harris Stewart Seamount	Harris Stewart	-17.1316	-8.434	8.52
HAR_RT_W10km	2017-05-19	Harris Stewart Seamount	Harris Stewart	-17.1477	-8.43621	10.41
HAR_RT_W20km	2017-05-20	Harris Stewart Seamount	Harris Stewart	-17.2456	-8.43571	21.17
HAR_RT_W40km	2017-05-19	Harris Stewart Seamount	Harris Stewart	-17.4324	-8.43602	41.74
HAR_RT_W500m	2017-05-20	Harris Stewart Seamount	Harris Stewart	-17.0973	-8.43875	4.84
OFF_FT_001	2018-01-19	Oceanic	Oceanic	-12.2342	-6.22148	390.78
OFF_FT_002	2018-01-19	Oceanic	Oceanic	-12.3804	-5.87861	428.09
OFF_FT_003	2018-01-29	Oceanic	Oceanic	-14.9862	-7.89216	234.98
OFF_FT_004	2018-01-30	Oceanic	Oceanic	-16.0276	-7.88699	127.89
OFF_FT_005	2018-01-30	Oceanic	Oceanic	-16.13	-7.93701	115.37
OFF_FT_006	2018-02-01	Oceanic	Oceanic	-16.6911	-7.21486	141.32
OFF_FT_008	2018-02-01	Oceanic	Oceanic	-16.3941	-7.34257	141.34
OFF_FT_009	2018-02-02	Oceanic	Oceanic	-15.4338	-7.12117	230.16
OFF_FT_010	2018-02-02	Oceanic	Oceanic	-15.2263	-6.83762	268.03
OFF_FT_011	2018-02-03	Oceanic	Oceanic	-14.4686	-5.96628	395.06
OFF_FT_012	2018-02-03	Oceanic	Oceanic	-14.6324	-5.87994	389.14
OFF_FT_013	2018-02-04	Oceanic	Oceanic	-13.418	-5.69562	450.46
OFF_FT_014	2018-02-05	Oceanic	Oceanic	-14.8562	-5.18931	433.66
OFF_FT_015	2018-02-06	Oceanic	Oceanic	-15.3833	-6.01831	325.01
OFF_FT_016	2018-02-06	Oceanic	Oceanic	-15.3775	-5.69682	355.27
OFF_FT_017	2018-02-07	Oceanic	Oceanic	-14.5103	-6.74828	336.69
OFF_RND_101	2017-02-01	Oceanic	Oceanic	-12.0662	-7.93461	200.97
OFF_RND_103	2017-02-02	Oceanic	Oceanic	-11.178	-7.94205	221.18
OFF_RND_104	2017-02-03	Oceanic	Oceanic	-11.6591	-6.12636	403.19
OFF_RND_105	2017-02-03	Oceanic	Oceanic	-11.845	-5.91518	424.94
OFF_RND_106	2017-02-04	Oceanic	Oceanic	-13.323	-4.89414	537.17
OFF_RND_107	2017-02-05	Oceanic	Oceanic	-14.4362	-6.17795	381.83
OFF_RND_108	2017-02-05	Oceanic	Oceanic	-14.0675	-6.43781	388.71
OFF_RND_111	2017-02-08	Oceanic	Oceanic	-15.5584	-6.41255	278.19
OFF_RND_112	2017-02-08	Oceanic	Oceanic	-15.7611	-6.90685	221.28
OFF_RND_114	2017-02-09	Oceanic	Oceanic	-16.3422	-5.47175	337.59
OFF_RND_115	2017-02-09	Oceanic	Oceanic	-16.7677	-5.68012	306.98
OFF_RND_117	2017-02-10	Oceanic	Oceanic	-17.3773	-6.80152	184.91
OFF_RND_118	2017-02-10	Oceanic	Oceanic	-17.0784	-7.04687	154.26
OFF_RND_120	2017-02-11	Harris Stewart Seamount	Harris Stewart	-16.7307	-8.56707	36.09
OFF_RND_122	2017-02-12	Oceanic	Oceanic	-16.411	-9.58836	141.65
OFF_RND_124	2017-02-13	Oceanic	Oceanic	-13.7562	-10.0613	107.76
OFF_RND_126	2017-02-14	Oceanic	Oceanic	-13.6324	-8.96086	122.57
OFF_RND_132	2018-01-20	Oceanic	Oceanic	-13.1457	-5.869	427.99
OFF_RND_133	2018-01-21	Oceanic	Oceanic	-12.6227	-7.91118	201.67
OFF_RND_134	2018-02-04	Oceanic	Oceanic	-13.4155	-5.25246	499.02
OFF_RND_135	2018-02-05	Oceanic	Oceanic	-14.6574	-4.7095	490.13
OFF_RND_136	2018-02-07	Oceanic	Oceanic	-14.5131	-7.00133	321.63
OFF_RND_137	2018-02-15	Oceanic	Oceanic	-10.9759	-7.74875	250.13
OFF_RND_140	2018-02-16	Oceanic	Oceanic	-11.2956	-9.33253	92.99
OFF_RND_142	2018-02-18	Oceanic	Oceanic	-13.3793	-11.1114	162.7
OFF_RND_144	2018-02-19	Oceanic	Oceanic	-14.7775	-9.34023	218.15
OFF_RND_145	2018-02-20	Oceanic	Oceanic	-15.9629	-8.88312	127.38
OFF_RND_146	2018-02-20	Oceanic	Oceanic	-15.5372	-8.62169	166.64
OFF_RND_84	2017-01-22	Oceanic	Oceanic	-12.3157	-7.55492	244.26
OFF_RND_85	2017-01-22	Oceanic	Oceanic	-11.6443	-7.42102	261.34
OFF_RND_87	2017-01-23	Oceanic	Oceanic	-10.9954	-8.47084	181.71
OFF_RND_88	2017-01-23	Oceanic	Oceanic	-11.1538	-9.10738	119.77
OFF_RND_90	2017-01-24	Oceanic	Oceanic	-11.0063	-7.32276	291.45
OFF_RND_91	2017-01-24	Oceanic	Oceanic	-11.3867	-6.77073	337.37
OFF_RND_93	2017-01-25	Oceanic	Oceanic	-12.3928	-8.19145	175.73
OFF_RND_94	2017-01-25	Oceanic	Oceanic	-13.1317	-8.50509	139.25
OFF_RND_95	2017-01-27	Oceanic	Oceanic	-12.8663	-10.7423	109.89
OFF_RND_96	2017-01-27	Oceanic	Oceanic	-13.372	-11.0454	155.68
OFF_RND_97	2017-01-28	Oceanic	Oceanic	-14.9584	-10.3007	241.58
OFF_RND_98	2017-01-28	Oceanic	Oceanic	-15.2521	-9.63731	235.37
OFF_RND_99	2017-01-29	Oceanic	Oceanic	-14.7674	-8.54573	250.06
UNK_RT_0	2017-01-26	Southern Seamounts	Young	-12.1062	-9.75774	0.24
UNN_RT_0_3	2018-01-22	Southern Seamounts	Young	-12.0926	-9.75462	0.12
UNN_RT_0km	2017-06-04	Southern Seamounts	Young	-12.086	-9.76312	0.03
UNN_RT_20_2	2018-01-23	Southern Seamounts	Young	-12.2721	-9.75151	17.19
UNN_RT_E1000m	2017-06-04	Southern Seamounts	Young	-12.0185	-9.76742	1.48
UNN_RT_E10km	2017-06-04	Southern Seamounts	Young	-11.9937	-9.76311	3.86
UNN_RT_E20km	2017-06-03	Southern Seamounts	Young	-11.903	-9.76102	13.69
UNN_RT_E40km	2017-06-03	Southern Seamounts	Young	-11.7207	-9.76571	33.68
UNN_RT_E500m	2017-06-03	Southern Seamounts	Young	-12.0593	-9.76405	0.21
UNN_RT_N1000m	2017-06-01	Southern Seamounts	Young	-12.0756	-9.72311	3.28
UNN_RT_N10km	2017-05-31	Southern Seamounts	Young	-12.0802	-9.68061	7.88
UNN_RT_N20km	2017-05-31	Southern Seamounts	Young	-12.0814	-9.5799	19
UNN_RT_N500m	2017-05-31	Southern Seamounts	Young	-12.0761	-9.74915	0.76
UNN_RT_S1000m	2017-06-01	Southern Seamounts	Young	-12.0871	-9.79654	2.85
UNN_RT_S10km	2017-05-30	Southern Seamounts	Young	-12.0944	-9.84582	8.28
UNN_RT_S20km	2017-05-30	Southern Seamounts	Young	-12.0903	-9.93487	17.95
UNN_RT_S500m	2017-05-30	Southern Seamounts	Young	-12.0807	-9.7795	0.93
UNN_RT_W1000m	2017-05-30	Southern Seamounts	Young	-12.1382	-9.74906	3.15
UNN_RT_W10km	2017-05-29	Southern Seamounts	Young	-12.1627	-9.75097	5.46
UNN_RT_W20km	2017-05-29	Southern Seamounts	Young	-12.2698	-9.75157	16.97
UNN_RT_W500m	2017-05-29	Southern Seamounts	Young	-12.1091	-9.75007	0.95

## Sheet: Biomass
deploy_ID	taxon	biomass_kg
GRA_RT_0	Sharks	1239.83
GRA_RT_0_4	Sharks	395.08
GRA_RT_0_5	Sharks	452.36
GRA_RT_0km	Sharks	470.501
GRA_RT_E10_2	Sharks	0
GRA_RT_E1000m	Sharks	41.478
GRA_RT_E10km	Sharks	0
GRA_RT_E20km	Sharks	0
GRA_RT_E40km	Sharks	29.023
GRA_RT_E500m	Sharks	269.966
GRA_RT_N1000m	Sharks	0
GRA_RT_N10km	Sharks	76.944
GRA_RT_N20km	Sharks	0
GRA_RT_N500m	Sharks	116.254
GRA_RT_S1000m	Sharks	91.743
GRA_RT_S10km	Sharks	0
GRA_RT_S20km	Sharks	73.704
GRA_RT_S500m	Sharks	687.25
GRA_RT_W1000m	Sharks	45.602
GRA_RT_W10km	Sharks	0
GRA_RT_W20km	Sharks	0
GRA_RT_W40km	Sharks	33.292
GRA_RT_W500m	Sharks	995.028
HAR_RND_001	Sharks	0
HAR_RT_0	Sharks	0
HAR_RT_0_003	Sharks	0
HAR_RT_0km	Sharks	37.697
HAR_RT_E1000m	Sharks	0
HAR_RT_E10km	Sharks	0
HAR_RT_E20km	Sharks	29.516
HAR_RT_E40km	Sharks	40.847
HAR_RT_E500m	Sharks	0
HAR_RT_W1000m	Sharks	0
HAR_RT_W10km	Sharks	102.199
HAR_RT_W20km	Sharks	39.174
HAR_RT_W40km	Sharks	0
HAR_RT_W500m	Sharks	25.684
OFF_FT_001	Sharks	0
OFF_FT_002	Sharks	28.329
OFF_FT_003	Sharks	188.674
OFF_FT_004	Sharks	63.3
OFF_FT_005	Sharks	29.713
OFF_FT_006	Sharks	0
OFF_FT_008	Sharks	0
OFF_FT_009	Sharks	29.713
OFF_FT_010	Sharks	0
OFF_FT_011	Sharks	0
OFF_FT_012	Sharks	0
OFF_FT_013	Sharks	57.527
OFF_FT_014	Sharks	28.717
OFF_FT_015	Sharks	0
OFF_FT_016	Sharks	0
OFF_FT_017	Sharks	0
OFF_RND_101	Sharks	0
OFF_RND_103	Sharks	0
OFF_RND_104	Sharks	82.068
OFF_RND_105	Sharks	0
OFF_RND_106	Sharks	0
OFF_RND_107	Sharks	0
OFF_RND_108	Sharks	0
OFF_RND_111	Sharks	0
OFF_RND_112	Sharks	0
OFF_RND_114	Sharks	0
OFF_RND_115	Sharks	0
OFF_RND_117	Sharks	0
OFF_RND_118	Sharks	29.972
OFF_RND_120	Sharks	0
OFF_RND_122	Sharks	0
OFF_RND_124	Sharks	0
OFF_RND_126	Sharks	39.654
OFF_RND_132	Sharks	0
OFF_RND_133	Sharks	0
OFF_RND_134	Sharks	31.301
OFF_RND_135	Sharks	0
OFF_RND_136	Sharks	0
OFF_RND_137	Sharks	0
OFF_RND_140	Sharks	0
OFF_RND_142	Sharks	0
OFF_RND_144	Sharks	0
OFF_RND_145	Sharks	0
OFF_RND_146	Sharks	0
OFF_RND_84	Sharks	0
OFF_RND_85	Sharks	0
OFF_RND_87	Sharks	0
OFF_RND_88	Sharks	0
OFF_RND_90	Sharks	0
OFF_RND_91	Sharks	0
OFF_RND_93	Sharks	54.989
OFF_RND_94	Sharks	0
OFF_RND_95	Sharks	37.004
OFF_RND_96	Sharks	61.954
OFF_RND_97	Sharks	0
OFF_RND_98	Sharks	113.825
OFF_RND_99	Sharks	0
UNK_RT_0	Sharks	1042.41
UNN_RT_0_3	Sharks	307.472
UNN_RT_0km	Sharks	199.697
UNN_RT_20_2	Sharks	0
UNN_RT_E1000m	Sharks	114
UNN_RT_E10km	Sharks	29.023
UNN_RT_E20km	Sharks	0
UNN_RT_E40km	Sharks	0
UNN_RT_E500m	Sharks	126.041
UNN_RT_N1000m	Sharks	0
UNN_RT_N10km	Sharks	0
UNN_RT_N20km	Sharks	106.188
UNN_RT_N500m	Sharks	99.128
UNN_RT_S1000m	Sharks	0
UNN_RT_S10km	Sharks	0
UNN_RT_S20km	Sharks	0
UNN_RT_S500m	Sharks	882.463
UNN_RT_W1000m	Sharks	0
UNN_RT_W10km	Sharks	30.068
UNN_RT_W20km	Sharks	33.404
UNN_RT_W500m	Sharks	898.322
GRA_RT_0	Forage fishes	5.775
GRA_RT_0_4	Forage fishes	0
GRA_RT_0_5	Forage fishes	0
GRA_RT_0km	Forage fishes	0
GRA_RT_E10_2	Forage fishes	0.002
GRA_RT_E1000m	Forage fishes	0.925
GRA_RT_E10km	Forage fishes	0
GRA_RT_E20km	Forage fishes	0.001
GRA_RT_E40km	Forage fishes	0.002
GRA_RT_E500m	Forage fishes	0.046
GRA_RT_N1000m	Forage fishes	0.001
GRA_RT_N10km	Forage fishes	0.893
GRA_RT_N20km	Forage fishes	0.002
GRA_RT_N500m	Forage fishes	0.004
GRA_RT_S1000m	Forage fishes	0
GRA_RT_S10km	Forage fishes	0
GRA_RT_S20km	Forage fishes	0
GRA_RT_S500m	Forage fishes	0
GRA_RT_W1000m	Forage fishes	0
GRA_RT_W10km	Forage fishes	0.008
GRA_RT_W20km	Forage fishes	0.019
GRA_RT_W40km	Forage fishes	0.001
GRA_RT_W500m	Forage fishes	0
HAR_RND_001	Forage fishes	0.001
HAR_RT_0	Forage fishes	0.001
HAR_RT_0_003	Forage fishes	0.059
HAR_RT_0km	Forage fishes	0.001
HAR_RT_E1000m	Forage fishes	0
HAR_RT_E10km	Forage fishes	0
HAR_RT_E20km	Forage fishes	0.259
HAR_RT_E40km	Forage fishes	0.005
HAR_RT_E500m	Forage fishes	0
HAR_RT_W1000m	Forage fishes	0
HAR_RT_W10km	Forage fishes	0.001
HAR_RT_W20km	Forage fishes	1.509
HAR_RT_W40km	Forage fishes	0.001
HAR_RT_W500m	Forage fishes	0.004
OFF_FT_001	Forage fishes	0.37
OFF_FT_002	Forage fishes	0.361
OFF_FT_003	Forage fishes	0.427
OFF_FT_004	Forage fishes	0.626
OFF_FT_005	Forage fishes	0.007
OFF_FT_006	Forage fishes	0.009
OFF_FT_008	Forage fishes	0.004
OFF_FT_009	Forage fishes	0
OFF_FT_010	Forage fishes	0
OFF_FT_011	Forage fishes	0
OFF_FT_012	Forage fishes	0
OFF_FT_013	Forage fishes	1.494
OFF_FT_014	Forage fishes	0.72
OFF_FT_015	Forage fishes	0.136
OFF_FT_016	Forage fishes	0
OFF_FT_017	Forage fishes	0.246
OFF_RND_101	Forage fishes	0.005
OFF_RND_103	Forage fishes	0.003
OFF_RND_104	Forage fishes	0.012
OFF_RND_105	Forage fishes	0.101
OFF_RND_106	Forage fishes	0.014
OFF_RND_107	Forage fishes	0.007
OFF_RND_108	Forage fishes	0.001
OFF_RND_111	Forage fishes	0.015
OFF_RND_112	Forage fishes	0
OFF_RND_114	Forage fishes	0
OFF_RND_115	Forage fishes	0.002
OFF_RND_117	Forage fishes	0
OFF_RND_118	Forage fishes	0.191
OFF_RND_120	Forage fishes	0
OFF_RND_122	Forage fishes	0.002
OFF_RND_124	Forage fishes	0.007
OFF_RND_126	Forage fishes	0.25
OFF_RND_132	Forage fishes	0
OFF_RND_133	Forage fishes	0
OFF_RND_134	Forage fishes	0.204
OFF_RND_135	Forage fishes	0
OFF_RND_136	Forage fishes	0.244
OFF_RND_137	Forage fishes	0
OFF_RND_140	Forage fishes	0.006
OFF_RND_142	Forage fishes	0
OFF_RND_144	Forage fishes	0.019
OFF_RND_145	Forage fishes	0.013
OFF_RND_146	Forage fishes	0.003
OFF_RND_84	Forage fishes	0
OFF_RND_85	Forage fishes	0.009
OFF_RND_87	Forage fishes	0.004
OFF_RND_88	Forage fishes	0.167
OFF_RND_90	Forage fishes	0.313
OFF_RND_91	Forage fishes	0.002
OFF_RND_93	Forage fishes	0.465
OFF_RND_94	Forage fishes	0.035
OFF_RND_95	Forage fishes	0.043
OFF_RND_96	Forage fishes	4.991
OFF_RND_97	Forage fishes	0.002
OFF_RND_98	Forage fishes	0.662
OFF_RND_99	Forage fishes	0.161
UNK_RT_0	Forage fishes	0
UNN_RT_0_3	Forage fishes	0.013
UNN_RT_0km	Forage fishes	0
UNN_RT_20_2	Forage fishes	0
UNN_RT_E1000m	Forage fishes	0
UNN_RT_E10km	Forage fishes	1.102
UNN_RT_E20km	Forage fishes	0
UNN_RT_E40km	Forage fishes	0
UNN_RT_E500m	Forage fishes	0.005
UNN_RT_N1000m	Forage fishes	0.001
UNN_RT_N10km	Forage fishes	0.001
UNN_RT_N20km	Forage fishes	0.998
UNN_RT_N500m	Forage fishes	0.593
UNN_RT_S1000m	Forage fishes	0
UNN_RT_S10km	Forage fishes	0
UNN_RT_S20km	Forage fishes	0.001
UNN_RT_S500m	Forage fishes	0
UNN_RT_W1000m	Forage fishes	0
UNN_RT_W10km	Forage fishes	1.092
UNN_RT_W20km	Forage fishes	0
UNN_RT_W500m	Forage fishes	0
GRA_RT_0	Predatory teleosts	281.169
GRA_RT_0_4	Predatory teleosts	92.579
GRA_RT_0_5	Predatory teleosts	141.603
GRA_RT_0km	Predatory teleosts	593.491
GRA_RT_E10_2	Predatory teleosts	0
GRA_RT_E1000m	Predatory teleosts	0
GRA_RT_E10km	Predatory teleosts	0
GRA_RT_E20km	Predatory teleosts	0.486
GRA_RT_E40km	Predatory teleosts	0
GRA_RT_E500m	Predatory teleosts	373.114
GRA_RT_N1000m	Predatory teleosts	0
GRA_RT_N10km	Predatory teleosts	35.265
GRA_RT_N20km	Predatory teleosts	0
GRA_RT_N500m	Predatory teleosts	28.689
GRA_RT_S1000m	Predatory teleosts	171.127
GRA_RT_S10km	Predatory teleosts	8.275
GRA_RT_S20km	Predatory teleosts	0
GRA_RT_S500m	Predatory teleosts	217.601
GRA_RT_W1000m	Predatory teleosts	0
GRA_RT_W10km	Predatory teleosts	29.248
GRA_RT_W20km	Predatory teleosts	1.191
GRA_RT_W40km	Predatory teleosts	1.468
GRA_RT_W500m	Predatory teleosts	3913.11
HAR_RND_001	Predatory teleosts	8.001
HAR_RT_0	Predatory teleosts	0
HAR_RT_0_003	Predatory teleosts	2.015
HAR_RT_0km	Predatory teleosts	60.145
HAR_RT_E1000m	Predatory teleosts	0
HAR_RT_E10km	Predatory teleosts	53.997
HAR_RT_E20km	Predatory teleosts	0
HAR_RT_E40km	Predatory teleosts	0
HAR_RT_E500m	Predatory teleosts	0
HAR_RT_W1000m	Predatory teleosts	0
HAR_RT_W10km	Predatory teleosts	0.094
HAR_RT_W20km	Predatory teleosts	0.003
HAR_RT_W40km	Predatory teleosts	0
HAR_RT_W500m	Predatory teleosts	32.333
OFF_FT_001	Predatory teleosts	0
OFF_FT_002	Predatory teleosts	0
OFF_FT_003	Predatory teleosts	0
OFF_FT_004	Predatory teleosts	0
OFF_FT_005	Predatory teleosts	0
OFF_FT_006	Predatory teleosts	0
OFF_FT_008	Predatory teleosts	0
OFF_FT_009	Predatory teleosts	0
OFF_FT_010	Predatory teleosts	586.681
OFF_FT_011	Predatory teleosts	0
OFF_FT_012	Predatory teleosts	1.156
OFF_FT_013	Predatory teleosts	0.176
OFF_FT_014	Predatory teleosts	0
OFF_FT_015	Predatory teleosts	0
OFF_FT_016	Predatory teleosts	0.005
OFF_FT_017	Predatory teleosts	0
OFF_RND_101	Predatory teleosts	16.268
OFF_RND_103	Predatory teleosts	0
OFF_RND_104	Predatory teleosts	33.227
OFF_RND_105	Predatory teleosts	14.965
OFF_RND_106	Predatory teleosts	0
OFF_RND_107	Predatory teleosts	0
OFF_RND_108	Predatory teleosts	0
OFF_RND_111	Predatory teleosts	176.304
OFF_RND_112	Predatory teleosts	0
OFF_RND_114	Predatory teleosts	0
OFF_RND_115	Predatory teleosts	0
OFF_RND_117	Predatory teleosts	0
OFF_RND_118	Predatory teleosts	0
OFF_RND_120	Predatory teleosts	0
OFF_RND_122	Predatory teleosts	7.987
OFF_RND_124	Predatory teleosts	0
OFF_RND_126	Predatory teleosts	148.327
OFF_RND_132	Predatory teleosts	0.531
OFF_RND_133	Predatory teleosts	0
OFF_RND_134	Predatory teleosts	176.304
OFF_RND_135	Predatory teleosts	0
OFF_RND_136	Predatory teleosts	1306.74
OFF_RND_137	Predatory teleosts	5.572
OFF_RND_140	Predatory teleosts	0
OFF_RND_142	Predatory teleosts	0
OFF_RND_144	Predatory teleosts	0.201
OFF_RND_145	Predatory teleosts	0.582
OFF_RND_146	Predatory teleosts	0
OFF_RND_84	Predatory teleosts	0
OFF_RND_85	Predatory teleosts	0
OFF_RND_87	Predatory teleosts	0
OFF_RND_88	Predatory teleosts	7.425
OFF_RND_90	Predatory teleosts	0
OFF_RND_91	Predatory teleosts	23.272
OFF_RND_93	Predatory teleosts	8.33
OFF_RND_94	Predatory teleosts	0
OFF_RND_95	Predatory teleosts	0
OFF_RND_96	Predatory teleosts	0
OFF_RND_97	Predatory teleosts	0
OFF_RND_98	Predatory teleosts	0
OFF_RND_99	Predatory teleosts	125.406
UNK_RT_0	Predatory teleosts	320.16
UNN_RT_0_3	Predatory teleosts	121.036
UNN_RT_0km	Predatory teleosts	541.776
UNN_RT_20_2	Predatory teleosts	0
UNN_RT_E1000m	Predatory teleosts	24.217
UNN_RT_E10km	Predatory teleosts	49.532
UNN_RT_E20km	Predatory teleosts	0
UNN_RT_E40km	Predatory teleosts	0
UNN_RT_E500m	Predatory teleosts	50.037
UNN_RT_N1000m	Predatory teleosts	0
UNN_RT_N10km	Predatory teleosts	0
UNN_RT_N20km	Predatory teleosts	18.63
UNN_RT_N500m	Predatory teleosts	0
UNN_RT_S1000m	Predatory teleosts	18.63
UNN_RT_S10km	Predatory teleosts	1.515
UNN_RT_S20km	Predatory teleosts	0
UNN_RT_S500m	Predatory teleosts	105.263
UNN_RT_W1000m	Predatory teleosts	0
UNN_RT_W10km	Predatory teleosts	30.001
UNN_RT_W20km	Predatory teleosts	0
UNN_RT_W500m	Predatory teleosts	283.867
GRA_RT_0	All predators	1521
GRA_RT_0_4	All predators	487.659
GRA_RT_0_5	All predators	593.964
GRA_RT_0km	All predators	1063.99
GRA_RT_E10_2	All predators	0
GRA_RT_E1000m	All predators	41.478
GRA_RT_E10km	All predators	0
GRA_RT_E20km	All predators	0.486
GRA_RT_E40km	All predators	29.023
GRA_RT_E500m	All predators	643.08
GRA_RT_N1000m	All predators	0
GRA_RT_N10km	All predators	112.209
GRA_RT_N20km	All predators	0
GRA_RT_N500m	All predators	144.943
GRA_RT_S1000m	All predators	262.87
GRA_RT_S10km	All predators	8.275
GRA_RT_S20km	All predators	73.704
GRA_RT_S500m	All predators	904.851
GRA_RT_W1000m	All predators	45.602
GRA_RT_W10km	All predators	29.248
GRA_RT_W20km	All predators	1.191
GRA_RT_W40km	All predators	34.76
GRA_RT_W500m	All predators	4908.14
HAR_RND_001	All predators	8.001
HAR_RT_0	All predators	0
HAR_RT_0_003	All predators	2.015
HAR_RT_0km	All predators	97.842
HAR_RT_E1000m	All predators	0
HAR_RT_E10km	All predators	53.997
HAR_RT_E20km	All predators	29.516
HAR_RT_E40km	All predators	144.264
HAR_RT_E500m	All predators	0
HAR_RT_W1000m	All predators	0
HAR_RT_W10km	All predators	102.293
HAR_RT_W20km	All predators	39.177
HAR_RT_W40km	All predators	0
HAR_RT_W500m	All predators	58.016
OFF_FT_001	All predators	0
OFF_FT_002	All predators	28.329
OFF_FT_003	All predators	188.674
OFF_FT_004	All predators	63.3
OFF_FT_005	All predators	29.713
OFF_FT_006	All predators	0
OFF_FT_008	All predators	0
OFF_FT_009	All predators	29.713
OFF_FT_010	All predators	586.681
OFF_FT_011	All predators	0
OFF_FT_012	All predators	1.156
OFF_FT_013	All predators	57.703
OFF_FT_014	All predators	28.717
OFF_FT_015	All predators	0
OFF_FT_016	All predators	0.005
OFF_FT_017	All predators	0
OFF_RND_101	All predators	16.268
OFF_RND_103	All predators	0
OFF_RND_104	All predators	115.295
OFF_RND_105	All predators	14.965
OFF_RND_106	All predators	0
OFF_RND_107	All predators	0
OFF_RND_108	All predators	0
OFF_RND_111	All predators	176.304
OFF_RND_112	All predators	0
OFF_RND_114	All predators	0
OFF_RND_115	All predators	0
OFF_RND_117	All predators	0
OFF_RND_118	All predators	29.972
OFF_RND_120	All predators	0
OFF_RND_122	All predators	7.987
OFF_RND_124	All predators	0
OFF_RND_126	All predators	187.981
OFF_RND_132	All predators	0.531
OFF_RND_133	All predators	0
OFF_RND_134	All predators	207.606
OFF_RND_135	All predators	0
OFF_RND_136	All predators	1306.74
OFF_RND_137	All predators	5.572
OFF_RND_140	All predators	0
OFF_RND_142	All predators	0
OFF_RND_144	All predators	0.201
OFF_RND_145	All predators	0.582
OFF_RND_146	All predators	0
OFF_RND_84	All predators	0
OFF_RND_85	All predators	0
OFF_RND_87	All predators	0
OFF_RND_88	All predators	7.425
OFF_RND_90	All predators	0
OFF_RND_91	All predators	23.272
OFF_RND_93	All predators	63.319
OFF_RND_94	All predators	0
OFF_RND_95	All predators	37.004
OFF_RND_96	All predators	61.954
OFF_RND_97	All predators	0
OFF_RND_98	All predators	113.825
OFF_RND_99	All predators	125.406
UNK_RT_0	All predators	1362.57
UNN_RT_0_3	All predators	428.508
UNN_RT_0km	All predators	741.473
UNN_RT_20_2	All predators	0
UNN_RT_E1000m	All predators	138.218
UNN_RT_E10km	All predators	78.555
UNN_RT_E20km	All predators	0
UNN_RT_E40km	All predators	0
UNN_RT_E500m	All predators	176.078
UNN_RT_N1000m	All predators	0
UNN_RT_N10km	All predators	0
UNN_RT_N20km	All predators	124.818
UNN_RT_N500m	All predators	99.128
UNN_RT_S1000m	All predators	18.63
UNN_RT_S10km	All predators	1.515
UNN_RT_S20km	All predators	0
UNN_RT_S500m	All predators	987.727
UNN_RT_W1000m	All predators	0
UNN_RT_W10km	All predators	60.069
UNN_RT_W20km	All predators	33.404
UNN_RT_W500m	All predators	1182.19

## Sheet: Species Richness
deploy_ID	taxon	S
GRA_RT_0	All predators	6
GRA_RT_0_4	All predators	5
GRA_RT_0_5	All predators	5
GRA_RT_0km	All predators	5
GRA_RT_E1000m	All predators	1
GRA_RT_E10_2	All predators	0
GRA_RT_E10km	All predators	0
GRA_RT_E20km	All predators	1
GRA_RT_E40km	All predators	1
GRA_RT_E500m	All predators	3
GRA_RT_N1000m	All predators	0
GRA_RT_N10km	All predators	2
GRA_RT_N20km	All predators	0
GRA_RT_N500m	All predators	2
GRA_RT_S1000m	All predators	2
GRA_RT_S10km	All predators	1
GRA_RT_S20km	All predators	1
GRA_RT_S500m	All predators	5
GRA_RT_W1000m	All predators	1
GRA_RT_W10km	All predators	1
GRA_RT_W20km	All predators	1
GRA_RT_W40km	All predators	2
GRA_RT_W500m	All predators	6
HAR_RND_001	All predators	1
HAR_RT_0	All predators	0
HAR_RT_0_003	All predators	1
HAR_RT_0km	All predators	4
HAR_RT_E1000m	All predators	0
HAR_RT_E10km	All predators	1
HAR_RT_E20km	All predators	1
HAR_RT_E40km	All predators	2
HAR_RT_E500m	All predators	0
HAR_RT_W1000m	All predators	0
HAR_RT_W10km	All predators	3
HAR_RT_W20km	All predators	2
HAR_RT_W40km	All predators	0
HAR_RT_W500m	All predators	2
OFF_FT_001	All predators	0
OFF_FT_002	All predators	1
OFF_FT_003	All predators	2
OFF_FT_004	All predators	1
OFF_FT_005	All predators	1
OFF_FT_006	All predators	0
OFF_FT_008	All predators	0
OFF_FT_009	All predators	1
OFF_FT_010	All predators	4
OFF_FT_011	All predators	0
OFF_FT_012	All predators	1
OFF_FT_013	All predators	3
OFF_FT_014	All predators	1
OFF_FT_015	All predators	0
OFF_FT_016	All predators	1
OFF_FT_017	All predators	0
OFF_RND_101	All predators	1
OFF_RND_103	All predators	0
OFF_RND_104	All predators	2
OFF_RND_105	All predators	1
OFF_RND_106	All predators	0
OFF_RND_107	All predators	0
OFF_RND_108	All predators	0
OFF_RND_111	All predators	1
OFF_RND_112	All predators	0
OFF_RND_114	All predators	0
OFF_RND_115	All predators	0
OFF_RND_117	All predators	0
OFF_RND_118	All predators	1
OFF_RND_120	All predators	0
OFF_RND_122	All predators	1
OFF_RND_124	All predators	0
OFF_RND_126	All predators	2
OFF_RND_132	All predators	1
OFF_RND_133	All predators	0
OFF_RND_134	All predators	2
OFF_RND_135	All predators	0
OFF_RND_136	All predators	1
OFF_RND_137	All predators	1
OFF_RND_140	All predators	0
OFF_RND_142	All predators	0
OFF_RND_144	All predators	1
OFF_RND_145	All predators	1
OFF_RND_146	All predators	0
OFF_RND_84	All predators	0
OFF_RND_85	All predators	0
OFF_RND_87	All predators	0
OFF_RND_88	All predators	2
OFF_RND_90	All predators	0
OFF_RND_91	All predators	2
OFF_RND_93	All predators	2
OFF_RND_94	All predators	0
OFF_RND_95	All predators	1
OFF_RND_96	All predators	1
OFF_RND_97	All predators	0
OFF_RND_98	All predators	1
OFF_RND_99	All predators	2
UNK_RT_0	All predators	4
UNN_RT_0_3	All predators	6
UNN_RT_0km	All predators	6
UNN_RT_20_2	All predators	0
UNN_RT_E1000m	All predators	3
UNN_RT_E10km	All predators	4
UNN_RT_E20km	All predators	0
UNN_RT_E40km	All predators	0
UNN_RT_E500m	All predators	2
UNN_RT_N1000m	All predators	0
UNN_RT_N10km	All predators	0
UNN_RT_N20km	All predators	2
UNN_RT_N500m	All predators	2
UNN_RT_S1000m	All predators	1
UNN_RT_S10km	All predators	1
UNN_RT_S20km	All predators	0
UNN_RT_S500m	All predators	3
UNN_RT_W1000m	All predators	0
UNN_RT_W10km	All predators	2
UNN_RT_W20km	All predators	1
UNN_RT_W500m	All predators	5

## Sheet: MaxN
deploy_ID	taxon	species	MaxN
GRA_RT_0	Acanthocybium solandri	Wahoo	0
GRA_RT_0_4	Acanthocybium solandri	Wahoo	1
GRA_RT_0_5	Acanthocybium solandri	Wahoo	1
GRA_RT_0km	Acanthocybium solandri	Wahoo	13
GRA_RT_E1000m	Acanthocybium solandri	Wahoo	0
GRA_RT_E10_2	Acanthocybium solandri	Wahoo	0
GRA_RT_E10km	Acanthocybium solandri	Wahoo	0
GRA_RT_E20km	Acanthocybium solandri	Wahoo	0
GRA_RT_E40km	Acanthocybium solandri	Wahoo	0
GRA_RT_E500m	Acanthocybium solandri	Wahoo	0
GRA_RT_N1000m	Acanthocybium solandri	Wahoo	0
GRA_RT_N10km	Acanthocybium solandri	Wahoo	0
GRA_RT_N20km	Acanthocybium solandri	Wahoo	0
GRA_RT_N500m	Acanthocybium solandri	Wahoo	0
GRA_RT_S1000m	Acanthocybium solandri	Wahoo	0
GRA_RT_S10km	Acanthocybium solandri	Wahoo	0
GRA_RT_S20km	Acanthocybium solandri	Wahoo	0
GRA_RT_S500m	Acanthocybium solandri	Wahoo	1
GRA_RT_W1000m	Acanthocybium solandri	Wahoo	0
GRA_RT_W10km	Acanthocybium solandri	Wahoo	2
GRA_RT_W20km	Acanthocybium solandri	Wahoo	0
GRA_RT_W40km	Acanthocybium solandri	Wahoo	0
GRA_RT_W500m	Acanthocybium solandri	Wahoo	0
HAR_RND_001	Acanthocybium solandri	Wahoo	0
HAR_RT_0	Acanthocybium solandri	Wahoo	0
HAR_RT_0_003	Acanthocybium solandri	Wahoo	0
HAR_RT_0km	Acanthocybium solandri	Wahoo	1
HAR_RT_E1000m	Acanthocybium solandri	Wahoo	0
HAR_RT_E10km	Acanthocybium solandri	Wahoo	2
HAR_RT_E20km	Acanthocybium solandri	Wahoo	0
HAR_RT_E40km	Acanthocybium solandri	Wahoo	0
HAR_RT_E500m	Acanthocybium solandri	Wahoo	0
HAR_RT_W1000m	Acanthocybium solandri	Wahoo	0
HAR_RT_W10km	Acanthocybium solandri	Wahoo	0
HAR_RT_W20km	Acanthocybium solandri	Wahoo	0
HAR_RT_W40km	Acanthocybium solandri	Wahoo	0
HAR_RT_W500m	Acanthocybium solandri	Wahoo	0
OFF_FT_001	Acanthocybium solandri	Wahoo	0
OFF_FT_002	Acanthocybium solandri	Wahoo	0
OFF_FT_003	Acanthocybium solandri	Wahoo	0
OFF_FT_004	Acanthocybium solandri	Wahoo	0
OFF_FT_005	Acanthocybium solandri	Wahoo	0
OFF_FT_006	Acanthocybium solandri	Wahoo	0
OFF_FT_008	Acanthocybium solandri	Wahoo	0
OFF_FT_009	Acanthocybium solandri	Wahoo	0
OFF_FT_010	Acanthocybium solandri	Wahoo	0
OFF_FT_011	Acanthocybium solandri	Wahoo	0
OFF_FT_012	Acanthocybium solandri	Wahoo	0
OFF_FT_013	Acanthocybium solandri	Wahoo	0
OFF_FT_014	Acanthocybium solandri	Wahoo	0
OFF_FT_015	Acanthocybium solandri	Wahoo	0
OFF_FT_016	Acanthocybium solandri	Wahoo	0
OFF_FT_017	Acanthocybium solandri	Wahoo	0
OFF_RND_101	Acanthocybium solandri	Wahoo	0
OFF_RND_103	Acanthocybium solandri	Wahoo	0
OFF_RND_104	Acanthocybium solandri	Wahoo	0
OFF_RND_105	Acanthocybium solandri	Wahoo	0
OFF_RND_106	Acanthocybium solandri	Wahoo	0
OFF_RND_107	Acanthocybium solandri	Wahoo	0
OFF_RND_108	Acanthocybium solandri	Wahoo	0
OFF_RND_111	Acanthocybium solandri	Wahoo	0
OFF_RND_112	Acanthocybium solandri	Wahoo	0
OFF_RND_114	Acanthocybium solandri	Wahoo	0
OFF_RND_115	Acanthocybium solandri	Wahoo	0
OFF_RND_117	Acanthocybium solandri	Wahoo	0
OFF_RND_118	Acanthocybium solandri	Wahoo	0
OFF_RND_120	Acanthocybium solandri	Wahoo	0
OFF_RND_122	Acanthocybium solandri	Wahoo	0
OFF_RND_124	Acanthocybium solandri	Wahoo	0
OFF_RND_126	Acanthocybium solandri	Wahoo	0
OFF_RND_132	Acanthocybium solandri	Wahoo	0
OFF_RND_133	Acanthocybium solandri	Wahoo	0
OFF_RND_134	Acanthocybium solandri	Wahoo	0
OFF_RND_135	Acanthocybium solandri	Wahoo	0
OFF_RND_136	Acanthocybium solandri	Wahoo	0
OFF_RND_137	Acanthocybium solandri	Wahoo	1
OFF_RND_140	Acanthocybium solandri	Wahoo	0
OFF_RND_142	Acanthocybium solandri	Wahoo	0
OFF_RND_144	Acanthocybium solandri	Wahoo	0
OFF_RND_145	Acanthocybium solandri	Wahoo	0
OFF_RND_146	Acanthocybium solandri	Wahoo	0
OFF_RND_84	Acanthocybium solandri	Wahoo	0
OFF_RND_85	Acanthocybium solandri	Wahoo	0
OFF_RND_87	Acanthocybium solandri	Wahoo	0
OFF_RND_88	Acanthocybium solandri	Wahoo	1
OFF_RND_90	Acanthocybium solandri	Wahoo	0
OFF_RND_91	Acanthocybium solandri	Wahoo	2
OFF_RND_93	Acanthocybium solandri	Wahoo	2
OFF_RND_94	Acanthocybium solandri	Wahoo	0
OFF_RND_95	Acanthocybium solandri	Wahoo	0
OFF_RND_96	Acanthocybium solandri	Wahoo	0
OFF_RND_97	Acanthocybium solandri	Wahoo	0
OFF_RND_98	Acanthocybium solandri	Wahoo	0
OFF_RND_99	Acanthocybium solandri	Wahoo	0
UNK_RT_0	Acanthocybium solandri	Wahoo	0
UNN_RT_0_3	Acanthocybium solandri	Wahoo	3
UNN_RT_0km	Acanthocybium solandri	Wahoo	7
UNN_RT_20_2	Acanthocybium solandri	Wahoo	0
UNN_RT_E1000m	Acanthocybium solandri	Wahoo	1
UNN_RT_E10km	Acanthocybium solandri	Wahoo	0
UNN_RT_E20km	Acanthocybium solandri	Wahoo	0
UNN_RT_E40km	Acanthocybium solandri	Wahoo	0
UNN_RT_E500m	Acanthocybium solandri	Wahoo	0
UNN_RT_N1000m	Acanthocybium solandri	Wahoo	0
UNN_RT_N10km	Acanthocybium solandri	Wahoo	0
UNN_RT_N20km	Acanthocybium solandri	Wahoo	0
UNN_RT_N500m	Acanthocybium solandri	Wahoo	0
UNN_RT_S1000m	Acanthocybium solandri	Wahoo	0
UNN_RT_S10km	Acanthocybium solandri	Wahoo	0
UNN_RT_S20km	Acanthocybium solandri	Wahoo	0
UNN_RT_S500m	Acanthocybium solandri	Wahoo	0
UNN_RT_W1000m	Acanthocybium solandri	Wahoo	0
UNN_RT_W10km	Acanthocybium solandri	Wahoo	0
UNN_RT_W20km	Acanthocybium solandri	Wahoo	0
UNN_RT_W500m	Acanthocybium solandri	Wahoo	0
GRA_RT_0	Carcharhinus falciformis	Silky shark	10
GRA_RT_0_4	Carcharhinus falciformis	Silky shark	9
GRA_RT_0_5	Carcharhinus falciformis	Silky shark	9
GRA_RT_0km	Carcharhinus falciformis	Silky shark	14
GRA_RT_E1000m	Carcharhinus falciformis	Silky shark	0
GRA_RT_E10_2	Carcharhinus falciformis	Silky shark	0
GRA_RT_E10km	Carcharhinus falciformis	Silky shark	0
GRA_RT_E20km	Carcharhinus falciformis	Silky shark	0
GRA_RT_E40km	Carcharhinus falciformis	Silky shark	1
GRA_RT_E500m	Carcharhinus falciformis	Silky shark	6
GRA_RT_N1000m	Carcharhinus falciformis	Silky shark	0
GRA_RT_N10km	Carcharhinus falciformis	Silky shark	0
GRA_RT_N20km	Carcharhinus falciformis	Silky shark	0
GRA_RT_N500m	Carcharhinus falciformis	Silky shark	4
GRA_RT_S1000m	Carcharhinus falciformis	Silky shark	1
GRA_RT_S10km	Carcharhinus falciformis	Silky shark	0
GRA_RT_S20km	Carcharhinus falciformis	Silky shark	0
GRA_RT_S500m	Carcharhinus falciformis	Silky shark	5
GRA_RT_W1000m	Carcharhinus falciformis	Silky shark	2
GRA_RT_W10km	Carcharhinus falciformis	Silky shark	0
GRA_RT_W20km	Carcharhinus falciformis	Silky shark	0
GRA_RT_W40km	Carcharhinus falciformis	Silky shark	0
GRA_RT_W500m	Carcharhinus falciformis	Silky shark	11
HAR_RND_001	Carcharhinus falciformis	Silky shark	0
HAR_RT_0	Carcharhinus falciformis	Silky shark	0
HAR_RT_0_003	Carcharhinus falciformis	Silky shark	0
HAR_RT_0km	Carcharhinus falciformis	Silky shark	0
HAR_RT_E1000m	Carcharhinus falciformis	Silky shark	0
HAR_RT_E10km	Carcharhinus falciformis	Silky shark	0
HAR_RT_E20km	Carcharhinus falciformis	Silky shark	0
HAR_RT_E40km	Carcharhinus falciformis	Silky shark	0
HAR_RT_E500m	Carcharhinus falciformis	Silky shark	0
HAR_RT_W1000m	Carcharhinus falciformis	Silky shark	0
HAR_RT_W10km	Carcharhinus falciformis	Silky shark	0
HAR_RT_W20km	Carcharhinus falciformis	Silky shark	0
HAR_RT_W40km	Carcharhinus falciformis	Silky shark	0
HAR_RT_W500m	Carcharhinus falciformis	Silky shark	0
OFF_FT_001	Carcharhinus falciformis	Silky shark	0
OFF_FT_002	Carcharhinus falciformis	Silky shark	0
OFF_FT_003	Carcharhinus falciformis	Silky shark	0
OFF_FT_004	Carcharhinus falciformis	Silky shark	0
OFF_FT_005	Carcharhinus falciformis	Silky shark	0
OFF_FT_006	Carcharhinus falciformis	Silky shark	0
OFF_FT_008	Carcharhinus falciformis	Silky shark	0
OFF_FT_009	Carcharhinus falciformis	Silky shark	0
OFF_FT_010	Carcharhinus falciformis	Silky shark	0
OFF_FT_011	Carcharhinus falciformis	Silky shark	0
OFF_FT_012	Carcharhinus falciformis	Silky shark	0
OFF_FT_013	Carcharhinus falciformis	Silky shark	0
OFF_FT_014	Carcharhinus falciformis	Silky shark	0
OFF_FT_015	Carcharhinus falciformis	Silky shark	0
OFF_FT_016	Carcharhinus falciformis	Silky shark	0
OFF_FT_017	Carcharhinus falciformis	Silky shark	0
OFF_RND_101	Carcharhinus falciformis	Silky shark	0
OFF_RND_103	Carcharhinus falciformis	Silky shark	0
OFF_RND_104	Carcharhinus falciformis	Silky shark	0
OFF_RND_105	Carcharhinus falciformis	Silky shark	0
OFF_RND_106	Carcharhinus falciformis	Silky shark	0
OFF_RND_107	Carcharhinus falciformis	Silky shark	0
OFF_RND_108	Carcharhinus falciformis	Silky shark	0
OFF_RND_111	Carcharhinus falciformis	Silky shark	0
OFF_RND_112	Carcharhinus falciformis	Silky shark	0
OFF_RND_114	Carcharhinus falciformis	Silky shark	0
OFF_RND_115	Carcharhinus falciformis	Silky shark	0
OFF_RND_117	Carcharhinus falciformis	Silky shark	0
OFF_RND_118	Carcharhinus falciformis	Silky shark	0
OFF_RND_120	Carcharhinus falciformis	Silky shark	0
OFF_RND_122	Carcharhinus falciformis	Silky shark	0
OFF_RND_124	Carcharhinus falciformis	Silky shark	0
OFF_RND_126	Carcharhinus falciformis	Silky shark	0
OFF_RND_132	Carcharhinus falciformis	Silky shark	0
OFF_RND_133	Carcharhinus falciformis	Silky shark	0
OFF_RND_134	Carcharhinus falciformis	Silky shark	0
OFF_RND_135	Carcharhinus falciformis	Silky shark	0
OFF_RND_136	Carcharhinus falciformis	Silky shark	0
OFF_RND_137	Carcharhinus falciformis	Silky shark	0
OFF_RND_140	Carcharhinus falciformis	Silky shark	0
OFF_RND_142	Carcharhinus falciformis	Silky shark	0
OFF_RND_144	Carcharhinus falciformis	Silky shark	0
OFF_RND_145	Carcharhinus falciformis	Silky shark	0
OFF_RND_146	Carcharhinus falciformis	Silky shark	0
OFF_RND_84	Carcharhinus falciformis	Silky shark	0
OFF_RND_85	Carcharhinus falciformis	Silky shark	0
OFF_RND_87	Carcharhinus falciformis	Silky shark	0
OFF_RND_88	Carcharhinus falciformis	Silky shark	0
OFF_RND_90	Carcharhinus falciformis	Silky shark	0
OFF_RND_91	Carcharhinus falciformis	Silky shark	0
OFF_RND_93	Carcharhinus falciformis	Silky shark	0
OFF_RND_94	Carcharhinus falciformis	Silky shark	0
OFF_RND_95	Carcharhinus falciformis	Silky shark	0
OFF_RND_96	Carcharhinus falciformis	Silky shark	0
OFF_RND_97	Carcharhinus falciformis	Silky shark	0
OFF_RND_98	Carcharhinus falciformis	Silky shark	0
OFF_RND_99	Carcharhinus falciformis	Silky shark	0
UNK_RT_0	Carcharhinus falciformis	Silky shark	6
UNN_RT_0_3	Carcharhinus falciformis	Silky shark	6
UNN_RT_0km	Carcharhinus falciformis	Silky shark	1
UNN_RT_20_2	Carcharhinus falciformis	Silky shark	0
UNN_RT_E1000m	Carcharhinus falciformis	Silky shark	2
UNN_RT_E10km	Carcharhinus falciformis	Silky shark	1
UNN_RT_E20km	Carcharhinus falciformis	Silky shark	0
UNN_RT_E40km	Carcharhinus falciformis	Silky shark	0
UNN_RT_E500m	Carcharhinus falciformis	Silky shark	2
UNN_RT_N1000m	Carcharhinus falciformis	Silky shark	0
UNN_RT_N10km	Carcharhinus falciformis	Silky shark	0
UNN_RT_N20km	Carcharhinus falciformis	Silky shark	0
UNN_RT_N500m	Carcharhinus falciformis	Silky shark	1
UNN_RT_S1000m	Carcharhinus falciformis	Silky shark	0
UNN_RT_S10km	Carcharhinus falciformis	Silky shark	0
UNN_RT_S20km	Carcharhinus falciformis	Silky shark	0
UNN_RT_S500m	Carcharhinus falciformis	Silky shark	9
UNN_RT_W1000m	Carcharhinus falciformis	Silky shark	0
UNN_RT_W10km	Carcharhinus falciformis	Silky shark	0
UNN_RT_W20km	Carcharhinus falciformis	Silky shark	0
UNN_RT_W500m	Carcharhinus falciformis	Silky shark	5
GRA_RT_0	Carcharhinus galapagensis	Galapagos shark	22
GRA_RT_0_4	Carcharhinus galapagensis	Galapagos shark	2
GRA_RT_0_5	Carcharhinus galapagensis	Galapagos shark	11
GRA_RT_0km	Carcharhinus galapagensis	Galapagos shark	14
GRA_RT_E1000m	Carcharhinus galapagensis	Galapagos shark	0
GRA_RT_E10_2	Carcharhinus galapagensis	Galapagos shark	0
GRA_RT_E10km	Carcharhinus galapagensis	Galapagos shark	0
GRA_RT_E20km	Carcharhinus galapagensis	Galapagos shark	0
GRA_RT_E40km	Carcharhinus galapagensis	Galapagos shark	0
GRA_RT_E500m	Carcharhinus galapagensis	Galapagos shark	0
GRA_RT_N1000m	Carcharhinus galapagensis	Galapagos shark	0
GRA_RT_N10km	Carcharhinus galapagensis	Galapagos shark	0
GRA_RT_N20km	Carcharhinus galapagensis	Galapagos shark	0
GRA_RT_N500m	Carcharhinus galapagensis	Galapagos shark	0
GRA_RT_S1000m	Carcharhinus galapagensis	Galapagos shark	0
GRA_RT_S10km	Carcharhinus galapagensis	Galapagos shark	0
GRA_RT_S20km	Carcharhinus galapagensis	Galapagos shark	0
GRA_RT_S500m	Carcharhinus galapagensis	Galapagos shark	6
GRA_RT_W1000m	Carcharhinus galapagensis	Galapagos shark	0
GRA_RT_W10km	Carcharhinus galapagensis	Galapagos shark	0
GRA_RT_W20km	Carcharhinus galapagensis	Galapagos shark	0
GRA_RT_W40km	Carcharhinus galapagensis	Galapagos shark	0
GRA_RT_W500m	Carcharhinus galapagensis	Galapagos shark	3
HAR_RND_001	Carcharhinus galapagensis	Galapagos shark	0
HAR_RT_0	Carcharhinus galapagensis	Galapagos shark	0
HAR_RT_0_003	Carcharhinus galapagensis	Galapagos shark	0
HAR_RT_0km	Carcharhinus galapagensis	Galapagos shark	0
HAR_RT_E1000m	Carcharhinus galapagensis	Galapagos shark	0
HAR_RT_E10km	Carcharhinus galapagensis	Galapagos shark	0
HAR_RT_E20km	Carcharhinus galapagensis	Galapagos shark	0
HAR_RT_E40km	Carcharhinus galapagensis	Galapagos shark	0
HAR_RT_E500m	Carcharhinus galapagensis	Galapagos shark	0
HAR_RT_W1000m	Carcharhinus galapagensis	Galapagos shark	0
HAR_RT_W10km	Carcharhinus galapagensis	Galapagos shark	0
HAR_RT_W20km	Carcharhinus galapagensis	Galapagos shark	0
HAR_RT_W40km	Carcharhinus galapagensis	Galapagos shark	0
HAR_RT_W500m	Carcharhinus galapagensis	Galapagos shark	0
OFF_FT_001	Carcharhinus galapagensis	Galapagos shark	0
OFF_FT_002	Carcharhinus galapagensis	Galapagos shark	0
OFF_FT_003	Carcharhinus galapagensis	Galapagos shark	0
OFF_FT_004	Carcharhinus galapagensis	Galapagos shark	0
OFF_FT_005	Carcharhinus galapagensis	Galapagos shark	0
OFF_FT_006	Carcharhinus galapagensis	Galapagos shark	0
OFF_FT_008	Carcharhinus galapagensis	Galapagos shark	0
OFF_FT_009	Carcharhinus galapagensis	Galapagos shark	0
OFF_FT_010	Carcharhinus galapagensis	Galapagos shark	0
OFF_FT_011	Carcharhinus galapagensis	Galapagos shark	0
OFF_FT_012	Carcharhinus galapagensis	Galapagos shark	0
OFF_FT_013	Carcharhinus galapagensis	Galapagos shark	0
OFF_FT_014	Carcharhinus galapagensis	Galapagos shark	0
OFF_FT_015	Carcharhinus galapagensis	Galapagos shark	0
OFF_FT_016	Carcharhinus galapagensis	Galapagos shark	0
OFF_FT_017	Carcharhinus galapagensis	Galapagos shark	0
OFF_RND_101	Carcharhinus galapagensis	Galapagos shark	0
OFF_RND_103	Carcharhinus galapagensis	Galapagos shark	0
OFF_RND_104	Carcharhinus galapagensis	Galapagos shark	0
OFF_RND_105	Carcharhinus galapagensis	Galapagos shark	0
OFF_RND_106	Carcharhinus galapagensis	Galapagos shark	0
OFF_RND_107	Carcharhinus galapagensis	Galapagos shark	0
OFF_RND_108	Carcharhinus galapagensis	Galapagos shark	0
OFF_RND_111	Carcharhinus galapagensis	Galapagos shark	0
OFF_RND_112	Carcharhinus galapagensis	Galapagos shark	0
OFF_RND_114	Carcharhinus galapagensis	Galapagos shark	0
OFF_RND_115	Carcharhinus galapagensis	Galapagos shark	0
OFF_RND_117	Carcharhinus galapagensis	Galapagos shark	0
OFF_RND_118	Carcharhinus galapagensis	Galapagos shark	0
OFF_RND_120	Carcharhinus galapagensis	Galapagos shark	0
OFF_RND_122	Carcharhinus galapagensis	Galapagos shark	0
OFF_RND_124	Carcharhinus galapagensis	Galapagos shark	0
OFF_RND_126	Carcharhinus galapagensis	Galapagos shark	0
OFF_RND_132	Carcharhinus galapagensis	Galapagos shark	0
OFF_RND_133	Carcharhinus galapagensis	Galapagos shark	0
OFF_RND_134	Carcharhinus galapagensis	Galapagos shark	0
OFF_RND_135	Carcharhinus galapagensis	Galapagos shark	0
OFF_RND_136	Carcharhinus galapagensis	Galapagos shark	0
OFF_RND_137	Carcharhinus galapagensis	Galapagos shark	0
OFF_RND_140	Carcharhinus galapagensis	Galapagos shark	0
OFF_RND_142	Carcharhinus galapagensis	Galapagos shark	0
OFF_RND_144	Carcharhinus galapagensis	Galapagos shark	0
OFF_RND_145	Carcharhinus galapagensis	Galapagos shark	0
OFF_RND_146	Carcharhinus galapagensis	Galapagos shark	0
OFF_RND_84	Carcharhinus galapagensis	Galapagos shark	0
OFF_RND_85	Carcharhinus galapagensis	Galapagos shark	0
OFF_RND_87	Carcharhinus galapagensis	Galapagos shark	0
OFF_RND_88	Carcharhinus galapagensis	Galapagos shark	0
OFF_RND_90	Carcharhinus galapagensis	Galapagos shark	0
OFF_RND_91	Carcharhinus galapagensis	Galapagos shark	0
OFF_RND_93	Carcharhinus galapagensis	Galapagos shark	0
OFF_RND_94	Carcharhinus galapagensis	Galapagos shark	0
OFF_RND_95	Carcharhinus galapagensis	Galapagos shark	0
OFF_RND_96	Carcharhinus galapagensis	Galapagos shark	0
OFF_RND_97	Carcharhinus galapagensis	Galapagos shark	0
OFF_RND_98	Carcharhinus galapagensis	Galapagos shark	0
OFF_RND_99	Carcharhinus galapagensis	Galapagos shark	0
UNK_RT_0	Carcharhinus galapagensis	Galapagos shark	8
UNN_RT_0_3	Carcharhinus galapagensis	Galapagos shark	3
UNN_RT_0km	Carcharhinus galapagensis	Galapagos shark	4
UNN_RT_20_2	Carcharhinus galapagensis	Galapagos shark	0
UNN_RT_E1000m	Carcharhinus galapagensis	Galapagos shark	0
UNN_RT_E10km	Carcharhinus galapagensis	Galapagos shark	0
UNN_RT_E20km	Carcharhinus galapagensis	Galapagos shark	0
UNN_RT_E40km	Carcharhinus galapagensis	Galapagos shark	0
UNN_RT_E500m	Carcharhinus galapagensis	Galapagos shark	0
UNN_RT_N1000m	Carcharhinus galapagensis	Galapagos shark	0
UNN_RT_N10km	Carcharhinus galapagensis	Galapagos shark	0
UNN_RT_N20km	Carcharhinus galapagensis	Galapagos shark	0
UNN_RT_N500m	Carcharhinus galapagensis	Galapagos shark	0
UNN_RT_S1000m	Carcharhinus galapagensis	Galapagos shark	0
UNN_RT_S10km	Carcharhinus galapagensis	Galapagos shark	0
UNN_RT_S20km	Carcharhinus galapagensis	Galapagos shark	0
UNN_RT_S500m	Carcharhinus galapagensis	Galapagos shark	4
UNN_RT_W1000m	Carcharhinus galapagensis	Galapagos shark	0
UNN_RT_W10km	Carcharhinus galapagensis	Galapagos shark	0
UNN_RT_W20km	Carcharhinus galapagensis	Galapagos shark	0
UNN_RT_W500m	Carcharhinus galapagensis	Galapagos shark	7
GRA_RT_0	Coryphaena sp.	Mahi mahi	0
GRA_RT_0_4	Coryphaena sp.	Mahi mahi	0
GRA_RT_0_5	Coryphaena sp.	Mahi mahi	0
GRA_RT_0km	Coryphaena sp.	Mahi mahi	0
GRA_RT_E1000m	Coryphaena sp.	Mahi mahi	0
GRA_RT_E10_2	Coryphaena sp.	Mahi mahi	0
GRA_RT_E10km	Coryphaena sp.	Mahi mahi	0
GRA_RT_E20km	Coryphaena sp.	Mahi mahi	2
GRA_RT_E40km	Coryphaena sp.	Mahi mahi	0
GRA_RT_E500m	Coryphaena sp.	Mahi mahi	0
GRA_RT_N1000m	Coryphaena sp.	Mahi mahi	0
GRA_RT_N10km	Coryphaena sp.	Mahi mahi	0
GRA_RT_N20km	Coryphaena sp.	Mahi mahi	0
GRA_RT_N500m	Coryphaena sp.	Mahi mahi	0
GRA_RT_S1000m	Coryphaena sp.	Mahi mahi	0
GRA_RT_S10km	Coryphaena sp.	Mahi mahi	0
GRA_RT_S20km	Coryphaena sp.	Mahi mahi	0
GRA_RT_S500m	Coryphaena sp.	Mahi mahi	0
GRA_RT_W1000m	Coryphaena sp.	Mahi mahi	0
GRA_RT_W10km	Coryphaena sp.	Mahi mahi	0
GRA_RT_W20km	Coryphaena sp.	Mahi mahi	1
GRA_RT_W40km	Coryphaena sp.	Mahi mahi	3
GRA_RT_W500m	Coryphaena sp.	Mahi mahi	0
HAR_RND_001	Coryphaena sp.	Mahi mahi	3
HAR_RT_0	Coryphaena sp.	Mahi mahi	0
HAR_RT_0_003	Coryphaena sp.	Mahi mahi	19
HAR_RT_0km	Coryphaena sp.	Mahi mahi	0
HAR_RT_E1000m	Coryphaena sp.	Mahi mahi	0
HAR_RT_E10km	Coryphaena sp.	Mahi mahi	0
HAR_RT_E20km	Coryphaena sp.	Mahi mahi	0
HAR_RT_E40km	Coryphaena sp.	Mahi mahi	0
HAR_RT_E500m	Coryphaena sp.	Mahi mahi	0
HAR_RT_W1000m	Coryphaena sp.	Mahi mahi	0
HAR_RT_W10km	Coryphaena sp.	Mahi mahi	1
HAR_RT_W20km	Coryphaena sp.	Mahi mahi	0
HAR_RT_W40km	Coryphaena sp.	Mahi mahi	0
HAR_RT_W500m	Coryphaena sp.	Mahi mahi	1
OFF_FT_001	Coryphaena sp.	Mahi mahi	0
OFF_FT_002	Coryphaena sp.	Mahi mahi	0
OFF_FT_003	Coryphaena sp.	Mahi mahi	0
OFF_FT_004	Coryphaena sp.	Mahi mahi	0
OFF_FT_005	Coryphaena sp.	Mahi mahi	0
OFF_FT_006	Coryphaena sp.	Mahi mahi	0
OFF_FT_008	Coryphaena sp.	Mahi mahi	0
OFF_FT_009	Coryphaena sp.	Mahi mahi	0
OFF_FT_010	Coryphaena sp.	Mahi mahi	7
OFF_FT_011	Coryphaena sp.	Mahi mahi	0
OFF_FT_012	Coryphaena sp.	Mahi mahi	15
OFF_FT_013	Coryphaena sp.	Mahi mahi	1
OFF_FT_014	Coryphaena sp.	Mahi mahi	0
OFF_FT_015	Coryphaena sp.	Mahi mahi	0
OFF_FT_016	Coryphaena sp.	Mahi mahi	2
OFF_FT_017	Coryphaena sp.	Mahi mahi	0
OFF_RND_101	Coryphaena sp.	Mahi mahi	1
OFF_RND_103	Coryphaena sp.	Mahi mahi	0
OFF_RND_104	Coryphaena sp.	Mahi mahi	0
OFF_RND_105	Coryphaena sp.	Mahi mahi	1
OFF_RND_106	Coryphaena sp.	Mahi mahi	0
OFF_RND_107	Coryphaena sp.	Mahi mahi	0
OFF_RND_108	Coryphaena sp.	Mahi mahi	0
OFF_RND_111	Coryphaena sp.	Mahi mahi	0
OFF_RND_112	Coryphaena sp.	Mahi mahi	0
OFF_RND_114	Coryphaena sp.	Mahi mahi	0
OFF_RND_115	Coryphaena sp.	Mahi mahi	0
OFF_RND_117	Coryphaena sp.	Mahi mahi	0
OFF_RND_118	Coryphaena sp.	Mahi mahi	0
OFF_RND_120	Coryphaena sp.	Mahi mahi	0
OFF_RND_122	Coryphaena sp.	Mahi mahi	1
OFF_RND_124	Coryphaena sp.	Mahi mahi	0
OFF_RND_126	Coryphaena sp.	Mahi mahi	0
OFF_RND_132	Coryphaena sp.	Mahi mahi	3
OFF_RND_133	Coryphaena sp.	Mahi mahi	0
OFF_RND_134	Coryphaena sp.	Mahi mahi	0
OFF_RND_135	Coryphaena sp.	Mahi mahi	0
OFF_RND_136	Coryphaena sp.	Mahi mahi	0
OFF_RND_137	Coryphaena sp.	Mahi mahi	0
OFF_RND_140	Coryphaena sp.	Mahi mahi	0
OFF_RND_142	Coryphaena sp.	Mahi mahi	0
OFF_RND_144	Coryphaena sp.	Mahi mahi	2
OFF_RND_145	Coryphaena sp.	Mahi mahi	5
OFF_RND_146	Coryphaena sp.	Mahi mahi	0
OFF_RND_84	Coryphaena sp.	Mahi mahi	0
OFF_RND_85	Coryphaena sp.	Mahi mahi	0
OFF_RND_87	Coryphaena sp.	Mahi mahi	0
OFF_RND_88	Coryphaena sp.	Mahi mahi	5
OFF_RND_90	Coryphaena sp.	Mahi mahi	0
OFF_RND_91	Coryphaena sp.	Mahi mahi	2
OFF_RND_93	Coryphaena sp.	Mahi mahi	0
OFF_RND_94	Coryphaena sp.	Mahi mahi	0
OFF_RND_95	Coryphaena sp.	Mahi mahi	0
OFF_RND_96	Coryphaena sp.	Mahi mahi	0
OFF_RND_97	Coryphaena sp.	Mahi mahi	0
OFF_RND_98	Coryphaena sp.	Mahi mahi	0
OFF_RND_99	Coryphaena sp.	Mahi mahi	1
UNK_RT_0	Coryphaena sp.	Mahi mahi	0
UNN_RT_0_3	Coryphaena sp.	Mahi mahi	0
UNN_RT_0km	Coryphaena sp.	Mahi mahi	0
UNN_RT_20_2	Coryphaena sp.	Mahi mahi	0
UNN_RT_E1000m	Coryphaena sp.	Mahi mahi	2
UNN_RT_E10km	Coryphaena sp.	Mahi mahi	3
UNN_RT_E20km	Coryphaena sp.	Mahi mahi	0
UNN_RT_E40km	Coryphaena sp.	Mahi mahi	0
UNN_RT_E500m	Coryphaena sp.	Mahi mahi	5
UNN_RT_N1000m	Coryphaena sp.	Mahi mahi	0
UNN_RT_N10km	Coryphaena sp.	Mahi mahi	0
UNN_RT_N20km	Coryphaena sp.	Mahi mahi	0
UNN_RT_N500m	Coryphaena sp.	Mahi mahi	0
UNN_RT_S1000m	Coryphaena sp.	Mahi mahi	0
UNN_RT_S10km	Coryphaena sp.	Mahi mahi	5
UNN_RT_S20km	Coryphaena sp.	Mahi mahi	0
UNN_RT_S500m	Coryphaena sp.	Mahi mahi	0
UNN_RT_W1000m	Coryphaena sp.	Mahi mahi	0
UNN_RT_W10km	Coryphaena sp.	Mahi mahi	0
UNN_RT_W20km	Coryphaena sp.	Mahi mahi	0
UNN_RT_W500m	Coryphaena sp.	Mahi mahi	0
GRA_RT_0	Elagatis bipinnulata	Rainbow runner	10
GRA_RT_0_4	Elagatis bipinnulata	Rainbow runner	4
GRA_RT_0_5	Elagatis bipinnulata	Rainbow runner	17
GRA_RT_0km	Elagatis bipinnulata	Rainbow runner	15
GRA_RT_E1000m	Elagatis bipinnulata	Rainbow runner	0
GRA_RT_E10_2	Elagatis bipinnulata	Rainbow runner	0
GRA_RT_E10km	Elagatis bipinnulata	Rainbow runner	0
GRA_RT_E20km	Elagatis bipinnulata	Rainbow runner	0
GRA_RT_E40km	Elagatis bipinnulata	Rainbow runner	0
GRA_RT_E500m	Elagatis bipinnulata	Rainbow runner	2
GRA_RT_N1000m	Elagatis bipinnulata	Rainbow runner	0
GRA_RT_N10km	Elagatis bipinnulata	Rainbow runner	0
GRA_RT_N20km	Elagatis bipinnulata	Rainbow runner	0
GRA_RT_N500m	Elagatis bipinnulata	Rainbow runner	0
GRA_RT_S1000m	Elagatis bipinnulata	Rainbow runner	0
GRA_RT_S10km	Elagatis bipinnulata	Rainbow runner	0
GRA_RT_S20km	Elagatis bipinnulata	Rainbow runner	0
GRA_RT_S500m	Elagatis bipinnulata	Rainbow runner	12
GRA_RT_W1000m	Elagatis bipinnulata	Rainbow runner	0
GRA_RT_W10km	Elagatis bipinnulata	Rainbow runner	0
GRA_RT_W20km	Elagatis bipinnulata	Rainbow runner	0
GRA_RT_W40km	Elagatis bipinnulata	Rainbow runner	0
GRA_RT_W500m	Elagatis bipinnulata	Rainbow runner	4
HAR_RND_001	Elagatis bipinnulata	Rainbow runner	0
HAR_RT_0	Elagatis bipinnulata	Rainbow runner	0
HAR_RT_0_003	Elagatis bipinnulata	Rainbow runner	0
HAR_RT_0km	Elagatis bipinnulata	Rainbow runner	0
HAR_RT_E1000m	Elagatis bipinnulata	Rainbow runner	0
HAR_RT_E10km	Elagatis bipinnulata	Rainbow runner	0
HAR_RT_E20km	Elagatis bipinnulata	Rainbow runner	0
HAR_RT_E40km	Elagatis bipinnulata	Rainbow runner	0
HAR_RT_E500m	Elagatis bipinnulata	Rainbow runner	0
HAR_RT_W1000m	Elagatis bipinnulata	Rainbow runner	0
HAR_RT_W10km	Elagatis bipinnulata	Rainbow runner	0
HAR_RT_W20km	Elagatis bipinnulata	Rainbow runner	0
HAR_RT_W40km	Elagatis bipinnulata	Rainbow runner	0
HAR_RT_W500m	Elagatis bipinnulata	Rainbow runner	0
OFF_FT_001	Elagatis bipinnulata	Rainbow runner	0
OFF_FT_002	Elagatis bipinnulata	Rainbow runner	0
OFF_FT_003	Elagatis bipinnulata	Rainbow runner	0
OFF_FT_004	Elagatis bipinnulata	Rainbow runner	0
OFF_FT_005	Elagatis bipinnulata	Rainbow runner	0
OFF_FT_006	Elagatis bipinnulata	Rainbow runner	0
OFF_FT_008	Elagatis bipinnulata	Rainbow runner	0
OFF_FT_009	Elagatis bipinnulata	Rainbow runner	0
OFF_FT_010	Elagatis bipinnulata	Rainbow runner	28
OFF_FT_011	Elagatis bipinnulata	Rainbow runner	0
OFF_FT_012	Elagatis bipinnulata	Rainbow runner	0
OFF_FT_013	Elagatis bipinnulata	Rainbow runner	0
OFF_FT_014	Elagatis bipinnulata	Rainbow runner	0
OFF_FT_015	Elagatis bipinnulata	Rainbow runner	0
OFF_FT_016	Elagatis bipinnulata	Rainbow runner	0
OFF_FT_017	Elagatis bipinnulata	Rainbow runner	0
OFF_RND_101	Elagatis bipinnulata	Rainbow runner	0
OFF_RND_103	Elagatis bipinnulata	Rainbow runner	0
OFF_RND_104	Elagatis bipinnulata	Rainbow runner	0
OFF_RND_105	Elagatis bipinnulata	Rainbow runner	0
OFF_RND_106	Elagatis bipinnulata	Rainbow runner	0
OFF_RND_107	Elagatis bipinnulata	Rainbow runner	0
OFF_RND_108	Elagatis bipinnulata	Rainbow runner	0
OFF_RND_111	Elagatis bipinnulata	Rainbow runner	0
OFF_RND_112	Elagatis bipinnulata	Rainbow runner	0
OFF_RND_114	Elagatis bipinnulata	Rainbow runner	0
OFF_RND_115	Elagatis bipinnulata	Rainbow runner	0
OFF_RND_117	Elagatis bipinnulata	Rainbow runner	0
OFF_RND_118	Elagatis bipinnulata	Rainbow runner	0
OFF_RND_120	Elagatis bipinnulata	Rainbow runner	0
OFF_RND_122	Elagatis bipinnulata	Rainbow runner	0
OFF_RND_124	Elagatis bipinnulata	Rainbow runner	0
OFF_RND_126	Elagatis bipinnulata	Rainbow runner	0
OFF_RND_132	Elagatis bipinnulata	Rainbow runner	0
OFF_RND_133	Elagatis bipinnulata	Rainbow runner	0
OFF_RND_134	Elagatis bipinnulata	Rainbow runner	0
OFF_RND_135	Elagatis bipinnulata	Rainbow runner	0
OFF_RND_136	Elagatis bipinnulata	Rainbow runner	0
OFF_RND_137	Elagatis bipinnulata	Rainbow runner	0
OFF_RND_140	Elagatis bipinnulata	Rainbow runner	0
OFF_RND_142	Elagatis bipinnulata	Rainbow runner	0
OFF_RND_144	Elagatis bipinnulata	Rainbow runner	0
OFF_RND_145	Elagatis bipinnulata	Rainbow runner	0
OFF_RND_146	Elagatis bipinnulata	Rainbow runner	0
OFF_RND_84	Elagatis bipinnulata	Rainbow runner	0
OFF_RND_85	Elagatis bipinnulata	Rainbow runner	0
OFF_RND_87	Elagatis bipinnulata	Rainbow runner	0
OFF_RND_88	Elagatis bipinnulata	Rainbow runner	0
OFF_RND_90	Elagatis bipinnulata	Rainbow runner	0
OFF_RND_91	Elagatis bipinnulata	Rainbow runner	0
OFF_RND_93	Elagatis bipinnulata	Rainbow runner	0
OFF_RND_94	Elagatis bipinnulata	Rainbow runner	0
OFF_RND_95	Elagatis bipinnulata	Rainbow runner	0
OFF_RND_96	Elagatis bipinnulata	Rainbow runner	0
OFF_RND_97	Elagatis bipinnulata	Rainbow runner	0
OFF_RND_98	Elagatis bipinnulata	Rainbow runner	0
OFF_RND_99	Elagatis bipinnulata	Rainbow runner	0
UNK_RT_0	Elagatis bipinnulata	Rainbow runner	21
UNN_RT_0_3	Elagatis bipinnulata	Rainbow runner	9
UNN_RT_0km	Elagatis bipinnulata	Rainbow runner	12
UNN_RT_20_2	Elagatis bipinnulata	Rainbow runner	0
UNN_RT_E1000m	Elagatis bipinnulata	Rainbow runner	0
UNN_RT_E10km	Elagatis bipinnulata	Rainbow runner	0
UNN_RT_E20km	Elagatis bipinnulata	Rainbow runner	0
UNN_RT_E40km	Elagatis bipinnulata	Rainbow runner	0
UNN_RT_E500m	Elagatis bipinnulata	Rainbow runner	0
UNN_RT_N1000m	Elagatis bipinnulata	Rainbow runner	0
UNN_RT_N10km	Elagatis bipinnulata	Rainbow runner	0
UNN_RT_N20km	Elagatis bipinnulata	Rainbow runner	0
UNN_RT_N500m	Elagatis bipinnulata	Rainbow runner	0
UNN_RT_S1000m	Elagatis bipinnulata	Rainbow runner	0
UNN_RT_S10km	Elagatis bipinnulata	Rainbow runner	0
UNN_RT_S20km	Elagatis bipinnulata	Rainbow runner	0
UNN_RT_S500m	Elagatis bipinnulata	Rainbow runner	4
UNN_RT_W1000m	Elagatis bipinnulata	Rainbow runner	0
UNN_RT_W10km	Elagatis bipinnulata	Rainbow runner	0
UNN_RT_W20km	Elagatis bipinnulata	Rainbow runner	0
UNN_RT_W500m	Elagatis bipinnulata	Rainbow runner	6
GRA_RT_0	Istiophorus albicans	Atlantic sailfish	0
GRA_RT_0_4	Istiophorus albicans	Atlantic sailfish	1
GRA_RT_0_5	Istiophorus albicans	Atlantic sailfish	0
GRA_RT_0km	Istiophorus albicans	Atlantic sailfish	0
GRA_RT_E1000m	Istiophorus albicans	Atlantic sailfish	0
GRA_RT_E10_2	Istiophorus albicans	Atlantic sailfish	0
GRA_RT_E10km	Istiophorus albicans	Atlantic sailfish	0
GRA_RT_E20km	Istiophorus albicans	Atlantic sailfish	0
GRA_RT_E40km	Istiophorus albicans	Atlantic sailfish	0
GRA_RT_E500m	Istiophorus albicans	Atlantic sailfish	0
GRA_RT_N1000m	Istiophorus albicans	Atlantic sailfish	0
GRA_RT_N10km	Istiophorus albicans	Atlantic sailfish	1
GRA_RT_N20km	Istiophorus albicans	Atlantic sailfish	0
GRA_RT_N500m	Istiophorus albicans	Atlantic sailfish	1
GRA_RT_S1000m	Istiophorus albicans	Atlantic sailfish	0
GRA_RT_S10km	Istiophorus albicans	Atlantic sailfish	1
GRA_RT_S20km	Istiophorus albicans	Atlantic sailfish	0
GRA_RT_S500m	Istiophorus albicans	Atlantic sailfish	0
GRA_RT_W1000m	Istiophorus albicans	Atlantic sailfish	0
GRA_RT_W10km	Istiophorus albicans	Atlantic sailfish	0
GRA_RT_W20km	Istiophorus albicans	Atlantic sailfish	0
GRA_RT_W40km	Istiophorus albicans	Atlantic sailfish	0
GRA_RT_W500m	Istiophorus albicans	Atlantic sailfish	0
HAR_RND_001	Istiophorus albicans	Atlantic sailfish	0
HAR_RT_0	Istiophorus albicans	Atlantic sailfish	0
HAR_RT_0_003	Istiophorus albicans	Atlantic sailfish	0
HAR_RT_0km	Istiophorus albicans	Atlantic sailfish	1
HAR_RT_E1000m	Istiophorus albicans	Atlantic sailfish	0
HAR_RT_E10km	Istiophorus albicans	Atlantic sailfish	0
HAR_RT_E20km	Istiophorus albicans	Atlantic sailfish	0
HAR_RT_E40km	Istiophorus albicans	Atlantic sailfish	0
HAR_RT_E500m	Istiophorus albicans	Atlantic sailfish	0
HAR_RT_W1000m	Istiophorus albicans	Atlantic sailfish	0
HAR_RT_W10km	Istiophorus albicans	Atlantic sailfish	0
HAR_RT_W20km	Istiophorus albicans	Atlantic sailfish	0
HAR_RT_W40km	Istiophorus albicans	Atlantic sailfish	0
HAR_RT_W500m	Istiophorus albicans	Atlantic sailfish	0
OFF_FT_001	Istiophorus albicans	Atlantic sailfish	0
OFF_FT_002	Istiophorus albicans	Atlantic sailfish	0
OFF_FT_003	Istiophorus albicans	Atlantic sailfish	0
OFF_FT_004	Istiophorus albicans	Atlantic sailfish	0
OFF_FT_005	Istiophorus albicans	Atlantic sailfish	0
OFF_FT_006	Istiophorus albicans	Atlantic sailfish	0
OFF_FT_008	Istiophorus albicans	Atlantic sailfish	0
OFF_FT_009	Istiophorus albicans	Atlantic sailfish	0
OFF_FT_010	Istiophorus albicans	Atlantic sailfish	0
OFF_FT_011	Istiophorus albicans	Atlantic sailfish	0
OFF_FT_012	Istiophorus albicans	Atlantic sailfish	0
OFF_FT_013	Istiophorus albicans	Atlantic sailfish	0
OFF_FT_014	Istiophorus albicans	Atlantic sailfish	0
OFF_FT_015	Istiophorus albicans	Atlantic sailfish	0
OFF_FT_016	Istiophorus albicans	Atlantic sailfish	0
OFF_FT_017	Istiophorus albicans	Atlantic sailfish	0
OFF_RND_101	Istiophorus albicans	Atlantic sailfish	0
OFF_RND_103	Istiophorus albicans	Atlantic sailfish	0
OFF_RND_104	Istiophorus albicans	Atlantic sailfish	1
OFF_RND_105	Istiophorus albicans	Atlantic sailfish	0
OFF_RND_106	Istiophorus albicans	Atlantic sailfish	0
OFF_RND_107	Istiophorus albicans	Atlantic sailfish	0
OFF_RND_108	Istiophorus albicans	Atlantic sailfish	0
OFF_RND_111	Istiophorus albicans	Atlantic sailfish	0
OFF_RND_112	Istiophorus albicans	Atlantic sailfish	0
OFF_RND_114	Istiophorus albicans	Atlantic sailfish	0
OFF_RND_115	Istiophorus albicans	Atlantic sailfish	0
OFF_RND_117	Istiophorus albicans	Atlantic sailfish	0
OFF_RND_118	Istiophorus albicans	Atlantic sailfish	0
OFF_RND_120	Istiophorus albicans	Atlantic sailfish	0
OFF_RND_122	Istiophorus albicans	Atlantic sailfish	0
OFF_RND_124	Istiophorus albicans	Atlantic sailfish	0
OFF_RND_126	Istiophorus albicans	Atlantic sailfish	0
OFF_RND_132	Istiophorus albicans	Atlantic sailfish	0
OFF_RND_133	Istiophorus albicans	Atlantic sailfish	0
OFF_RND_134	Istiophorus albicans	Atlantic sailfish	0
OFF_RND_135	Istiophorus albicans	Atlantic sailfish	0
OFF_RND_136	Istiophorus albicans	Atlantic sailfish	0
OFF_RND_137	Istiophorus albicans	Atlantic sailfish	0
OFF_RND_140	Istiophorus albicans	Atlantic sailfish	0
OFF_RND_142	Istiophorus albicans	Atlantic sailfish	0
OFF_RND_144	Istiophorus albicans	Atlantic sailfish	0
OFF_RND_145	Istiophorus albicans	Atlantic sailfish	0
OFF_RND_146	Istiophorus albicans	Atlantic sailfish	0
OFF_RND_84	Istiophorus albicans	Atlantic sailfish	0
OFF_RND_85	Istiophorus albicans	Atlantic sailfish	0
OFF_RND_87	Istiophorus albicans	Atlantic sailfish	0
OFF_RND_88	Istiophorus albicans	Atlantic sailfish	0
OFF_RND_90	Istiophorus albicans	Atlantic sailfish	0
OFF_RND_91	Istiophorus albicans	Atlantic sailfish	0
OFF_RND_93	Istiophorus albicans	Atlantic sailfish	0
OFF_RND_94	Istiophorus albicans	Atlantic sailfish	0
OFF_RND_95	Istiophorus albicans	Atlantic sailfish	0
OFF_RND_96	Istiophorus albicans	Atlantic sailfish	0
OFF_RND_97	Istiophorus albicans	Atlantic sailfish	0
OFF_RND_98	Istiophorus albicans	Atlantic sailfish	0
OFF_RND_99	Istiophorus albicans	Atlantic sailfish	0
UNK_RT_0	Istiophorus albicans	Atlantic sailfish	0
UNN_RT_0_3	Istiophorus albicans	Atlantic sailfish	0
UNN_RT_0km	Istiophorus albicans	Atlantic sailfish	0
UNN_RT_20_2	Istiophorus albicans	Atlantic sailfish	0
UNN_RT_E1000m	Istiophorus albicans	Atlantic sailfish	0
UNN_RT_E10km	Istiophorus albicans	Atlantic sailfish	1
UNN_RT_E20km	Istiophorus albicans	Atlantic sailfish	0
UNN_RT_E40km	Istiophorus albicans	Atlantic sailfish	0
UNN_RT_E500m	Istiophorus albicans	Atlantic sailfish	0
UNN_RT_N1000m	Istiophorus albicans	Atlantic sailfish	0
UNN_RT_N10km	Istiophorus albicans	Atlantic sailfish	0
UNN_RT_N20km	Istiophorus albicans	Atlantic sailfish	1
UNN_RT_N500m	Istiophorus albicans	Atlantic sailfish	0
UNN_RT_S1000m	Istiophorus albicans	Atlantic sailfish	1
UNN_RT_S10km	Istiophorus albicans	Atlantic sailfish	0
UNN_RT_S20km	Istiophorus albicans	Atlantic sailfish	0
UNN_RT_S500m	Istiophorus albicans	Atlantic sailfish	0
UNN_RT_W1000m	Istiophorus albicans	Atlantic sailfish	0
UNN_RT_W10km	Istiophorus albicans	Atlantic sailfish	1
UNN_RT_W20km	Istiophorus albicans	Atlantic sailfish	0
UNN_RT_W500m	Istiophorus albicans	Atlantic sailfish	0
GRA_RT_0	Prionace glauca	Blue shark	0
GRA_RT_0_4	Prionace glauca	Blue shark	0
GRA_RT_0_5	Prionace glauca	Blue shark	0
GRA_RT_0km	Prionace glauca	Blue shark	0
GRA_RT_E1000m	Prionace glauca	Blue shark	1
GRA_RT_E10_2	Prionace glauca	Blue shark	0
GRA_RT_E10km	Prionace glauca	Blue shark	0
GRA_RT_E20km	Prionace glauca	Blue shark	0
GRA_RT_E40km	Prionace glauca	Blue shark	0
GRA_RT_E500m	Prionace glauca	Blue shark	0
GRA_RT_N1000m	Prionace glauca	Blue shark	0
GRA_RT_N10km	Prionace glauca	Blue shark	1
GRA_RT_N20km	Prionace glauca	Blue shark	0
GRA_RT_N500m	Prionace glauca	Blue shark	0
GRA_RT_S1000m	Prionace glauca	Blue shark	0
GRA_RT_S10km	Prionace glauca	Blue shark	0
GRA_RT_S20km	Prionace glauca	Blue shark	1
GRA_RT_S500m	Prionace glauca	Blue shark	0
GRA_RT_W1000m	Prionace glauca	Blue shark	0
GRA_RT_W10km	Prionace glauca	Blue shark	0
GRA_RT_W20km	Prionace glauca	Blue shark	0
GRA_RT_W40km	Prionace glauca	Blue shark	1
GRA_RT_W500m	Prionace glauca	Blue shark	0
HAR_RND_001	Prionace glauca	Blue shark	0
HAR_RT_0	Prionace glauca	Blue shark	0
HAR_RT_0_003	Prionace glauca	Blue shark	0
HAR_RT_0km	Prionace glauca	Blue shark	1
HAR_RT_E1000m	Prionace glauca	Blue shark	0
HAR_RT_E10km	Prionace glauca	Blue shark	0
HAR_RT_E20km	Prionace glauca	Blue shark	1
HAR_RT_E40km	Prionace glauca	Blue shark	1
HAR_RT_E500m	Prionace glauca	Blue shark	0
HAR_RT_W1000m	Prionace glauca	Blue shark	0
HAR_RT_W10km	Prionace glauca	Blue shark	1
HAR_RT_W20km	Prionace glauca	Blue shark	1
HAR_RT_W40km	Prionace glauca	Blue shark	0
HAR_RT_W500m	Prionace glauca	Blue shark	1
OFF_FT_001	Prionace glauca	Blue shark	0
OFF_FT_002	Prionace glauca	Blue shark	1
OFF_FT_003	Prionace glauca	Blue shark	1
OFF_FT_004	Prionace glauca	Blue shark	1
OFF_FT_005	Prionace glauca	Blue shark	1
OFF_FT_006	Prionace glauca	Blue shark	0
OFF_FT_008	Prionace glauca	Blue shark	0
OFF_FT_009	Prionace glauca	Blue shark	1
OFF_FT_010	Prionace glauca	Blue shark	0
OFF_FT_011	Prionace glauca	Blue shark	0
OFF_FT_012	Prionace glauca	Blue shark	0
OFF_FT_013	Prionace glauca	Blue shark	1
OFF_FT_014	Prionace glauca	Blue shark	1
OFF_FT_015	Prionace glauca	Blue shark	0
OFF_FT_016	Prionace glauca	Blue shark	0
OFF_FT_017	Prionace glauca	Blue shark	0
OFF_RND_101	Prionace glauca	Blue shark	0
OFF_RND_103	Prionace glauca	Blue shark	0
OFF_RND_104	Prionace glauca	Blue shark	0
OFF_RND_105	Prionace glauca	Blue shark	0
OFF_RND_106	Prionace glauca	Blue shark	0
OFF_RND_107	Prionace glauca	Blue shark	0
OFF_RND_108	Prionace glauca	Blue shark	0
OFF_RND_111	Prionace glauca	Blue shark	0
OFF_RND_112	Prionace glauca	Blue shark	0
OFF_RND_114	Prionace glauca	Blue shark	0
OFF_RND_115	Prionace glauca	Blue shark	0
OFF_RND_117	Prionace glauca	Blue shark	0
OFF_RND_118	Prionace glauca	Blue shark	1
OFF_RND_120	Prionace glauca	Blue shark	0
OFF_RND_122	Prionace glauca	Blue shark	0
OFF_RND_124	Prionace glauca	Blue shark	0
OFF_RND_126	Prionace glauca	Blue shark	1
OFF_RND_132	Prionace glauca	Blue shark	0
OFF_RND_133	Prionace glauca	Blue shark	0
OFF_RND_134	Prionace glauca	Blue shark	1
OFF_RND_135	Prionace glauca	Blue shark	0
OFF_RND_136	Prionace glauca	Blue shark	0
OFF_RND_137	Prionace glauca	Blue shark	0
OFF_RND_140	Prionace glauca	Blue shark	0
OFF_RND_142	Prionace glauca	Blue shark	0
OFF_RND_144	Prionace glauca	Blue shark	0
OFF_RND_145	Prionace glauca	Blue shark	0
OFF_RND_146	Prionace glauca	Blue shark	0
OFF_RND_84	Prionace glauca	Blue shark	0
OFF_RND_85	Prionace glauca	Blue shark	0
OFF_RND_87	Prionace glauca	Blue shark	0
OFF_RND_88	Prionace glauca	Blue shark	0
OFF_RND_90	Prionace glauca	Blue shark	0
OFF_RND_91	Prionace glauca	Blue shark	0
OFF_RND_93	Prionace glauca	Blue shark	1
OFF_RND_94	Prionace glauca	Blue shark	0
OFF_RND_95	Prionace glauca	Blue shark	1
OFF_RND_96	Prionace glauca	Blue shark	1
OFF_RND_97	Prionace glauca	Blue shark	0
OFF_RND_98	Prionace glauca	Blue shark	2
OFF_RND_99	Prionace glauca	Blue shark	0
UNK_RT_0	Prionace glauca	Blue shark	0
UNN_RT_0_3	Prionace glauca	Blue shark	1
UNN_RT_0km	Prionace glauca	Blue shark	0
UNN_RT_20_2	Prionace glauca	Blue shark	0
UNN_RT_E1000m	Prionace glauca	Blue shark	0
UNN_RT_E10km	Prionace glauca	Blue shark	1
UNN_RT_E20km	Prionace glauca	Blue shark	0
UNN_RT_E40km	Prionace glauca	Blue shark	0
UNN_RT_E500m	Prionace glauca	Blue shark	0
UNN_RT_N1000m	Prionace glauca	Blue shark	0
UNN_RT_N10km	Prionace glauca	Blue shark	0
UNN_RT_N20km	Prionace glauca	Blue shark	2
UNN_RT_N500m	Prionace glauca	Blue shark	0
UNN_RT_S1000m	Prionace glauca	Blue shark	0
UNN_RT_S10km	Prionace glauca	Blue shark	0
UNN_RT_S20km	Prionace glauca	Blue shark	0
UNN_RT_S500m	Prionace glauca	Blue shark	0
UNN_RT_W1000m	Prionace glauca	Blue shark	0
UNN_RT_W10km	Prionace glauca	Blue shark	1
UNN_RT_W20km	Prionace glauca	Blue shark	1
UNN_RT_W500m	Prionace glauca	Blue shark	0
GRA_RT_0	Thunnus albacares	Yellowfin tuna	41
GRA_RT_0_4	Thunnus albacares	Yellowfin tuna	0
GRA_RT_0_5	Thunnus albacares	Yellowfin tuna	1
GRA_RT_0km	Thunnus albacares	Yellowfin tuna	0
GRA_RT_E1000m	Thunnus albacares	Yellowfin tuna	0
GRA_RT_E10_2	Thunnus albacares	Yellowfin tuna	0
GRA_RT_E10km	Thunnus albacares	Yellowfin tuna	0
GRA_RT_E20km	Thunnus albacares	Yellowfin tuna	0
GRA_RT_E40km	Thunnus albacares	Yellowfin tuna	0
GRA_RT_E500m	Thunnus albacares	Yellowfin tuna	0
GRA_RT_N1000m	Thunnus albacares	Yellowfin tuna	0
GRA_RT_N10km	Thunnus albacares	Yellowfin tuna	0
GRA_RT_N20km	Thunnus albacares	Yellowfin tuna	0
GRA_RT_N500m	Thunnus albacares	Yellowfin tuna	0
GRA_RT_S1000m	Thunnus albacares	Yellowfin tuna	6
GRA_RT_S10km	Thunnus albacares	Yellowfin tuna	0
GRA_RT_S20km	Thunnus albacares	Yellowfin tuna	0
GRA_RT_S500m	Thunnus albacares	Yellowfin tuna	3
GRA_RT_W1000m	Thunnus albacares	Yellowfin tuna	0
GRA_RT_W10km	Thunnus albacares	Yellowfin tuna	0
GRA_RT_W20km	Thunnus albacares	Yellowfin tuna	0
GRA_RT_W40km	Thunnus albacares	Yellowfin tuna	0
GRA_RT_W500m	Thunnus albacares	Yellowfin tuna	94
HAR_RND_001	Thunnus albacares	Yellowfin tuna	0
HAR_RT_0	Thunnus albacares	Yellowfin tuna	0
HAR_RT_0_003	Thunnus albacares	Yellowfin tuna	0
HAR_RT_0km	Thunnus albacares	Yellowfin tuna	0
HAR_RT_E1000m	Thunnus albacares	Yellowfin tuna	0
HAR_RT_E10km	Thunnus albacares	Yellowfin tuna	0
HAR_RT_E20km	Thunnus albacares	Yellowfin tuna	0
HAR_RT_E40km	Thunnus albacares	Yellowfin tuna	0
HAR_RT_E500m	Thunnus albacares	Yellowfin tuna	0
HAR_RT_W1000m	Thunnus albacares	Yellowfin tuna	0
HAR_RT_W10km	Thunnus albacares	Yellowfin tuna	0
HAR_RT_W20km	Thunnus albacares	Yellowfin tuna	0
HAR_RT_W40km	Thunnus albacares	Yellowfin tuna	0
HAR_RT_W500m	Thunnus albacares	Yellowfin tuna	0
OFF_FT_001	Thunnus albacares	Yellowfin tuna	0
OFF_FT_002	Thunnus albacares	Yellowfin tuna	0
OFF_FT_003	Thunnus albacares	Yellowfin tuna	0
OFF_FT_004	Thunnus albacares	Yellowfin tuna	0
OFF_FT_005	Thunnus albacares	Yellowfin tuna	0
OFF_FT_006	Thunnus albacares	Yellowfin tuna	0
OFF_FT_008	Thunnus albacares	Yellowfin tuna	0
OFF_FT_009	Thunnus albacares	Yellowfin tuna	0
OFF_FT_010	Thunnus albacares	Yellowfin tuna	49
OFF_FT_011	Thunnus albacares	Yellowfin tuna	0
OFF_FT_012	Thunnus albacares	Yellowfin tuna	0
OFF_FT_013	Thunnus albacares	Yellowfin tuna	0
OFF_FT_014	Thunnus albacares	Yellowfin tuna	0
OFF_FT_015	Thunnus albacares	Yellowfin tuna	0
OFF_FT_016	Thunnus albacares	Yellowfin tuna	0
OFF_FT_017	Thunnus albacares	Yellowfin tuna	0
OFF_RND_101	Thunnus albacares	Yellowfin tuna	0
OFF_RND_103	Thunnus albacares	Yellowfin tuna	0
OFF_RND_104	Thunnus albacares	Yellowfin tuna	0
OFF_RND_105	Thunnus albacares	Yellowfin tuna	0
OFF_RND_106	Thunnus albacares	Yellowfin tuna	0
OFF_RND_107	Thunnus albacares	Yellowfin tuna	0
OFF_RND_108	Thunnus albacares	Yellowfin tuna	0
OFF_RND_111	Thunnus albacares	Yellowfin tuna	0
OFF_RND_112	Thunnus albacares	Yellowfin tuna	0
OFF_RND_114	Thunnus albacares	Yellowfin tuna	0
OFF_RND_115	Thunnus albacares	Yellowfin tuna	0
OFF_RND_117	Thunnus albacares	Yellowfin tuna	0
OFF_RND_118	Thunnus albacares	Yellowfin tuna	0
OFF_RND_120	Thunnus albacares	Yellowfin tuna	0
OFF_RND_122	Thunnus albacares	Yellowfin tuna	0
OFF_RND_124	Thunnus albacares	Yellowfin tuna	0
OFF_RND_126	Thunnus albacares	Yellowfin tuna	3
OFF_RND_132	Thunnus albacares	Yellowfin tuna	0
OFF_RND_133	Thunnus albacares	Yellowfin tuna	0
OFF_RND_134	Thunnus albacares	Yellowfin tuna	0
OFF_RND_135	Thunnus albacares	Yellowfin tuna	0
OFF_RND_136	Thunnus albacares	Yellowfin tuna	0
OFF_RND_137	Thunnus albacares	Yellowfin tuna	0
OFF_RND_140	Thunnus albacares	Yellowfin tuna	0
OFF_RND_142	Thunnus albacares	Yellowfin tuna	0
OFF_RND_144	Thunnus albacares	Yellowfin tuna	0
OFF_RND_145	Thunnus albacares	Yellowfin tuna	0
OFF_RND_146	Thunnus albacares	Yellowfin tuna	0
OFF_RND_84	Thunnus albacares	Yellowfin tuna	0
OFF_RND_85	Thunnus albacares	Yellowfin tuna	0
OFF_RND_87	Thunnus albacares	Yellowfin tuna	0
OFF_RND_88	Thunnus albacares	Yellowfin tuna	0
OFF_RND_90	Thunnus albacares	Yellowfin tuna	0
OFF_RND_91	Thunnus albacares	Yellowfin tuna	0
OFF_RND_93	Thunnus albacares	Yellowfin tuna	0
OFF_RND_94	Thunnus albacares	Yellowfin tuna	0
OFF_RND_95	Thunnus albacares	Yellowfin tuna	0
OFF_RND_96	Thunnus albacares	Yellowfin tuna	0
OFF_RND_97	Thunnus albacares	Yellowfin tuna	0
OFF_RND_98	Thunnus albacares	Yellowfin tuna	0
OFF_RND_99	Thunnus albacares	Yellowfin tuna	0
UNK_RT_0	Thunnus albacares	Yellowfin tuna	8
UNN_RT_0_3	Thunnus albacares	Yellowfin tuna	1
UNN_RT_0km	Thunnus albacares	Yellowfin tuna	17
UNN_RT_20_2	Thunnus albacares	Yellowfin tuna	0
UNN_RT_E1000m	Thunnus albacares	Yellowfin tuna	0
UNN_RT_E10km	Thunnus albacares	Yellowfin tuna	0
UNN_RT_E20km	Thunnus albacares	Yellowfin tuna	0
UNN_RT_E40km	Thunnus albacares	Yellowfin tuna	0
UNN_RT_E500m	Thunnus albacares	Yellowfin tuna	0
UNN_RT_N1000m	Thunnus albacares	Yellowfin tuna	0
UNN_RT_N10km	Thunnus albacares	Yellowfin tuna	0
UNN_RT_N20km	Thunnus albacares	Yellowfin tuna	0
UNN_RT_N500m	Thunnus albacares	Yellowfin tuna	0
UNN_RT_S1000m	Thunnus albacares	Yellowfin tuna	0
UNN_RT_S10km	Thunnus albacares	Yellowfin tuna	0
UNN_RT_S20km	Thunnus albacares	Yellowfin tuna	0
UNN_RT_S500m	Thunnus albacares	Yellowfin tuna	0
UNN_RT_W1000m	Thunnus albacares	Yellowfin tuna	0
UNN_RT_W10km	Thunnus albacares	Yellowfin tuna	0
UNN_RT_W20km	Thunnus albacares	Yellowfin tuna	0
UNN_RT_W500m	Thunnus albacares	Yellowfin tuna	4
