# Supplementary material for: Shallow seamounts are “oases” and activity hubs for pelagic predators in a large-scale marine reserve
Source: PLoS Biol. 2025 Feb 4;23(2):e3003016. doi: 10.1371/journal.pbio.3003016 (PMC11828362; doi:10.1371/journal.pbio.3003016)
Supplement: S3 Data — (XLSX) [file pbio.3003016.s014.xlsx]

## Sheet: Metadata
event	date	location	long_start	long_end	lat_start	lat_end
GRA_RT_0	2017-01-26	Grattan	-12.8503	-12.8149	-9.6004	-9.75772
GRA_RT_E10_2	2018-01-24	Grattan	-12.8099	-12.6966	-9.73904	-9.74188
GRA_RT_E1000m	2017-05-27	Grattan	-12.8375	-12.7503	-9.73662	-9.74168
GRA_RT_E10km	2017-05-26	Grattan	-12.628	-12.7179	-9.72817	-9.74222
GRA_RT_E20km	2017-05-26	Grattan	-12.4337	-12.6341	-9.74762	-9.74415
GRA_RT_E40km	2017-05-26	Grattan	-12.5939	-12.4564	-9.75073	-9.74805
GRA_RT_E500m	2017-05-28	Grattan	-12.8335	-12.7874	-9.7536	-9.73753
GRA_RT_N500m	2017-05-28	Grattan	-12.8175	-12.8202	-9.73798	-9.67872
GRA_RT_W1000m	2017-05-25	Grattan	-13.0033	-12.8604	-9.73018	-9.73852
GRA_RT_W10km	2017-05-27	Grattan	-12.7644	-12.9029	-9.73538	-9.73777
GRA_RT_W20km	2017-05-25	Grattan	-13.1678	-12.9881	-9.72022	-9.73795
GRA_RT_W500m	2017-05-27	Grattan	-12.9107	-12.8396	-9.73282	-9.74075
HAR_RT_0	2017-02-11	Harris Stewart	-17.0624	-17.0554	-8.25308	-8.4
HAR_RT_0_003	2018-01-31	Harris Stewart	-17.1227	-17.0285	-8.43558	-8.43768
HAR_RT_0km	2017-05-19	Harris Stewart	-17.1303	-17.0663	-8.4391	-8.43557
HAR_RT_E1000m	2017-05-20	Harris Stewart	-17.092	-17.0102	-8.43672	-8.43683
HAR_RT_E10km	2017-05-22	Harris Stewart	-17.0601	-16.9766	-8.43707	-8.43658
HAR_RT_E20km	2017-05-21	Harris Stewart	-17.0054	-16.8871	-8.43425	-8.43613
HAR_RT_E40km	2017-05-23	Harris Stewart	-17.0564	-16.7084	-8.43377	-8.43489
HAR_RT_E500m	2017-05-21	Harris Stewart	-17.1282	-17.0415	-8.43302	-8.43538
HAR_RT_W1000m	2017-05-21	Harris Stewart	-16.8759	-17.1264	-8.43618	-8.43501
HAR_RT_W10km	2017-05-19	Harris Stewart	-17.4135	-17.1518	-8.4371	-8.43488
HAR_RT_W20km	2017-05-20	Harris Stewart	-17.113	-17.2489	-8.4365	-8.4355
HAR_RT_W500m	2017-05-20	Harris Stewart	-17.229	-17.0771	-8.43333	-8.43615
OFF_RND_120	2017-02-11	Harris Stewart	-16.8478	-16.7239	-8.52445	-8.57643
OFF_RND_19_1	2016-02-15	Harris Stewart	-17.0785	-17.0378	-8.3752	-8.4861
OFF_RND_26_1	2016-02-18	Grattan	-12.853	-12.8167	-9.8272	-9.7266
OFF_RND_27_1	2016-02-18	Grattan	-12.9842	-13.0806	-9.5671	-9.4625
OFF_RND_57_1	2016-03-02	Young	-11.9528	-11.8227	-9.8518	-9.8335
OFF_RND_61_1	2016-03-03	Young	-11.8476	-11.9225	-9.5354	-9.7541
UNK_RT_0	2017-01-26	Young	-12.3032	-12.1502	-9.75873	-9.75968
UNN_RT_0km	2017-06-04	Young	-11.9869	-12.0885	-9.76993	-9.75402
UNN_RT_E20km	2017-06-03	Young	-11.7143	-11.9041	-9.76268	-9.75997
UNN_RT_E500m	2017-06-03	Young	-11.9037	-12.0591	-9.76575	-9.75812
UNN_RT_W1000m	2017-05-30	Young	-12.2072	-12.14	-9.751	-9.75172
UNN_RT_W10km	2017-05-29	Young	-12.2661	-12.1767	-9.76113	-9.74878
UNN_RT_W20km	2017-05-29	Young	-12.4081	-12.2731	-9.73835	-9.7512
UNN_RT_W500m	2017-05-29	Young	-12.145	-12.1135	-9.74825	-9.75591

## Sheet: Counts
event	time_mins	taxon	species	N	seamount_dist_km
GRA_RT_0	5	Exocoetidae sp.	Flying fish	0	13.54
GRA_RT_0	10	Exocoetidae sp.	Flying fish	0	12.17
GRA_RT_0	15	Exocoetidae sp.	Flying fish	1	10.79
GRA_RT_0	20	Exocoetidae sp.	Flying fish	1	9.42
GRA_RT_0	25	Exocoetidae sp.	Flying fish	1	8.05
GRA_RT_0	30	Exocoetidae sp.	Flying fish	3	6.68
GRA_RT_0	35	Exocoetidae sp.	Flying fish	30	5.31
GRA_RT_0	40	Exocoetidae sp.	Flying fish	0	3.94
GRA_RT_0	45	Exocoetidae sp.	Flying fish	0	2.58
GRA_RT_0	50	Exocoetidae sp.	Flying fish	0	1.22
GRA_RT_0	55	Exocoetidae sp.	Flying fish	0	0.01
GRA_RT_0	60	Exocoetidae sp.	Flying fish	0	0.74
GRA_RT_0	65	Exocoetidae sp.	Flying fish	0	0.21
GRA_RT_0	5	Fregata aquila	Ascension frigatebird	0	13.54
GRA_RT_0	10	Fregata aquila	Ascension frigatebird	0	12.17
GRA_RT_0	15	Fregata aquila	Ascension frigatebird	0	10.79
GRA_RT_0	20	Fregata aquila	Ascension frigatebird	0	9.42
GRA_RT_0	25	Fregata aquila	Ascension frigatebird	0	8.05
GRA_RT_0	30	Fregata aquila	Ascension frigatebird	0	6.68
GRA_RT_0	35	Fregata aquila	Ascension frigatebird	0	5.31
GRA_RT_0	40	Fregata aquila	Ascension frigatebird	0	3.94
GRA_RT_0	45	Fregata aquila	Ascension frigatebird	2	2.58
GRA_RT_0	50	Fregata aquila	Ascension frigatebird	0	1.22
GRA_RT_0	55	Fregata aquila	Ascension frigatebird	1	0.01
GRA_RT_0	60	Fregata aquila	Ascension frigatebird	0	0.74
GRA_RT_0	65	Fregata aquila	Ascension frigatebird	0	0.21
GRA_RT_0	5	Oceanodroma castro	Band-rumped storm petrel	1	13.54
GRA_RT_0	10	Oceanodroma castro	Band-rumped storm petrel	0	12.17
GRA_RT_0	15	Oceanodroma castro	Band-rumped storm petrel	0	10.79
GRA_RT_0	20	Oceanodroma castro	Band-rumped storm petrel	0	9.42
GRA_RT_0	25	Oceanodroma castro	Band-rumped storm petrel	1	8.05
GRA_RT_0	30	Oceanodroma castro	Band-rumped storm petrel	0	6.68
GRA_RT_0	35	Oceanodroma castro	Band-rumped storm petrel	0	5.31
GRA_RT_0	40	Oceanodroma castro	Band-rumped storm petrel	0	3.94
GRA_RT_0	45	Oceanodroma castro	Band-rumped storm petrel	0	2.58
GRA_RT_0	50	Oceanodroma castro	Band-rumped storm petrel	0	1.22
GRA_RT_0	55	Oceanodroma castro	Band-rumped storm petrel	0	0.01
GRA_RT_0	60	Oceanodroma castro	Band-rumped storm petrel	0	0.74
GRA_RT_0	65	Oceanodroma castro	Band-rumped storm petrel	0	0.21
GRA_RT_0	5	Onychoprion fuscatus	Sooty tern	0	13.54
GRA_RT_0	10	Onychoprion fuscatus	Sooty tern	0	12.17
GRA_RT_0	15	Onychoprion fuscatus	Sooty tern	0	10.79
GRA_RT_0	20	Onychoprion fuscatus	Sooty tern	0	9.42
GRA_RT_0	25	Onychoprion fuscatus	Sooty tern	0	8.05
GRA_RT_0	30	Onychoprion fuscatus	Sooty tern	0	6.68
GRA_RT_0	35	Onychoprion fuscatus	Sooty tern	0	5.31
GRA_RT_0	40	Onychoprion fuscatus	Sooty tern	0	3.94
GRA_RT_0	45	Onychoprion fuscatus	Sooty tern	37	2.58
GRA_RT_0	50	Onychoprion fuscatus	Sooty tern	0	1.22
GRA_RT_0	55	Onychoprion fuscatus	Sooty tern	22	0.01
GRA_RT_0	60	Onychoprion fuscatus	Sooty tern	0	0.74
GRA_RT_0	65	Onychoprion fuscatus	Sooty tern	0	0.21
GRA_RT_0	5	Procellariidae sp	Shearwaters	0	13.54
GRA_RT_0	10	Procellariidae sp	Shearwaters	0	12.17
GRA_RT_0	15	Procellariidae sp	Shearwaters	0	10.79
GRA_RT_0	20	Procellariidae sp	Shearwaters	0	9.42
GRA_RT_0	25	Procellariidae sp	Shearwaters	0	8.05
GRA_RT_0	30	Procellariidae sp	Shearwaters	0	6.68
GRA_RT_0	35	Procellariidae sp	Shearwaters	0	5.31
GRA_RT_0	40	Procellariidae sp	Shearwaters	0	3.94
GRA_RT_0	45	Procellariidae sp	Shearwaters	0	2.58
GRA_RT_0	50	Procellariidae sp	Shearwaters	0	1.22
GRA_RT_0	55	Procellariidae sp	Shearwaters	0	0.01
GRA_RT_0	60	Procellariidae sp	Shearwaters	0	0.74
GRA_RT_0	65	Procellariidae sp	Shearwaters	0	0.21
GRA_RT_E10_2	5	Exocoetidae sp.	Flying fish	1	0.36
GRA_RT_E10_2	10	Exocoetidae sp.	Flying fish	0	0.58
GRA_RT_E10_2	15	Exocoetidae sp.	Flying fish	1	1.61
GRA_RT_E10_2	20	Exocoetidae sp.	Flying fish	0	2.64
GRA_RT_E10_2	25	Exocoetidae sp.	Flying fish	1	3.68
GRA_RT_E10_2	30	Exocoetidae sp.	Flying fish	0	4.71
GRA_RT_E10_2	35	Exocoetidae sp.	Flying fish	0	5.75
GRA_RT_E10_2	40	Exocoetidae sp.	Flying fish	40	6.78
GRA_RT_E10_2	45	Exocoetidae sp.	Flying fish	0	7.82
GRA_RT_E10_2	50	Exocoetidae sp.	Flying fish	1	8.85
GRA_RT_E10_2	55	Exocoetidae sp.	Flying fish	1	9.89
GRA_RT_E10_2	60	Exocoetidae sp.	Flying fish	1	10.93
GRA_RT_E10_2	5	Fregata aquila	Ascension frigatebird	3	0.36
GRA_RT_E10_2	10	Fregata aquila	Ascension frigatebird	0	0.58
GRA_RT_E10_2	15	Fregata aquila	Ascension frigatebird	0	1.61
GRA_RT_E10_2	20	Fregata aquila	Ascension frigatebird	0	2.64
GRA_RT_E10_2	25	Fregata aquila	Ascension frigatebird	0	3.68
GRA_RT_E10_2	30	Fregata aquila	Ascension frigatebird	0	4.71
GRA_RT_E10_2	35	Fregata aquila	Ascension frigatebird	0	5.75
GRA_RT_E10_2	40	Fregata aquila	Ascension frigatebird	0	6.78
GRA_RT_E10_2	45	Fregata aquila	Ascension frigatebird	0	7.82
GRA_RT_E10_2	50	Fregata aquila	Ascension frigatebird	0	8.85
GRA_RT_E10_2	55	Fregata aquila	Ascension frigatebird	0	9.89
GRA_RT_E10_2	60	Fregata aquila	Ascension frigatebird	0	10.93
GRA_RT_E10_2	5	Oceanodroma castro	Band-rumped storm petrel	0	0.36
GRA_RT_E10_2	10	Oceanodroma castro	Band-rumped storm petrel	0	0.58
GRA_RT_E10_2	15	Oceanodroma castro	Band-rumped storm petrel	0	1.61
GRA_RT_E10_2	20	Oceanodroma castro	Band-rumped storm petrel	0	2.64
GRA_RT_E10_2	25	Oceanodroma castro	Band-rumped storm petrel	0	3.68
GRA_RT_E10_2	30	Oceanodroma castro	Band-rumped storm petrel	0	4.71
GRA_RT_E10_2	35	Oceanodroma castro	Band-rumped storm petrel	0	5.75
GRA_RT_E10_2	40	Oceanodroma castro	Band-rumped storm petrel	0	6.78
GRA_RT_E10_2	45	Oceanodroma castro	Band-rumped storm petrel	0	7.82
GRA_RT_E10_2	50	Oceanodroma castro	Band-rumped storm petrel	1	8.85
GRA_RT_E10_2	55	Oceanodroma castro	Band-rumped storm petrel	0	9.89
GRA_RT_E10_2	60	Oceanodroma castro	Band-rumped storm petrel	0	10.93
GRA_RT_E10_2	5	Onychoprion fuscatus	Sooty tern	0	0.36
GRA_RT_E10_2	10	Onychoprion fuscatus	Sooty tern	0	0.58
GRA_RT_E10_2	15	Onychoprion fuscatus	Sooty tern	0	1.61
GRA_RT_E10_2	20	Onychoprion fuscatus	Sooty tern	0	2.64
GRA_RT_E10_2	25	Onychoprion fuscatus	Sooty tern	0	3.68
GRA_RT_E10_2	30	Onychoprion fuscatus	Sooty tern	0	4.71
GRA_RT_E10_2	35	Onychoprion fuscatus	Sooty tern	0	5.75
GRA_RT_E10_2	40	Onychoprion fuscatus	Sooty tern	0	6.78
GRA_RT_E10_2	45	Onychoprion fuscatus	Sooty tern	0	7.82
GRA_RT_E10_2	50	Onychoprion fuscatus	Sooty tern	0	8.85
GRA_RT_E10_2	55	Onychoprion fuscatus	Sooty tern	0	9.89
GRA_RT_E10_2	60	Onychoprion fuscatus	Sooty tern	0	10.93
GRA_RT_E10_2	5	Procellariidae sp	Shearwaters	0	0.36
GRA_RT_E10_2	10	Procellariidae sp	Shearwaters	0	0.58
GRA_RT_E10_2	15	Procellariidae sp	Shearwaters	0	1.61
GRA_RT_E10_2	20	Procellariidae sp	Shearwaters	0	2.64
GRA_RT_E10_2	25	Procellariidae sp	Shearwaters	0	3.68
GRA_RT_E10_2	30	Procellariidae sp	Shearwaters	0	4.71
GRA_RT_E10_2	35	Procellariidae sp	Shearwaters	0	5.75
GRA_RT_E10_2	40	Procellariidae sp	Shearwaters	0	6.78
GRA_RT_E10_2	45	Procellariidae sp	Shearwaters	0	7.82
GRA_RT_E10_2	50	Procellariidae sp	Shearwaters	0	8.85
GRA_RT_E10_2	55	Procellariidae sp	Shearwaters	0	9.89
GRA_RT_E10_2	60	Procellariidae sp	Shearwaters	0	10.93
GRA_RT_E1000m	5	Exocoetidae sp.	Flying fish	0	0.39
GRA_RT_E1000m	10	Exocoetidae sp.	Flying fish	2	0.4
GRA_RT_E1000m	15	Exocoetidae sp.	Flying fish	2	0.98
GRA_RT_E1000m	20	Exocoetidae sp.	Flying fish	7	0.4
GRA_RT_E1000m	25	Exocoetidae sp.	Flying fish	10	0.5
GRA_RT_E1000m	30	Exocoetidae sp.	Flying fish	8	1.47
GRA_RT_E1000m	35	Exocoetidae sp.	Flying fish	1	2.47
GRA_RT_E1000m	40	Exocoetidae sp.	Flying fish	44	3.46
GRA_RT_E1000m	45	Exocoetidae sp.	Flying fish	0	4.46
GRA_RT_E1000m	50	Exocoetidae sp.	Flying fish	2	5.46
GRA_RT_E1000m	5	Fregata aquila	Ascension frigatebird	0	0.39
GRA_RT_E1000m	10	Fregata aquila	Ascension frigatebird	0	0.4
GRA_RT_E1000m	15	Fregata aquila	Ascension frigatebird	0	0.98
GRA_RT_E1000m	20	Fregata aquila	Ascension frigatebird	0	0.4
GRA_RT_E1000m	25	Fregata aquila	Ascension frigatebird	0	0.5
GRA_RT_E1000m	30	Fregata aquila	Ascension frigatebird	0	1.47
GRA_RT_E1000m	35	Fregata aquila	Ascension frigatebird	0	2.47
GRA_RT_E1000m	40	Fregata aquila	Ascension frigatebird	0	3.46
GRA_RT_E1000m	45	Fregata aquila	Ascension frigatebird	0	4.46
GRA_RT_E1000m	50	Fregata aquila	Ascension frigatebird	0	5.46
GRA_RT_E1000m	5	Oceanodroma castro	Band-rumped storm petrel	0	0.39
GRA_RT_E1000m	10	Oceanodroma castro	Band-rumped storm petrel	0	0.4
GRA_RT_E1000m	15	Oceanodroma castro	Band-rumped storm petrel	0	0.98
GRA_RT_E1000m	20	Oceanodroma castro	Band-rumped storm petrel	0	0.4
GRA_RT_E1000m	25	Oceanodroma castro	Band-rumped storm petrel	0	0.5
GRA_RT_E1000m	30	Oceanodroma castro	Band-rumped storm petrel	0	1.47
GRA_RT_E1000m	35	Oceanodroma castro	Band-rumped storm petrel	0	2.47
GRA_RT_E1000m	40	Oceanodroma castro	Band-rumped storm petrel	0	3.46
GRA_RT_E1000m	45	Oceanodroma castro	Band-rumped storm petrel	0	4.46
GRA_RT_E1000m	50	Oceanodroma castro	Band-rumped storm petrel	0	5.46
GRA_RT_E1000m	5	Onychoprion fuscatus	Sooty tern	0	0.39
GRA_RT_E1000m	10	Onychoprion fuscatus	Sooty tern	0	0.4
GRA_RT_E1000m	15	Onychoprion fuscatus	Sooty tern	0	0.98
GRA_RT_E1000m	20	Onychoprion fuscatus	Sooty tern	0	0.4
GRA_RT_E1000m	25	Onychoprion fuscatus	Sooty tern	0	0.5
GRA_RT_E1000m	30	Onychoprion fuscatus	Sooty tern	0	1.47
GRA_RT_E1000m	35	Onychoprion fuscatus	Sooty tern	0	2.47
GRA_RT_E1000m	40	Onychoprion fuscatus	Sooty tern	0	3.46
GRA_RT_E1000m	45	Onychoprion fuscatus	Sooty tern	0	4.46
GRA_RT_E1000m	50	Onychoprion fuscatus	Sooty tern	0	5.46
GRA_RT_E1000m	5	Procellariidae sp	Shearwaters	0	0.39
GRA_RT_E1000m	10	Procellariidae sp	Shearwaters	0	0.4
GRA_RT_E1000m	15	Procellariidae sp	Shearwaters	0	0.98
GRA_RT_E1000m	20	Procellariidae sp	Shearwaters	0	0.4
GRA_RT_E1000m	25	Procellariidae sp	Shearwaters	0	0.5
GRA_RT_E1000m	30	Procellariidae sp	Shearwaters	0	1.47
GRA_RT_E1000m	35	Procellariidae sp	Shearwaters	0	2.47
GRA_RT_E1000m	40	Procellariidae sp	Shearwaters	0	3.46
GRA_RT_E1000m	45	Procellariidae sp	Shearwaters	1	4.46
GRA_RT_E1000m	50	Procellariidae sp	Shearwaters	0	5.46
GRA_RT_E10km	5	Exocoetidae sp.	Flying fish	0	18.42
GRA_RT_E10km	10	Exocoetidae sp.	Flying fish	1	17.2
GRA_RT_E10km	15	Exocoetidae sp.	Flying fish	0	15.99
GRA_RT_E10km	20	Exocoetidae sp.	Flying fish	5	14.78
GRA_RT_E10km	25	Exocoetidae sp.	Flying fish	0	13.57
GRA_RT_E10km	30	Exocoetidae sp.	Flying fish	1	12.36
GRA_RT_E10km	35	Exocoetidae sp.	Flying fish	1	11.16
GRA_RT_E10km	40	Exocoetidae sp.	Flying fish	0	9.95
GRA_RT_E10km	5	Fregata aquila	Ascension frigatebird	0	18.42
GRA_RT_E10km	10	Fregata aquila	Ascension frigatebird	0	17.2
GRA_RT_E10km	15	Fregata aquila	Ascension frigatebird	0	15.99
GRA_RT_E10km	20	Fregata aquila	Ascension frigatebird	0	14.78
GRA_RT_E10km	25	Fregata aquila	Ascension frigatebird	0	13.57
GRA_RT_E10km	30	Fregata aquila	Ascension frigatebird	0	12.36
GRA_RT_E10km	35	Fregata aquila	Ascension frigatebird	0	11.16
GRA_RT_E10km	40	Fregata aquila	Ascension frigatebird	0	9.95
GRA_RT_E10km	5	Oceanodroma castro	Band-rumped storm petrel	0	18.42
GRA_RT_E10km	10	Oceanodroma castro	Band-rumped storm petrel	0	17.2
GRA_RT_E10km	15	Oceanodroma castro	Band-rumped storm petrel	1	15.99
GRA_RT_E10km	20	Oceanodroma castro	Band-rumped storm petrel	0	14.78
GRA_RT_E10km	25	Oceanodroma castro	Band-rumped storm petrel	0	13.57
GRA_RT_E10km	30	Oceanodroma castro	Band-rumped storm petrel	0	12.36
GRA_RT_E10km	35	Oceanodroma castro	Band-rumped storm petrel	0	11.16
GRA_RT_E10km	40	Oceanodroma castro	Band-rumped storm petrel	0	9.95
GRA_RT_E10km	5	Onychoprion fuscatus	Sooty tern	0	18.42
GRA_RT_E10km	10	Onychoprion fuscatus	Sooty tern	0	17.2
GRA_RT_E10km	15	Onychoprion fuscatus	Sooty tern	0	15.99
GRA_RT_E10km	20	Onychoprion fuscatus	Sooty tern	0	14.78
GRA_RT_E10km	25	Onychoprion fuscatus	Sooty tern	0	13.57
GRA_RT_E10km	30	Onychoprion fuscatus	Sooty tern	0	12.36
GRA_RT_E10km	35	Onychoprion fuscatus	Sooty tern	0	11.16
GRA_RT_E10km	40	Onychoprion fuscatus	Sooty tern	0	9.95
GRA_RT_E10km	5	Procellariidae sp	Shearwaters	0	18.42
GRA_RT_E10km	10	Procellariidae sp	Shearwaters	0	17.2
GRA_RT_E10km	15	Procellariidae sp	Shearwaters	0	15.99
GRA_RT_E10km	20	Procellariidae sp	Shearwaters	0	14.78
GRA_RT_E10km	25	Procellariidae sp	Shearwaters	0	13.57
GRA_RT_E10km	30	Procellariidae sp	Shearwaters	1	12.36
GRA_RT_E10km	35	Procellariidae sp	Shearwaters	0	11.16
GRA_RT_E10km	40	Procellariidae sp	Shearwaters	0	9.95
GRA_RT_E20km	5	Exocoetidae sp.	Flying fish	9	35.61
GRA_RT_E20km	10	Exocoetidae sp.	Flying fish	0	36.87
GRA_RT_E20km	15	Exocoetidae sp.	Flying fish	11	37.14
GRA_RT_E20km	20	Exocoetidae sp.	Flying fish	2	35.87
GRA_RT_E20km	25	Exocoetidae sp.	Flying fish	6	34.61
GRA_RT_E20km	30	Exocoetidae sp.	Flying fish	32	33.35
GRA_RT_E20km	35	Exocoetidae sp.	Flying fish	14	32.08
GRA_RT_E20km	40	Exocoetidae sp.	Flying fish	2	30.82
GRA_RT_E20km	45	Exocoetidae sp.	Flying fish	2	29.55
GRA_RT_E20km	50	Exocoetidae sp.	Flying fish	0	28.29
GRA_RT_E20km	55	Exocoetidae sp.	Flying fish	4	27.03
GRA_RT_E20km	60	Exocoetidae sp.	Flying fish	1	25.76
GRA_RT_E20km	65	Exocoetidae sp.	Flying fish	2	24.5
GRA_RT_E20km	70	Exocoetidae sp.	Flying fish	1	23.23
GRA_RT_E20km	75	Exocoetidae sp.	Flying fish	3	21.97
GRA_RT_E20km	80	Exocoetidae sp.	Flying fish	0	20.71
GRA_RT_E20km	85	Exocoetidae sp.	Flying fish	2	19.44
GRA_RT_E20km	5	Fregata aquila	Ascension frigatebird	0	35.61
GRA_RT_E20km	10	Fregata aquila	Ascension frigatebird	0	36.87
GRA_RT_E20km	15	Fregata aquila	Ascension frigatebird	0	37.14
GRA_RT_E20km	20	Fregata aquila	Ascension frigatebird	0	35.87
GRA_RT_E20km	25	Fregata aquila	Ascension frigatebird	0	34.61
GRA_RT_E20km	30	Fregata aquila	Ascension frigatebird	0	33.35
GRA_RT_E20km	35	Fregata aquila	Ascension frigatebird	0	32.08
GRA_RT_E20km	40	Fregata aquila	Ascension frigatebird	0	30.82
GRA_RT_E20km	45	Fregata aquila	Ascension frigatebird	0	29.55
GRA_RT_E20km	50	Fregata aquila	Ascension frigatebird	0	28.29
GRA_RT_E20km	55	Fregata aquila	Ascension frigatebird	0	27.03
GRA_RT_E20km	60	Fregata aquila	Ascension frigatebird	0	25.76
GRA_RT_E20km	65	Fregata aquila	Ascension frigatebird	0	24.5
GRA_RT_E20km	70	Fregata aquila	Ascension frigatebird	0	23.23
GRA_RT_E20km	75	Fregata aquila	Ascension frigatebird	0	21.97
GRA_RT_E20km	80	Fregata aquila	Ascension frigatebird	0	20.71
GRA_RT_E20km	85	Fregata aquila	Ascension frigatebird	0	19.44
GRA_RT_E20km	5	Oceanodroma castro	Band-rumped storm petrel	0	35.61
GRA_RT_E20km	10	Oceanodroma castro	Band-rumped storm petrel	0	36.87
GRA_RT_E20km	15	Oceanodroma castro	Band-rumped storm petrel	0	37.14
GRA_RT_E20km	20	Oceanodroma castro	Band-rumped storm petrel	0	35.87
GRA_RT_E20km	25	Oceanodroma castro	Band-rumped storm petrel	0	34.61
GRA_RT_E20km	30	Oceanodroma castro	Band-rumped storm petrel	0	33.35
GRA_RT_E20km	35	Oceanodroma castro	Band-rumped storm petrel	0	32.08
GRA_RT_E20km	40	Oceanodroma castro	Band-rumped storm petrel	0	30.82
GRA_RT_E20km	45	Oceanodroma castro	Band-rumped storm petrel	0	29.55
GRA_RT_E20km	50	Oceanodroma castro	Band-rumped storm petrel	0	28.29
GRA_RT_E20km	55	Oceanodroma castro	Band-rumped storm petrel	0	27.03
GRA_RT_E20km	60	Oceanodroma castro	Band-rumped storm petrel	0	25.76
GRA_RT_E20km	65	Oceanodroma castro	Band-rumped storm petrel	0	24.5
GRA_RT_E20km	70	Oceanodroma castro	Band-rumped storm petrel	0	23.23
GRA_RT_E20km	75	Oceanodroma castro	Band-rumped storm petrel	0	21.97
GRA_RT_E20km	80	Oceanodroma castro	Band-rumped storm petrel	0	20.71
GRA_RT_E20km	85	Oceanodroma castro	Band-rumped storm petrel	0	19.44
GRA_RT_E20km	5	Onychoprion fuscatus	Sooty tern	0	35.61
GRA_RT_E20km	10	Onychoprion fuscatus	Sooty tern	0	36.87
GRA_RT_E20km	15	Onychoprion fuscatus	Sooty tern	0	37.14
GRA_RT_E20km	20	Onychoprion fuscatus	Sooty tern	0	35.87
GRA_RT_E20km	25	Onychoprion fuscatus	Sooty tern	0	34.61
GRA_RT_E20km	30	Onychoprion fuscatus	Sooty tern	0	33.35
GRA_RT_E20km	35	Onychoprion fuscatus	Sooty tern	0	32.08
GRA_RT_E20km	40	Onychoprion fuscatus	Sooty tern	0	30.82
GRA_RT_E20km	45	Onychoprion fuscatus	Sooty tern	0	29.55
GRA_RT_E20km	50	Onychoprion fuscatus	Sooty tern	0	28.29
GRA_RT_E20km	55	Onychoprion fuscatus	Sooty tern	0	27.03
GRA_RT_E20km	60	Onychoprion fuscatus	Sooty tern	0	25.76
GRA_RT_E20km	65	Onychoprion fuscatus	Sooty tern	0	24.5
GRA_RT_E20km	70	Onychoprion fuscatus	Sooty tern	0	23.23
GRA_RT_E20km	75	Onychoprion fuscatus	Sooty tern	0	21.97
GRA_RT_E20km	80	Onychoprion fuscatus	Sooty tern	0	20.71
GRA_RT_E20km	85	Onychoprion fuscatus	Sooty tern	0	19.44
GRA_RT_E20km	5	Procellariidae sp	Shearwaters	0	35.61
GRA_RT_E20km	10	Procellariidae sp	Shearwaters	0	36.87
GRA_RT_E20km	15	Procellariidae sp	Shearwaters	0	37.14
GRA_RT_E20km	20	Procellariidae sp	Shearwaters	0	35.87
GRA_RT_E20km	25	Procellariidae sp	Shearwaters	0	34.61
GRA_RT_E20km	30	Procellariidae sp	Shearwaters	0	33.35
GRA_RT_E20km	35	Procellariidae sp	Shearwaters	0	32.08
GRA_RT_E20km	40	Procellariidae sp	Shearwaters	0	30.82
GRA_RT_E20km	45	Procellariidae sp	Shearwaters	0	29.55
GRA_RT_E20km	50	Procellariidae sp	Shearwaters	0	28.29
GRA_RT_E20km	55	Procellariidae sp	Shearwaters	0	27.03
GRA_RT_E20km	60	Procellariidae sp	Shearwaters	0	25.76
GRA_RT_E20km	65	Procellariidae sp	Shearwaters	0	24.5
GRA_RT_E20km	70	Procellariidae sp	Shearwaters	0	23.23
GRA_RT_E20km	75	Procellariidae sp	Shearwaters	0	21.97
GRA_RT_E20km	80	Procellariidae sp	Shearwaters	0	20.71
GRA_RT_E20km	85	Procellariidae sp	Shearwaters	0	19.44
GRA_RT_E40km	5	Exocoetidae sp.	Flying fish	2	23.37
GRA_RT_E40km	10	Exocoetidae sp.	Flying fish	0	24.62
GRA_RT_E40km	15	Exocoetidae sp.	Flying fish	1	25.88
GRA_RT_E40km	20	Exocoetidae sp.	Flying fish	1	27.13
GRA_RT_E40km	25	Exocoetidae sp.	Flying fish	0	28.39
GRA_RT_E40km	30	Exocoetidae sp.	Flying fish	2	29.64
GRA_RT_E40km	35	Exocoetidae sp.	Flying fish	5	30.9
GRA_RT_E40km	40	Exocoetidae sp.	Flying fish	0	32.16
GRA_RT_E40km	45	Exocoetidae sp.	Flying fish	1	33.41
GRA_RT_E40km	50	Exocoetidae sp.	Flying fish	0	34.67
GRA_RT_E40km	55	Exocoetidae sp.	Flying fish	0	35.92
GRA_RT_E40km	60	Exocoetidae sp.	Flying fish	4	37.18
GRA_RT_E40km	5	Fregata aquila	Ascension frigatebird	0	23.37
GRA_RT_E40km	10	Fregata aquila	Ascension frigatebird	0	24.62
GRA_RT_E40km	15	Fregata aquila	Ascension frigatebird	0	25.88
GRA_RT_E40km	20	Fregata aquila	Ascension frigatebird	0	27.13
GRA_RT_E40km	25	Fregata aquila	Ascension frigatebird	0	28.39
GRA_RT_E40km	30	Fregata aquila	Ascension frigatebird	0	29.64
GRA_RT_E40km	35	Fregata aquila	Ascension frigatebird	0	30.9
GRA_RT_E40km	40	Fregata aquila	Ascension frigatebird	0	32.16
GRA_RT_E40km	45	Fregata aquila	Ascension frigatebird	0	33.41
GRA_RT_E40km	50	Fregata aquila	Ascension frigatebird	0	34.67
GRA_RT_E40km	55	Fregata aquila	Ascension frigatebird	0	35.92
GRA_RT_E40km	60	Fregata aquila	Ascension frigatebird	0	37.18
GRA_RT_E40km	5	Oceanodroma castro	Band-rumped storm petrel	0	23.37
GRA_RT_E40km	10	Oceanodroma castro	Band-rumped storm petrel	0	24.62
GRA_RT_E40km	15	Oceanodroma castro	Band-rumped storm petrel	0	25.88
GRA_RT_E40km	20	Oceanodroma castro	Band-rumped storm petrel	1	27.13
GRA_RT_E40km	25	Oceanodroma castro	Band-rumped storm petrel	0	28.39
GRA_RT_E40km	30	Oceanodroma castro	Band-rumped storm petrel	0	29.64
GRA_RT_E40km	35	Oceanodroma castro	Band-rumped storm petrel	0	30.9
GRA_RT_E40km	40	Oceanodroma castro	Band-rumped storm petrel	0	32.16
GRA_RT_E40km	45	Oceanodroma castro	Band-rumped storm petrel	0	33.41
GRA_RT_E40km	50	Oceanodroma castro	Band-rumped storm petrel	0	34.67
GRA_RT_E40km	55	Oceanodroma castro	Band-rumped storm petrel	0	35.92
GRA_RT_E40km	60	Oceanodroma castro	Band-rumped storm petrel	0	37.18
GRA_RT_E40km	5	Onychoprion fuscatus	Sooty tern	0	23.37
GRA_RT_E40km	10	Onychoprion fuscatus	Sooty tern	0	24.62
GRA_RT_E40km	15	Onychoprion fuscatus	Sooty tern	0	25.88
GRA_RT_E40km	20	Onychoprion fuscatus	Sooty tern	0	27.13
GRA_RT_E40km	25	Onychoprion fuscatus	Sooty tern	0	28.39
GRA_RT_E40km	30	Onychoprion fuscatus	Sooty tern	0	29.64
GRA_RT_E40km	35	Onychoprion fuscatus	Sooty tern	0	30.9
GRA_RT_E40km	40	Onychoprion fuscatus	Sooty tern	0	32.16
GRA_RT_E40km	45	Onychoprion fuscatus	Sooty tern	0	33.41
GRA_RT_E40km	50	Onychoprion fuscatus	Sooty tern	0	34.67
GRA_RT_E40km	55	Onychoprion fuscatus	Sooty tern	0	35.92
GRA_RT_E40km	60	Onychoprion fuscatus	Sooty tern	0	37.18
GRA_RT_E40km	5	Procellariidae sp	Shearwaters	0	23.37
GRA_RT_E40km	10	Procellariidae sp	Shearwaters	0	24.62
GRA_RT_E40km	15	Procellariidae sp	Shearwaters	0	25.88
GRA_RT_E40km	20	Procellariidae sp	Shearwaters	1	27.13
GRA_RT_E40km	25	Procellariidae sp	Shearwaters	0	28.39
GRA_RT_E40km	30	Procellariidae sp	Shearwaters	0	29.64
GRA_RT_E40km	35	Procellariidae sp	Shearwaters	0	30.9
GRA_RT_E40km	40	Procellariidae sp	Shearwaters	0	32.16
GRA_RT_E40km	45	Procellariidae sp	Shearwaters	0	33.41
GRA_RT_E40km	50	Procellariidae sp	Shearwaters	0	34.67
GRA_RT_E40km	55	Procellariidae sp	Shearwaters	0	35.92
GRA_RT_E40km	60	Procellariidae sp	Shearwaters	0	37.18
GRA_RT_E500m	5	Exocoetidae sp.	Flying fish	0	0.8
GRA_RT_E500m	10	Exocoetidae sp.	Flying fish	0	0.21
GRA_RT_E500m	15	Exocoetidae sp.	Flying fish	0	0.46
GRA_RT_E500m	20	Exocoetidae sp.	Flying fish	0	0.14
GRA_RT_E500m	25	Exocoetidae sp.	Flying fish	0	1.19
GRA_RT_E500m	5	Fregata aquila	Ascension frigatebird	0	0.8
GRA_RT_E500m	10	Fregata aquila	Ascension frigatebird	0	0.21
GRA_RT_E500m	15	Fregata aquila	Ascension frigatebird	0	0.46
GRA_RT_E500m	20	Fregata aquila	Ascension frigatebird	0	0.14
GRA_RT_E500m	25	Fregata aquila	Ascension frigatebird	0	1.19
GRA_RT_E500m	5	Oceanodroma castro	Band-rumped storm petrel	0	0.8
GRA_RT_E500m	10	Oceanodroma castro	Band-rumped storm petrel	0	0.21
GRA_RT_E500m	15	Oceanodroma castro	Band-rumped storm petrel	0	0.46
GRA_RT_E500m	20	Oceanodroma castro	Band-rumped storm petrel	0	0.14
GRA_RT_E500m	25	Oceanodroma castro	Band-rumped storm petrel	0	1.19
GRA_RT_E500m	5	Onychoprion fuscatus	Sooty tern	3	0.8
GRA_RT_E500m	10	Onychoprion fuscatus	Sooty tern	0	0.21
GRA_RT_E500m	15	Onychoprion fuscatus	Sooty tern	0	0.46
GRA_RT_E500m	20	Onychoprion fuscatus	Sooty tern	0	0.14
GRA_RT_E500m	25	Onychoprion fuscatus	Sooty tern	0	1.19
GRA_RT_E500m	5	Procellariidae sp	Shearwaters	0	0.8
GRA_RT_E500m	10	Procellariidae sp	Shearwaters	0	0.21
GRA_RT_E500m	15	Procellariidae sp	Shearwaters	0	0.46
GRA_RT_E500m	20	Procellariidae sp	Shearwaters	0	0.14
GRA_RT_E500m	25	Procellariidae sp	Shearwaters	0	1.19
GRA_RT_N500m	5	Exocoetidae sp.	Flying fish	0	0.37
GRA_RT_N500m	10	Exocoetidae sp.	Flying fish	4	0.22
GRA_RT_N500m	15	Exocoetidae sp.	Flying fish	0	1.31
GRA_RT_N500m	20	Exocoetidae sp.	Flying fish	0	2.4
GRA_RT_N500m	25	Exocoetidae sp.	Flying fish	0	3.5
GRA_RT_N500m	30	Exocoetidae sp.	Flying fish	1	4.59
GRA_RT_N500m	5	Fregata aquila	Ascension frigatebird	0	0.37
GRA_RT_N500m	10	Fregata aquila	Ascension frigatebird	0	0.22
GRA_RT_N500m	15	Fregata aquila	Ascension frigatebird	0	1.31
GRA_RT_N500m	20	Fregata aquila	Ascension frigatebird	0	2.4
GRA_RT_N500m	25	Fregata aquila	Ascension frigatebird	0	3.5
GRA_RT_N500m	30	Fregata aquila	Ascension frigatebird	0	4.59
GRA_RT_N500m	5	Oceanodroma castro	Band-rumped storm petrel	0	0.37
GRA_RT_N500m	10	Oceanodroma castro	Band-rumped storm petrel	0	0.22
GRA_RT_N500m	15	Oceanodroma castro	Band-rumped storm petrel	0	1.31
GRA_RT_N500m	20	Oceanodroma castro	Band-rumped storm petrel	1	2.4
GRA_RT_N500m	25	Oceanodroma castro	Band-rumped storm petrel	0	3.5
GRA_RT_N500m	30	Oceanodroma castro	Band-rumped storm petrel	0	4.59
GRA_RT_N500m	5	Onychoprion fuscatus	Sooty tern	0	0.37
GRA_RT_N500m	10	Onychoprion fuscatus	Sooty tern	0	0.22
GRA_RT_N500m	15	Onychoprion fuscatus	Sooty tern	0	1.31
GRA_RT_N500m	20	Onychoprion fuscatus	Sooty tern	0	2.4
GRA_RT_N500m	25	Onychoprion fuscatus	Sooty tern	0	3.5
GRA_RT_N500m	30	Onychoprion fuscatus	Sooty tern	0	4.59
GRA_RT_N500m	5	Procellariidae sp	Shearwaters	0	0.37
GRA_RT_N500m	10	Procellariidae sp	Shearwaters	0	0.22
GRA_RT_N500m	15	Procellariidae sp	Shearwaters	0	1.31
GRA_RT_N500m	20	Procellariidae sp	Shearwaters	0	2.4
GRA_RT_N500m	25	Procellariidae sp	Shearwaters	0	3.5
GRA_RT_N500m	30	Procellariidae sp	Shearwaters	0	4.59
GRA_RT_W1000m	5	Exocoetidae sp.	Flying fish	2	18.38
GRA_RT_W1000m	10	Exocoetidae sp.	Flying fish	0	17.09
GRA_RT_W1000m	15	Exocoetidae sp.	Flying fish	1	15.81
GRA_RT_W1000m	20	Exocoetidae sp.	Flying fish	0	14.52
GRA_RT_W1000m	25	Exocoetidae sp.	Flying fish	0	13.24
GRA_RT_W1000m	30	Exocoetidae sp.	Flying fish	0	11.96
GRA_RT_W1000m	35	Exocoetidae sp.	Flying fish	0	10.68
GRA_RT_W1000m	40	Exocoetidae sp.	Flying fish	0	9.4
GRA_RT_W1000m	45	Exocoetidae sp.	Flying fish	10	8.12
GRA_RT_W1000m	50	Exocoetidae sp.	Flying fish	1	6.84
GRA_RT_W1000m	55	Exocoetidae sp.	Flying fish	3	5.58
GRA_RT_W1000m	60	Exocoetidae sp.	Flying fish	1	4.3
GRA_RT_W1000m	5	Fregata aquila	Ascension frigatebird	0	18.38
GRA_RT_W1000m	10	Fregata aquila	Ascension frigatebird	0	17.09
GRA_RT_W1000m	15	Fregata aquila	Ascension frigatebird	0	15.81
GRA_RT_W1000m	20	Fregata aquila	Ascension frigatebird	0	14.52
GRA_RT_W1000m	25	Fregata aquila	Ascension frigatebird	0	13.24
GRA_RT_W1000m	30	Fregata aquila	Ascension frigatebird	0	11.96
GRA_RT_W1000m	35	Fregata aquila	Ascension frigatebird	0	10.68
GRA_RT_W1000m	40	Fregata aquila	Ascension frigatebird	0	9.4
GRA_RT_W1000m	45	Fregata aquila	Ascension frigatebird	0	8.12
GRA_RT_W1000m	50	Fregata aquila	Ascension frigatebird	0	6.84
GRA_RT_W1000m	55	Fregata aquila	Ascension frigatebird	0	5.58
GRA_RT_W1000m	60	Fregata aquila	Ascension frigatebird	0	4.3
GRA_RT_W1000m	5	Oceanodroma castro	Band-rumped storm petrel	0	18.38
GRA_RT_W1000m	10	Oceanodroma castro	Band-rumped storm petrel	0	17.09
GRA_RT_W1000m	15	Oceanodroma castro	Band-rumped storm petrel	0	15.81
GRA_RT_W1000m	20	Oceanodroma castro	Band-rumped storm petrel	0	14.52
GRA_RT_W1000m	25	Oceanodroma castro	Band-rumped storm petrel	1	13.24
GRA_RT_W1000m	30	Oceanodroma castro	Band-rumped storm petrel	0	11.96
GRA_RT_W1000m	35	Oceanodroma castro	Band-rumped storm petrel	0	10.68
GRA_RT_W1000m	40	Oceanodroma castro	Band-rumped storm petrel	0	9.4
GRA_RT_W1000m	45	Oceanodroma castro	Band-rumped storm petrel	0	8.12
GRA_RT_W1000m	50	Oceanodroma castro	Band-rumped storm petrel	0	6.84
GRA_RT_W1000m	55	Oceanodroma castro	Band-rumped storm petrel	0	5.58
GRA_RT_W1000m	60	Oceanodroma castro	Band-rumped storm petrel	0	4.3
GRA_RT_W1000m	5	Onychoprion fuscatus	Sooty tern	0	18.38
GRA_RT_W1000m	10	Onychoprion fuscatus	Sooty tern	0	17.09
GRA_RT_W1000m	15	Onychoprion fuscatus	Sooty tern	0	15.81
GRA_RT_W1000m	20	Onychoprion fuscatus	Sooty tern	0	14.52
GRA_RT_W1000m	25	Onychoprion fuscatus	Sooty tern	0	13.24
GRA_RT_W1000m	30	Onychoprion fuscatus	Sooty tern	0	11.96
GRA_RT_W1000m	35	Onychoprion fuscatus	Sooty tern	0	10.68
GRA_RT_W1000m	40	Onychoprion fuscatus	Sooty tern	0	9.4
GRA_RT_W1000m	45	Onychoprion fuscatus	Sooty tern	0	8.12
GRA_RT_W1000m	50	Onychoprion fuscatus	Sooty tern	0	6.84
GRA_RT_W1000m	55	Onychoprion fuscatus	Sooty tern	0	5.58
GRA_RT_W1000m	60	Onychoprion fuscatus	Sooty tern	0	4.3
GRA_RT_W1000m	5	Procellariidae sp	Shearwaters	0	18.38
GRA_RT_W1000m	10	Procellariidae sp	Shearwaters	1	17.09
GRA_RT_W1000m	15	Procellariidae sp	Shearwaters	0	15.81
GRA_RT_W1000m	20	Procellariidae sp	Shearwaters	0	14.52
GRA_RT_W1000m	25	Procellariidae sp	Shearwaters	0	13.24
GRA_RT_W1000m	30	Procellariidae sp	Shearwaters	2	11.96
GRA_RT_W1000m	35	Procellariidae sp	Shearwaters	2	10.68
GRA_RT_W1000m	40	Procellariidae sp	Shearwaters	0	9.4
GRA_RT_W1000m	45	Procellariidae sp	Shearwaters	1	8.12
GRA_RT_W1000m	50	Procellariidae sp	Shearwaters	1	6.84
GRA_RT_W1000m	55	Procellariidae sp	Shearwaters	0	5.58
GRA_RT_W1000m	60	Procellariidae sp	Shearwaters	1	4.3
GRA_RT_W10km	5	Exocoetidae sp.	Flying fish	0	3.43
GRA_RT_W10km	10	Exocoetidae sp.	Flying fish	0	2.19
GRA_RT_W10km	15	Exocoetidae sp.	Flying fish	0	0.96
GRA_RT_W10km	20	Exocoetidae sp.	Flying fish	0	0.26
GRA_RT_W10km	25	Exocoetidae sp.	Flying fish	0	0.79
GRA_RT_W10km	30	Exocoetidae sp.	Flying fish	0	0.07
GRA_RT_W10km	35	Exocoetidae sp.	Flying fish	0	0.97
GRA_RT_W10km	40	Exocoetidae sp.	Flying fish	0	2.21
GRA_RT_W10km	45	Exocoetidae sp.	Flying fish	0	3.45
GRA_RT_W10km	50	Exocoetidae sp.	Flying fish	0	4.7
GRA_RT_W10km	55	Exocoetidae sp.	Flying fish	0	5.94
GRA_RT_W10km	60	Exocoetidae sp.	Flying fish	0	7.18
GRA_RT_W10km	5	Fregata aquila	Ascension frigatebird	0	3.43
GRA_RT_W10km	10	Fregata aquila	Ascension frigatebird	0	2.19
GRA_RT_W10km	15	Fregata aquila	Ascension frigatebird	0	0.96
GRA_RT_W10km	20	Fregata aquila	Ascension frigatebird	0	0.26
GRA_RT_W10km	25	Fregata aquila	Ascension frigatebird	0	0.79
GRA_RT_W10km	30	Fregata aquila	Ascension frigatebird	1	0.07
GRA_RT_W10km	35	Fregata aquila	Ascension frigatebird	1	0.97
GRA_RT_W10km	40	Fregata aquila	Ascension frigatebird	0	2.21
GRA_RT_W10km	45	Fregata aquila	Ascension frigatebird	0	3.45
GRA_RT_W10km	50	Fregata aquila	Ascension frigatebird	0	4.7
GRA_RT_W10km	55	Fregata aquila	Ascension frigatebird	0	5.94
GRA_RT_W10km	60	Fregata aquila	Ascension frigatebird	0	7.18
GRA_RT_W10km	5	Oceanodroma castro	Band-rumped storm petrel	0	3.43
GRA_RT_W10km	10	Oceanodroma castro	Band-rumped storm petrel	1	2.19
GRA_RT_W10km	15	Oceanodroma castro	Band-rumped storm petrel	0	0.96
GRA_RT_W10km	20	Oceanodroma castro	Band-rumped storm petrel	0	0.26
GRA_RT_W10km	25	Oceanodroma castro	Band-rumped storm petrel	0	0.79
GRA_RT_W10km	30	Oceanodroma castro	Band-rumped storm petrel	1	0.07
GRA_RT_W10km	35	Oceanodroma castro	Band-rumped storm petrel	1	0.97
GRA_RT_W10km	40	Oceanodroma castro	Band-rumped storm petrel	0	2.21
GRA_RT_W10km	45	Oceanodroma castro	Band-rumped storm petrel	0	3.45
GRA_RT_W10km	50	Oceanodroma castro	Band-rumped storm petrel	0	4.7
GRA_RT_W10km	55	Oceanodroma castro	Band-rumped storm petrel	0	5.94
GRA_RT_W10km	60	Oceanodroma castro	Band-rumped storm petrel	0	7.18
GRA_RT_W10km	5	Onychoprion fuscatus	Sooty tern	0	3.43
GRA_RT_W10km	10	Onychoprion fuscatus	Sooty tern	0	2.19
GRA_RT_W10km	15	Onychoprion fuscatus	Sooty tern	0	0.96
GRA_RT_W10km	20	Onychoprion fuscatus	Sooty tern	0	0.26
GRA_RT_W10km	25	Onychoprion fuscatus	Sooty tern	0	0.79
GRA_RT_W10km	30	Onychoprion fuscatus	Sooty tern	5	0.07
GRA_RT_W10km	35	Onychoprion fuscatus	Sooty tern	11	0.97
GRA_RT_W10km	40	Onychoprion fuscatus	Sooty tern	0	2.21
GRA_RT_W10km	45	Onychoprion fuscatus	Sooty tern	0	3.45
GRA_RT_W10km	50	Onychoprion fuscatus	Sooty tern	0	4.7
GRA_RT_W10km	55	Onychoprion fuscatus	Sooty tern	0	5.94
GRA_RT_W10km	60	Onychoprion fuscatus	Sooty tern	0	7.18
GRA_RT_W10km	5	Procellariidae sp	Shearwaters	0	3.43
GRA_RT_W10km	10	Procellariidae sp	Shearwaters	0	2.19
GRA_RT_W10km	15	Procellariidae sp	Shearwaters	0	0.96
GRA_RT_W10km	20	Procellariidae sp	Shearwaters	0	0.26
GRA_RT_W10km	25	Procellariidae sp	Shearwaters	0	0.79
GRA_RT_W10km	30	Procellariidae sp	Shearwaters	0	0.07
GRA_RT_W10km	35	Procellariidae sp	Shearwaters	1	0.97
GRA_RT_W10km	40	Procellariidae sp	Shearwaters	0	2.21
GRA_RT_W10km	45	Procellariidae sp	Shearwaters	1	3.45
GRA_RT_W10km	50	Procellariidae sp	Shearwaters	0	4.7
GRA_RT_W10km	55	Procellariidae sp	Shearwaters	0	5.94
GRA_RT_W10km	60	Procellariidae sp	Shearwaters	0	7.18
GRA_RT_W20km	5	Exocoetidae sp.	Flying fish	0	36.55
GRA_RT_W20km	10	Exocoetidae sp.	Flying fish	11	35.45
GRA_RT_W20km	15	Exocoetidae sp.	Flying fish	1	34.35
GRA_RT_W20km	20	Exocoetidae sp.	Flying fish	0	33.25
GRA_RT_W20km	25	Exocoetidae sp.	Flying fish	2	32.15
GRA_RT_W20km	30	Exocoetidae sp.	Flying fish	2	31.06
GRA_RT_W20km	35	Exocoetidae sp.	Flying fish	0	29.96
GRA_RT_W20km	40	Exocoetidae sp.	Flying fish	0	28.86
GRA_RT_W20km	45	Exocoetidae sp.	Flying fish	1	27.76
GRA_RT_W20km	50	Exocoetidae sp.	Flying fish	0	26.67
GRA_RT_W20km	55	Exocoetidae sp.	Flying fish	0	25.57
GRA_RT_W20km	60	Exocoetidae sp.	Flying fish	0	24.48
GRA_RT_W20km	65	Exocoetidae sp.	Flying fish	0	23.38
GRA_RT_W20km	70	Exocoetidae sp.	Flying fish	0	22.29
GRA_RT_W20km	75	Exocoetidae sp.	Flying fish	0	21.19
GRA_RT_W20km	80	Exocoetidae sp.	Flying fish	0	20.1
GRA_RT_W20km	85	Exocoetidae sp.	Flying fish	0	19.01
GRA_RT_W20km	90	Exocoetidae sp.	Flying fish	0	17.92
GRA_RT_W20km	5	Fregata aquila	Ascension frigatebird	0	36.55
GRA_RT_W20km	10	Fregata aquila	Ascension frigatebird	0	35.45
GRA_RT_W20km	15	Fregata aquila	Ascension frigatebird	0	34.35
GRA_RT_W20km	20	Fregata aquila	Ascension frigatebird	0	33.25
GRA_RT_W20km	25	Fregata aquila	Ascension frigatebird	0	32.15
GRA_RT_W20km	30	Fregata aquila	Ascension frigatebird	0	31.06
GRA_RT_W20km	35	Fregata aquila	Ascension frigatebird	0	29.96
GRA_RT_W20km	40	Fregata aquila	Ascension frigatebird	0	28.86
GRA_RT_W20km	45	Fregata aquila	Ascension frigatebird	0	27.76
GRA_RT_W20km	50	Fregata aquila	Ascension frigatebird	0	26.67
GRA_RT_W20km	55	Fregata aquila	Ascension frigatebird	0	25.57
GRA_RT_W20km	60	Fregata aquila	Ascension frigatebird	0	24.48
GRA_RT_W20km	65	Fregata aquila	Ascension frigatebird	0	23.38
GRA_RT_W20km	70	Fregata aquila	Ascension frigatebird	0	22.29
GRA_RT_W20km	75	Fregata aquila	Ascension frigatebird	0	21.19
GRA_RT_W20km	80	Fregata aquila	Ascension frigatebird	0	20.1
GRA_RT_W20km	85	Fregata aquila	Ascension frigatebird	0	19.01
GRA_RT_W20km	90	Fregata aquila	Ascension frigatebird	0	17.92
GRA_RT_W20km	5	Oceanodroma castro	Band-rumped storm petrel	0	36.55
GRA_RT_W20km	10	Oceanodroma castro	Band-rumped storm petrel	0	35.45
GRA_RT_W20km	15	Oceanodroma castro	Band-rumped storm petrel	0	34.35
GRA_RT_W20km	20	Oceanodroma castro	Band-rumped storm petrel	0	33.25
GRA_RT_W20km	25	Oceanodroma castro	Band-rumped storm petrel	0	32.15
GRA_RT_W20km	30	Oceanodroma castro	Band-rumped storm petrel	0	31.06
GRA_RT_W20km	35	Oceanodroma castro	Band-rumped storm petrel	0	29.96
GRA_RT_W20km	40	Oceanodroma castro	Band-rumped storm petrel	0	28.86
GRA_RT_W20km	45	Oceanodroma castro	Band-rumped storm petrel	0	27.76
GRA_RT_W20km	50	Oceanodroma castro	Band-rumped storm petrel	0	26.67
GRA_RT_W20km	55	Oceanodroma castro	Band-rumped storm petrel	0	25.57
GRA_RT_W20km	60	Oceanodroma castro	Band-rumped storm petrel	0	24.48
GRA_RT_W20km	65	Oceanodroma castro	Band-rumped storm petrel	0	23.38
GRA_RT_W20km	70	Oceanodroma castro	Band-rumped storm petrel	0	22.29
GRA_RT_W20km	75	Oceanodroma castro	Band-rumped storm petrel	0	21.19
GRA_RT_W20km	80	Oceanodroma castro	Band-rumped storm petrel	0	20.1
GRA_RT_W20km	85	Oceanodroma castro	Band-rumped storm petrel	0	19.01
GRA_RT_W20km	90	Oceanodroma castro	Band-rumped storm petrel	0	17.92
GRA_RT_W20km	5	Onychoprion fuscatus	Sooty tern	0	36.55
GRA_RT_W20km	10	Onychoprion fuscatus	Sooty tern	0	35.45
GRA_RT_W20km	15	Onychoprion fuscatus	Sooty tern	0	34.35
GRA_RT_W20km	20	Onychoprion fuscatus	Sooty tern	0	33.25
GRA_RT_W20km	25	Onychoprion fuscatus	Sooty tern	0	32.15
GRA_RT_W20km	30	Onychoprion fuscatus	Sooty tern	0	31.06
GRA_RT_W20km	35	Onychoprion fuscatus	Sooty tern	0	29.96
GRA_RT_W20km	40	Onychoprion fuscatus	Sooty tern	0	28.86
GRA_RT_W20km	45	Onychoprion fuscatus	Sooty tern	0	27.76
GRA_RT_W20km	50	Onychoprion fuscatus	Sooty tern	0	26.67
GRA_RT_W20km	55	Onychoprion fuscatus	Sooty tern	0	25.57
GRA_RT_W20km	60	Onychoprion fuscatus	Sooty tern	0	24.48
GRA_RT_W20km	65	Onychoprion fuscatus	Sooty tern	0	23.38
GRA_RT_W20km	70	Onychoprion fuscatus	Sooty tern	0	22.29
GRA_RT_W20km	75	Onychoprion fuscatus	Sooty tern	0	21.19
GRA_RT_W20km	80	Onychoprion fuscatus	Sooty tern	0	20.1
GRA_RT_W20km	85	Onychoprion fuscatus	Sooty tern	0	19.01
GRA_RT_W20km	90	Onychoprion fuscatus	Sooty tern	0	17.92
GRA_RT_W20km	5	Procellariidae sp	Shearwaters	0	36.55
GRA_RT_W20km	10	Procellariidae sp	Shearwaters	0	35.45
GRA_RT_W20km	15	Procellariidae sp	Shearwaters	0	34.35
GRA_RT_W20km	20	Procellariidae sp	Shearwaters	0	33.25
GRA_RT_W20km	25	Procellariidae sp	Shearwaters	0	32.15
GRA_RT_W20km	30	Procellariidae sp	Shearwaters	1	31.06
GRA_RT_W20km	35	Procellariidae sp	Shearwaters	0	29.96
GRA_RT_W20km	40	Procellariidae sp	Shearwaters	0	28.86
GRA_RT_W20km	45	Procellariidae sp	Shearwaters	2	27.76
GRA_RT_W20km	50	Procellariidae sp	Shearwaters	0	26.67
GRA_RT_W20km	55	Procellariidae sp	Shearwaters	0	25.57
GRA_RT_W20km	60	Procellariidae sp	Shearwaters	0	24.48
GRA_RT_W20km	65	Procellariidae sp	Shearwaters	0	23.38
GRA_RT_W20km	70	Procellariidae sp	Shearwaters	0	22.29
GRA_RT_W20km	75	Procellariidae sp	Shearwaters	0	21.19
GRA_RT_W20km	80	Procellariidae sp	Shearwaters	0	20.1
GRA_RT_W20km	85	Procellariidae sp	Shearwaters	0	19.01
GRA_RT_W20km	90	Procellariidae sp	Shearwaters	0	17.92
GRA_RT_W500m	5	Exocoetidae sp.	Flying fish	0	8.29
GRA_RT_W500m	10	Exocoetidae sp.	Flying fish	0	7.15
GRA_RT_W500m	15	Exocoetidae sp.	Flying fish	0	6.02
GRA_RT_W500m	20	Exocoetidae sp.	Flying fish	5	4.89
GRA_RT_W500m	25	Exocoetidae sp.	Flying fish	1	3.75
GRA_RT_W500m	30	Exocoetidae sp.	Flying fish	0	2.61
GRA_RT_W500m	35	Exocoetidae sp.	Flying fish	0	1.49
GRA_RT_W500m	5	Fregata aquila	Ascension frigatebird	0	8.29
GRA_RT_W500m	10	Fregata aquila	Ascension frigatebird	0	7.15
GRA_RT_W500m	15	Fregata aquila	Ascension frigatebird	0	6.02
GRA_RT_W500m	20	Fregata aquila	Ascension frigatebird	0	4.89
GRA_RT_W500m	25	Fregata aquila	Ascension frigatebird	0	3.75
GRA_RT_W500m	30	Fregata aquila	Ascension frigatebird	0	2.61
GRA_RT_W500m	35	Fregata aquila	Ascension frigatebird	0	1.49
GRA_RT_W500m	5	Oceanodroma castro	Band-rumped storm petrel	0	8.29
GRA_RT_W500m	10	Oceanodroma castro	Band-rumped storm petrel	0	7.15
GRA_RT_W500m	15	Oceanodroma castro	Band-rumped storm petrel	0	6.02
GRA_RT_W500m	20	Oceanodroma castro	Band-rumped storm petrel	0	4.89
GRA_RT_W500m	25	Oceanodroma castro	Band-rumped storm petrel	0	3.75
GRA_RT_W500m	30	Oceanodroma castro	Band-rumped storm petrel	0	2.61
GRA_RT_W500m	35	Oceanodroma castro	Band-rumped storm petrel	0	1.49
GRA_RT_W500m	5	Onychoprion fuscatus	Sooty tern	0	8.29
GRA_RT_W500m	10	Onychoprion fuscatus	Sooty tern	0	7.15
GRA_RT_W500m	15	Onychoprion fuscatus	Sooty tern	0	6.02
GRA_RT_W500m	20	Onychoprion fuscatus	Sooty tern	0	4.89
GRA_RT_W500m	25	Onychoprion fuscatus	Sooty tern	0	3.75
GRA_RT_W500m	30	Onychoprion fuscatus	Sooty tern	0	2.61
GRA_RT_W500m	35	Onychoprion fuscatus	Sooty tern	0	1.49
GRA_RT_W500m	5	Procellariidae sp	Shearwaters	0	8.29
GRA_RT_W500m	10	Procellariidae sp	Shearwaters	1	7.15
GRA_RT_W500m	15	Procellariidae sp	Shearwaters	0	6.02
GRA_RT_W500m	20	Procellariidae sp	Shearwaters	0	4.89
GRA_RT_W500m	25	Procellariidae sp	Shearwaters	0	3.75
GRA_RT_W500m	30	Procellariidae sp	Shearwaters	0	2.61
GRA_RT_W500m	35	Procellariidae sp	Shearwaters	0	1.49
HAR_RT_0	5	Exocoetidae sp.	Flying fish	14	20.27
HAR_RT_0	10	Exocoetidae sp.	Flying fish	0	19.04
HAR_RT_0	15	Exocoetidae sp.	Flying fish	2	17.81
HAR_RT_0	20	Exocoetidae sp.	Flying fish	56	16.58
HAR_RT_0	25	Exocoetidae sp.	Flying fish	6	15.34
HAR_RT_0	30	Exocoetidae sp.	Flying fish	70	14.11
HAR_RT_0	35	Exocoetidae sp.	Flying fish	66	12.88
HAR_RT_0	40	Exocoetidae sp.	Flying fish	44	11.65
HAR_RT_0	45	Exocoetidae sp.	Flying fish	2	10.42
HAR_RT_0	50	Exocoetidae sp.	Flying fish	76	9.18
HAR_RT_0	55	Exocoetidae sp.	Flying fish	26	7.95
HAR_RT_0	60	Exocoetidae sp.	Flying fish	3	6.72
HAR_RT_0	65	Exocoetidae sp.	Flying fish	0	5.49
HAR_RT_0_003	5	Exocoetidae sp.	Flying fish	7	7.27
HAR_RT_0_003	10	Exocoetidae sp.	Flying fish	22	6.41
HAR_RT_0_003	15	Exocoetidae sp.	Flying fish	1	5.56
HAR_RT_0_003	20	Exocoetidae sp.	Flying fish	5	4.7
HAR_RT_0_003	25	Exocoetidae sp.	Flying fish	26	3.85
HAR_RT_0_003	30	Exocoetidae sp.	Flying fish	17	3
HAR_RT_0_003	35	Exocoetidae sp.	Flying fish	0	2.17
HAR_RT_0_003	40	Exocoetidae sp.	Flying fish	10	1.37
HAR_RT_0_003	45	Exocoetidae sp.	Flying fish	0	0.7
HAR_RT_0_003	50	Exocoetidae sp.	Flying fish	0	0.51
HAR_RT_0_003	55	Exocoetidae sp.	Flying fish	0	0.91
HAR_RT_0_003	60	Exocoetidae sp.	Flying fish	1	1.59
HAR_RT_0km	5	Exocoetidae sp.	Flying fish	2	8.01
HAR_RT_0km	10	Exocoetidae sp.	Flying fish	40	7.01
HAR_RT_0km	15	Exocoetidae sp.	Flying fish	0	6.01
HAR_RT_0km	20	Exocoetidae sp.	Flying fish	0	5.02
HAR_RT_0km	25	Exocoetidae sp.	Flying fish	4	4.03
HAR_RT_0km	30	Exocoetidae sp.	Flying fish	2	3.06
HAR_RT_0km	35	Exocoetidae sp.	Flying fish	1	2.12
HAR_RT_E1000m	5	Exocoetidae sp.	Flying fish	0	3.74
HAR_RT_E1000m	10	Exocoetidae sp.	Flying fish	2	2.56
HAR_RT_E1000m	15	Exocoetidae sp.	Flying fish	0	1.43
HAR_RT_E1000m	20	Exocoetidae sp.	Flying fish	1	0.59
HAR_RT_E1000m	25	Exocoetidae sp.	Flying fish	2	0.82
HAR_RT_E1000m	30	Exocoetidae sp.	Flying fish	0	1.75
HAR_RT_E1000m	35	Exocoetidae sp.	Flying fish	1	2.87
HAR_RT_E10km	5	Exocoetidae sp.	Flying fish	0	0.71
HAR_RT_E10km	10	Exocoetidae sp.	Flying fish	1	0.53
HAR_RT_E10km	15	Exocoetidae sp.	Flying fish	1	0.91
HAR_RT_E10km	20	Exocoetidae sp.	Flying fish	0	1.57
HAR_RT_E10km	25	Exocoetidae sp.	Flying fish	1	2.34
HAR_RT_E10km	30	Exocoetidae sp.	Flying fish	4	3.15
HAR_RT_E10km	35	Exocoetidae sp.	Flying fish	0	3.97
HAR_RT_E10km	40	Exocoetidae sp.	Flying fish	9	4.8
HAR_RT_E10km	45	Exocoetidae sp.	Flying fish	1	5.63
HAR_RT_E10km	50	Exocoetidae sp.	Flying fish	0	6.47
HAR_RT_E10km	55	Exocoetidae sp.	Flying fish	0	7.32
HAR_RT_E20km	5	Exocoetidae sp.	Flying fish	0	5.12
HAR_RT_E20km	10	Exocoetidae sp.	Flying fish	13	6.33
HAR_RT_E20km	15	Exocoetidae sp.	Flying fish	3	7.56
HAR_RT_E20km	20	Exocoetidae sp.	Flying fish	2	8.8
HAR_RT_E20km	25	Exocoetidae sp.	Flying fish	0	10.04
HAR_RT_E20km	30	Exocoetidae sp.	Flying fish	4	11.28
HAR_RT_E20km	35	Exocoetidae sp.	Flying fish	0	12.52
HAR_RT_E20km	40	Exocoetidae sp.	Flying fish	0	13.77
HAR_RT_E20km	45	Exocoetidae sp.	Flying fish	1	15.02
HAR_RT_E20km	50	Exocoetidae sp.	Flying fish	3	16.26
HAR_RT_E40km	5	Exocoetidae sp.	Flying fish	2	0.86
HAR_RT_E40km	10	Exocoetidae sp.	Flying fish	6	1.2
HAR_RT_E40km	15	Exocoetidae sp.	Flying fish	0	2.02
HAR_RT_E40km	20	Exocoetidae sp.	Flying fish	5	3.05
HAR_RT_E40km	25	Exocoetidae sp.	Flying fish	8	4.14
HAR_RT_E40km	30	Exocoetidae sp.	Flying fish	1	5.26
HAR_RT_E40km	35	Exocoetidae sp.	Flying fish	19	6.39
HAR_RT_E40km	40	Exocoetidae sp.	Flying fish	2	7.53
HAR_RT_E40km	45	Exocoetidae sp.	Flying fish	1	8.68
HAR_RT_E40km	50	Exocoetidae sp.	Flying fish	2	9.83
HAR_RT_E40km	55	Exocoetidae sp.	Flying fish	3	10.98
HAR_RT_E40km	60	Exocoetidae sp.	Flying fish	1	12.14
HAR_RT_E40km	65	Exocoetidae sp.	Flying fish	1	13.29
HAR_RT_E40km	70	Exocoetidae sp.	Flying fish	1	14.45
HAR_RT_E40km	75	Exocoetidae sp.	Flying fish	3	15.6
HAR_RT_E40km	80	Exocoetidae sp.	Flying fish	1	16.76
HAR_RT_E40km	85	Exocoetidae sp.	Flying fish	0	17.92
HAR_RT_E40km	90	Exocoetidae sp.	Flying fish	0	19.08
HAR_RT_E40km	95	Exocoetidae sp.	Flying fish	1	20.24
HAR_RT_E40km	100	Exocoetidae sp.	Flying fish	0	21.4
HAR_RT_E40km	105	Exocoetidae sp.	Flying fish	24	22.55
HAR_RT_E40km	110	Exocoetidae sp.	Flying fish	1	23.71
HAR_RT_E40km	115	Exocoetidae sp.	Flying fish	1	24.87
HAR_RT_E40km	120	Exocoetidae sp.	Flying fish	0	26.03
HAR_RT_E40km	125	Exocoetidae sp.	Flying fish	0	27.19
HAR_RT_E40km	130	Exocoetidae sp.	Flying fish	0	28.35
HAR_RT_E40km	135	Exocoetidae sp.	Flying fish	0	29.51
HAR_RT_E40km	140	Exocoetidae sp.	Flying fish	8	30.67
HAR_RT_E40km	145	Exocoetidae sp.	Flying fish	0	31.83
HAR_RT_E40km	150	Exocoetidae sp.	Flying fish	0	32.99
HAR_RT_E40km	155	Exocoetidae sp.	Flying fish	0	34.16
HAR_RT_E40km	160	Exocoetidae sp.	Flying fish	2	35.32
HAR_RT_E40km	165	Exocoetidae sp.	Flying fish	0	36.48
HAR_RT_E500m	5	Exocoetidae sp.	Flying fish	1	7.82
HAR_RT_E500m	10	Exocoetidae sp.	Flying fish	4	6.77
HAR_RT_E500m	15	Exocoetidae sp.	Flying fish	1	5.72
HAR_RT_E500m	20	Exocoetidae sp.	Flying fish	9	4.67
HAR_RT_E500m	25	Exocoetidae sp.	Flying fish	1	3.64
HAR_RT_E500m	30	Exocoetidae sp.	Flying fish	2	2.63
HAR_RT_E500m	35	Exocoetidae sp.	Flying fish	1	1.66
HAR_RT_E500m	40	Exocoetidae sp.	Flying fish	2	0.89
HAR_RT_E500m	45	Exocoetidae sp.	Flying fish	2	0.77
HAR_RT_W1000m	5	Exocoetidae sp.	Flying fish	0	18.01
HAR_RT_W1000m	10	Exocoetidae sp.	Flying fish	3	16.79
HAR_RT_W1000m	15	Exocoetidae sp.	Flying fish	3	15.57
HAR_RT_W1000m	20	Exocoetidae sp.	Flying fish	0	14.36
HAR_RT_W1000m	25	Exocoetidae sp.	Flying fish	0	13.14
HAR_RT_W1000m	30	Exocoetidae sp.	Flying fish	0	11.92
HAR_RT_W1000m	35	Exocoetidae sp.	Flying fish	9	10.71
HAR_RT_W1000m	40	Exocoetidae sp.	Flying fish	4	9.5
HAR_RT_W1000m	45	Exocoetidae sp.	Flying fish	7	8.29
HAR_RT_W1000m	50	Exocoetidae sp.	Flying fish	2	7.08
HAR_RT_W1000m	55	Exocoetidae sp.	Flying fish	0	5.88
HAR_RT_W1000m	60	Exocoetidae sp.	Flying fish	3	4.69
HAR_RT_W1000m	65	Exocoetidae sp.	Flying fish	2	3.51
HAR_RT_W1000m	70	Exocoetidae sp.	Flying fish	0	2.37
HAR_RT_W1000m	75	Exocoetidae sp.	Flying fish	2	1.35
HAR_RT_W1000m	80	Exocoetidae sp.	Flying fish	0	0.72
HAR_RT_W1000m	85	Exocoetidae sp.	Flying fish	4	1.04
HAR_RT_W1000m	90	Exocoetidae sp.	Flying fish	4	2.05
HAR_RT_W1000m	95	Exocoetidae sp.	Flying fish	0	3.19
HAR_RT_W1000m	100	Exocoetidae sp.	Flying fish	1	4.38
HAR_RT_W1000m	105	Exocoetidae sp.	Flying fish	0	5.58
HAR_RT_W1000m	110	Exocoetidae sp.	Flying fish	0	6.78
HAR_RT_W1000m	115	Exocoetidae sp.	Flying fish	0	7.99
HAR_RT_W10km	5	Exocoetidae sp.	Flying fish	1	39.09
HAR_RT_W10km	10	Exocoetidae sp.	Flying fish	13	37.9
HAR_RT_W10km	15	Exocoetidae sp.	Flying fish	10	36.7
HAR_RT_W10km	20	Exocoetidae sp.	Flying fish	2	35.51
HAR_RT_W10km	25	Exocoetidae sp.	Flying fish	20	34.32
HAR_RT_W10km	30	Exocoetidae sp.	Flying fish	2	33.13
HAR_RT_W10km	35	Exocoetidae sp.	Flying fish	0	31.94
HAR_RT_W10km	40	Exocoetidae sp.	Flying fish	25	30.75
HAR_RT_W10km	45	Exocoetidae sp.	Flying fish	0	29.56
HAR_RT_W10km	50	Exocoetidae sp.	Flying fish	0	28.37
HAR_RT_W10km	55	Exocoetidae sp.	Flying fish	1	27.18
HAR_RT_W10km	60	Exocoetidae sp.	Flying fish	0	25.99
HAR_RT_W10km	65	Exocoetidae sp.	Flying fish	2	24.8
HAR_RT_W10km	70	Exocoetidae sp.	Flying fish	0	23.61
HAR_RT_W10km	75	Exocoetidae sp.	Flying fish	1	22.42
HAR_RT_W10km	80	Exocoetidae sp.	Flying fish	0	21.23
HAR_RT_W10km	85	Exocoetidae sp.	Flying fish	0	20.05
HAR_RT_W10km	90	Exocoetidae sp.	Flying fish	1	18.86
HAR_RT_W10km	95	Exocoetidae sp.	Flying fish	10	17.67
HAR_RT_W10km	100	Exocoetidae sp.	Flying fish	0	16.48
HAR_RT_W10km	105	Exocoetidae sp.	Flying fish	1	15.29
HAR_RT_W10km	110	Exocoetidae sp.	Flying fish	0	14.1
HAR_RT_W10km	115	Exocoetidae sp.	Flying fish	0	12.92
HAR_RT_W10km	120	Exocoetidae sp.	Flying fish	0	11.73
HAR_RT_W20km	5	Exocoetidae sp.	Flying fish	0	7.26
HAR_RT_W20km	10	Exocoetidae sp.	Flying fish	21	8.5
HAR_RT_W20km	15	Exocoetidae sp.	Flying fish	82	9.74
HAR_RT_W20km	20	Exocoetidae sp.	Flying fish	2	10.99
HAR_RT_W20km	25	Exocoetidae sp.	Flying fish	4	12.23
HAR_RT_W20km	30	Exocoetidae sp.	Flying fish	8	13.48
HAR_RT_W20km	35	Exocoetidae sp.	Flying fish	38	14.72
HAR_RT_W20km	40	Exocoetidae sp.	Flying fish	54	15.97
HAR_RT_W20km	45	Exocoetidae sp.	Flying fish	2	17.21
HAR_RT_W20km	50	Exocoetidae sp.	Flying fish	22	18.46
HAR_RT_W20km	55	Exocoetidae sp.	Flying fish	5	19.7
HAR_RT_W20km	60	Exocoetidae sp.	Flying fish	3	20.95
HAR_RT_W500m	5	Exocoetidae sp.	Flying fish	1	18.81
HAR_RT_W500m	10	Exocoetidae sp.	Flying fish	1	17.63
HAR_RT_W500m	15	Exocoetidae sp.	Flying fish	4	16.45
HAR_RT_W500m	20	Exocoetidae sp.	Flying fish	5	15.28
HAR_RT_W500m	25	Exocoetidae sp.	Flying fish	13	14.1
HAR_RT_W500m	30	Exocoetidae sp.	Flying fish	2	12.92
HAR_RT_W500m	35	Exocoetidae sp.	Flying fish	1	11.75
HAR_RT_W500m	40	Exocoetidae sp.	Flying fish	2	10.57
HAR_RT_W500m	45	Exocoetidae sp.	Flying fish	0	9.4
HAR_RT_W500m	50	Exocoetidae sp.	Flying fish	5	8.23
HAR_RT_W500m	55	Exocoetidae sp.	Flying fish	5	7.05
HAR_RT_W500m	60	Exocoetidae sp.	Flying fish	1	5.89
HAR_RT_W500m	65	Exocoetidae sp.	Flying fish	3	4.72
HAR_RT_W500m	70	Exocoetidae sp.	Flying fish	2	3.56
OFF_RND_120	5	Exocoetidae sp.	Flying fish	32	22.93
OFF_RND_120	10	Exocoetidae sp.	Flying fish	8	24.15
OFF_RND_120	15	Exocoetidae sp.	Flying fish	2	25.37
OFF_RND_120	20	Exocoetidae sp.	Flying fish	64	26.6
OFF_RND_120	25	Exocoetidae sp.	Flying fish	0	27.83
OFF_RND_120	30	Exocoetidae sp.	Flying fish	0	29.05
OFF_RND_120	35	Exocoetidae sp.	Flying fish	4	30.28
OFF_RND_120	40	Exocoetidae sp.	Flying fish	12	31.51
OFF_RND_120	45	Exocoetidae sp.	Flying fish	0	32.74
OFF_RND_120	50	Exocoetidae sp.	Flying fish	0	33.97
OFF_RND_120	55	Exocoetidae sp.	Flying fish	0	35.19
OFF_RND_120	60	Exocoetidae sp.	Flying fish	0	36.42
OFF_RND_19_1	5	Exocoetidae sp.	Flying fish	0	7.39
OFF_RND_19_1	10	Exocoetidae sp.	Flying fish	0	6.31
OFF_RND_19_1	15	Exocoetidae sp.	Flying fish	2	5.22
OFF_RND_19_1	20	Exocoetidae sp.	Flying fish	0	4.13
OFF_RND_19_1	25	Exocoetidae sp.	Flying fish	1	3.05
OFF_RND_19_1	30	Exocoetidae sp.	Flying fish	0	1.96
OFF_RND_19_1	35	Exocoetidae sp.	Flying fish	0	0.89
OFF_RND_19_1	40	Exocoetidae sp.	Flying fish	0	0.02
OFF_RND_19_1	45	Exocoetidae sp.	Flying fish	23	0.4
OFF_RND_19_1	50	Exocoetidae sp.	Flying fish	0	0.08
OFF_RND_19_1	55	Exocoetidae sp.	Flying fish	3	0.1
OFF_RND_19_1	60	Exocoetidae sp.	Flying fish	0	1.06
OFF_RND_26_1	5	Exocoetidae sp.	Flying fish	0	8.96
OFF_RND_26_1	10	Exocoetidae sp.	Flying fish	0	7.99
OFF_RND_26_1	15	Exocoetidae sp.	Flying fish	1	7.02
OFF_RND_26_1	20	Exocoetidae sp.	Flying fish	0	6.05
OFF_RND_26_1	25	Exocoetidae sp.	Flying fish	0	5.08
OFF_RND_26_1	30	Exocoetidae sp.	Flying fish	0	4.09
OFF_RND_26_1	35	Exocoetidae sp.	Flying fish	0	3.11
OFF_RND_26_1	40	Exocoetidae sp.	Flying fish	0	2.12
OFF_RND_26_1	45	Exocoetidae sp.	Flying fish	0	1.14
OFF_RND_26_1	50	Exocoetidae sp.	Flying fish	0	0.17
OFF_RND_26_1	55	Exocoetidae sp.	Flying fish	0	0.71
OFF_RND_26_1	60	Exocoetidae sp.	Flying fish	0	0.21
OFF_RND_26_1	5	Fregata aquila	Ascension frigatebird	0	8.96
OFF_RND_26_1	10	Fregata aquila	Ascension frigatebird	0	7.99
OFF_RND_26_1	15	Fregata aquila	Ascension frigatebird	0	7.02
OFF_RND_26_1	20	Fregata aquila	Ascension frigatebird	0	6.05
OFF_RND_26_1	25	Fregata aquila	Ascension frigatebird	0	5.08
OFF_RND_26_1	30	Fregata aquila	Ascension frigatebird	0	4.09
OFF_RND_26_1	35	Fregata aquila	Ascension frigatebird	0	3.11
OFF_RND_26_1	40	Fregata aquila	Ascension frigatebird	0	2.12
OFF_RND_26_1	45	Fregata aquila	Ascension frigatebird	0	1.14
OFF_RND_26_1	50	Fregata aquila	Ascension frigatebird	1	0.17
OFF_RND_26_1	55	Fregata aquila	Ascension frigatebird	0	0.71
OFF_RND_26_1	60	Fregata aquila	Ascension frigatebird	0	0.21
OFF_RND_26_1	5	Oceanodroma castro	Band-rumped storm petrel	0	8.96
OFF_RND_26_1	10	Oceanodroma castro	Band-rumped storm petrel	0	7.99
OFF_RND_26_1	15	Oceanodroma castro	Band-rumped storm petrel	0	7.02
OFF_RND_26_1	20	Oceanodroma castro	Band-rumped storm petrel	0	6.05
OFF_RND_26_1	25	Oceanodroma castro	Band-rumped storm petrel	0	5.08
OFF_RND_26_1	30	Oceanodroma castro	Band-rumped storm petrel	0	4.09
OFF_RND_26_1	35	Oceanodroma castro	Band-rumped storm petrel	0	3.11
OFF_RND_26_1	40	Oceanodroma castro	Band-rumped storm petrel	1	2.12
OFF_RND_26_1	45	Oceanodroma castro	Band-rumped storm petrel	0	1.14
OFF_RND_26_1	50	Oceanodroma castro	Band-rumped storm petrel	0	0.17
OFF_RND_26_1	55	Oceanodroma castro	Band-rumped storm petrel	0	0.71
OFF_RND_26_1	60	Oceanodroma castro	Band-rumped storm petrel	1	0.21
OFF_RND_26_1	5	Onychoprion fuscatus	Sooty tern	0	8.96
OFF_RND_26_1	10	Onychoprion fuscatus	Sooty tern	0	7.99
OFF_RND_26_1	15	Onychoprion fuscatus	Sooty tern	0	7.02
OFF_RND_26_1	20	Onychoprion fuscatus	Sooty tern	0	6.05
OFF_RND_26_1	25	Onychoprion fuscatus	Sooty tern	0	5.08
OFF_RND_26_1	30	Onychoprion fuscatus	Sooty tern	0	4.09
OFF_RND_26_1	35	Onychoprion fuscatus	Sooty tern	0	3.11
OFF_RND_26_1	40	Onychoprion fuscatus	Sooty tern	0	2.12
OFF_RND_26_1	45	Onychoprion fuscatus	Sooty tern	0	1.14
OFF_RND_26_1	50	Onychoprion fuscatus	Sooty tern	7	0.17
OFF_RND_26_1	55	Onychoprion fuscatus	Sooty tern	0	0.71
OFF_RND_26_1	60	Onychoprion fuscatus	Sooty tern	0	0.21
OFF_RND_26_1	5	Procellariidae sp	Shearwaters	0	8.96
OFF_RND_26_1	10	Procellariidae sp	Shearwaters	0	7.99
OFF_RND_26_1	15	Procellariidae sp	Shearwaters	0	7.02
OFF_RND_26_1	20	Procellariidae sp	Shearwaters	0	6.05
OFF_RND_26_1	25	Procellariidae sp	Shearwaters	0	5.08
OFF_RND_26_1	30	Procellariidae sp	Shearwaters	0	4.09
OFF_RND_26_1	35	Procellariidae sp	Shearwaters	0	3.11
OFF_RND_26_1	40	Procellariidae sp	Shearwaters	0	2.12
OFF_RND_26_1	45	Procellariidae sp	Shearwaters	0	1.14
OFF_RND_26_1	50	Procellariidae sp	Shearwaters	0	0.17
OFF_RND_26_1	55	Procellariidae sp	Shearwaters	0	0.71
OFF_RND_26_1	60	Procellariidae sp	Shearwaters	0	0.21
OFF_RND_27_1	5	Exocoetidae sp.	Flying fish	30	25.43
OFF_RND_27_1	10	Exocoetidae sp.	Flying fish	1	26.74
OFF_RND_27_1	15	Exocoetidae sp.	Flying fish	1	28.04
OFF_RND_27_1	20	Exocoetidae sp.	Flying fish	0	29.35
OFF_RND_27_1	25	Exocoetidae sp.	Flying fish	15	30.66
OFF_RND_27_1	30	Exocoetidae sp.	Flying fish	0	31.96
OFF_RND_27_1	35	Exocoetidae sp.	Flying fish	1	33.27
OFF_RND_27_1	40	Exocoetidae sp.	Flying fish	0	34.58
OFF_RND_27_1	45	Exocoetidae sp.	Flying fish	0	35.88
OFF_RND_27_1	50	Exocoetidae sp.	Flying fish	0	37.19
OFF_RND_27_1	55	Exocoetidae sp.	Flying fish	1	38.5
OFF_RND_27_1	60	Exocoetidae sp.	Flying fish	0	39.8
OFF_RND_27_1	5	Fregata aquila	Ascension frigatebird	0	25.43
OFF_RND_27_1	10	Fregata aquila	Ascension frigatebird	0	26.74
OFF_RND_27_1	15	Fregata aquila	Ascension frigatebird	0	28.04
OFF_RND_27_1	20	Fregata aquila	Ascension frigatebird	0	29.35
OFF_RND_27_1	25	Fregata aquila	Ascension frigatebird	0	30.66
OFF_RND_27_1	30	Fregata aquila	Ascension frigatebird	0	31.96
OFF_RND_27_1	35	Fregata aquila	Ascension frigatebird	0	33.27
OFF_RND_27_1	40	Fregata aquila	Ascension frigatebird	0	34.58
OFF_RND_27_1	45	Fregata aquila	Ascension frigatebird	0	35.88
OFF_RND_27_1	50	Fregata aquila	Ascension frigatebird	0	37.19
OFF_RND_27_1	55	Fregata aquila	Ascension frigatebird	0	38.5
OFF_RND_27_1	60	Fregata aquila	Ascension frigatebird	0	39.8
OFF_RND_27_1	5	Oceanodroma castro	Band-rumped storm petrel	0	25.43
OFF_RND_27_1	10	Oceanodroma castro	Band-rumped storm petrel	0	26.74
OFF_RND_27_1	15	Oceanodroma castro	Band-rumped storm petrel	0	28.04
OFF_RND_27_1	20	Oceanodroma castro	Band-rumped storm petrel	0	29.35
OFF_RND_27_1	25	Oceanodroma castro	Band-rumped storm petrel	0	30.66
OFF_RND_27_1	30	Oceanodroma castro	Band-rumped storm petrel	0	31.96
OFF_RND_27_1	35	Oceanodroma castro	Band-rumped storm petrel	0	33.27
OFF_RND_27_1	40	Oceanodroma castro	Band-rumped storm petrel	0	34.58
OFF_RND_27_1	45	Oceanodroma castro	Band-rumped storm petrel	1	35.88
OFF_RND_27_1	50	Oceanodroma castro	Band-rumped storm petrel	0	37.19
OFF_RND_27_1	55	Oceanodroma castro	Band-rumped storm petrel	0	38.5
OFF_RND_27_1	60	Oceanodroma castro	Band-rumped storm petrel	0	39.8
OFF_RND_27_1	5	Onychoprion fuscatus	Sooty tern	0	25.43
OFF_RND_27_1	10	Onychoprion fuscatus	Sooty tern	0	26.74
OFF_RND_27_1	15	Onychoprion fuscatus	Sooty tern	0	28.04
OFF_RND_27_1	20	Onychoprion fuscatus	Sooty tern	0	29.35
OFF_RND_27_1	25	Onychoprion fuscatus	Sooty tern	0	30.66
OFF_RND_27_1	30	Onychoprion fuscatus	Sooty tern	0	31.96
OFF_RND_27_1	35	Onychoprion fuscatus	Sooty tern	0	33.27
OFF_RND_27_1	40	Onychoprion fuscatus	Sooty tern	0	34.58
OFF_RND_27_1	45	Onychoprion fuscatus	Sooty tern	0	35.88
OFF_RND_27_1	50	Onychoprion fuscatus	Sooty tern	0	37.19
OFF_RND_27_1	55	Onychoprion fuscatus	Sooty tern	0	38.5
OFF_RND_27_1	60	Onychoprion fuscatus	Sooty tern	0	39.8
OFF_RND_27_1	5	Procellariidae sp	Shearwaters	0	25.43
OFF_RND_27_1	10	Procellariidae sp	Shearwaters	0	26.74
OFF_RND_27_1	15	Procellariidae sp	Shearwaters	0	28.04
OFF_RND_27_1	20	Procellariidae sp	Shearwaters	0	29.35
OFF_RND_27_1	25	Procellariidae sp	Shearwaters	0	30.66
OFF_RND_27_1	30	Procellariidae sp	Shearwaters	0	31.96
OFF_RND_27_1	35	Procellariidae sp	Shearwaters	0	33.27
OFF_RND_27_1	40	Procellariidae sp	Shearwaters	0	34.58
OFF_RND_27_1	45	Procellariidae sp	Shearwaters	0	35.88
OFF_RND_27_1	50	Procellariidae sp	Shearwaters	0	37.19
OFF_RND_27_1	55	Procellariidae sp	Shearwaters	0	38.5
OFF_RND_27_1	60	Procellariidae sp	Shearwaters	0	39.8
OFF_RND_57_1	5	Exocoetidae sp.	Flying fish	0	13.61
OFF_RND_57_1	10	Exocoetidae sp.	Flying fish	3	14.28
OFF_RND_57_1	15	Exocoetidae sp.	Flying fish	0	15.02
OFF_RND_57_1	20	Exocoetidae sp.	Flying fish	0	15.82
OFF_RND_57_1	25	Exocoetidae sp.	Flying fish	0	16.66
OFF_RND_57_1	30	Exocoetidae sp.	Flying fish	11	17.55
OFF_RND_57_1	35	Exocoetidae sp.	Flying fish	0	18.47
OFF_RND_57_1	40	Exocoetidae sp.	Flying fish	0	19.43
OFF_RND_57_1	45	Exocoetidae sp.	Flying fish	19	20.4
OFF_RND_57_1	50	Exocoetidae sp.	Flying fish	6	21.41
OFF_RND_57_1	55	Exocoetidae sp.	Flying fish	12	22.43
OFF_RND_57_1	60	Exocoetidae sp.	Flying fish	0	23.47
OFF_RND_57_1	5	Fregata aquila	Ascension frigatebird	0	13.61
OFF_RND_57_1	10	Fregata aquila	Ascension frigatebird	0	14.28
OFF_RND_57_1	15	Fregata aquila	Ascension frigatebird	0	15.02
OFF_RND_57_1	20	Fregata aquila	Ascension frigatebird	0	15.82
OFF_RND_57_1	25	Fregata aquila	Ascension frigatebird	0	16.66
OFF_RND_57_1	30	Fregata aquila	Ascension frigatebird	0	17.55
OFF_RND_57_1	35	Fregata aquila	Ascension frigatebird	0	18.47
OFF_RND_57_1	40	Fregata aquila	Ascension frigatebird	0	19.43
OFF_RND_57_1	45	Fregata aquila	Ascension frigatebird	0	20.4
OFF_RND_57_1	50	Fregata aquila	Ascension frigatebird	0	21.41
OFF_RND_57_1	55	Fregata aquila	Ascension frigatebird	0	22.43
OFF_RND_57_1	60	Fregata aquila	Ascension frigatebird	0	23.47
OFF_RND_57_1	5	Oceanodroma castro	Band-rumped storm petrel	0	13.61
OFF_RND_57_1	10	Oceanodroma castro	Band-rumped storm petrel	0	14.28
OFF_RND_57_1	15	Oceanodroma castro	Band-rumped storm petrel	0	15.02
OFF_RND_57_1	20	Oceanodroma castro	Band-rumped storm petrel	0	15.82
OFF_RND_57_1	25	Oceanodroma castro	Band-rumped storm petrel	0	16.66
OFF_RND_57_1	30	Oceanodroma castro	Band-rumped storm petrel	0	17.55
OFF_RND_57_1	35	Oceanodroma castro	Band-rumped storm petrel	0	18.47
OFF_RND_57_1	40	Oceanodroma castro	Band-rumped storm petrel	0	19.43
OFF_RND_57_1	45	Oceanodroma castro	Band-rumped storm petrel	0	20.4
OFF_RND_57_1	50	Oceanodroma castro	Band-rumped storm petrel	2	21.41
OFF_RND_57_1	55	Oceanodroma castro	Band-rumped storm petrel	1	22.43
OFF_RND_57_1	60	Oceanodroma castro	Band-rumped storm petrel	1	23.47
OFF_RND_57_1	5	Onychoprion fuscatus	Sooty tern	0	13.61
OFF_RND_57_1	10	Onychoprion fuscatus	Sooty tern	1	14.28
OFF_RND_57_1	15	Onychoprion fuscatus	Sooty tern	1	15.02
OFF_RND_57_1	20	Onychoprion fuscatus	Sooty tern	0	15.82
OFF_RND_57_1	25	Onychoprion fuscatus	Sooty tern	0	16.66
OFF_RND_57_1	30	Onychoprion fuscatus	Sooty tern	0	17.55
OFF_RND_57_1	35	Onychoprion fuscatus	Sooty tern	0	18.47
OFF_RND_57_1	40	Onychoprion fuscatus	Sooty tern	0	19.43
OFF_RND_57_1	45	Onychoprion fuscatus	Sooty tern	0	20.4
OFF_RND_57_1	50	Onychoprion fuscatus	Sooty tern	0	21.41
OFF_RND_57_1	55	Onychoprion fuscatus	Sooty tern	0	22.43
OFF_RND_57_1	60	Onychoprion fuscatus	Sooty tern	0	23.47
OFF_RND_57_1	5	Procellariidae sp	Shearwaters	0	13.61
OFF_RND_57_1	10	Procellariidae sp	Shearwaters	0	14.28
OFF_RND_57_1	15	Procellariidae sp	Shearwaters	0	15.02
OFF_RND_57_1	20	Procellariidae sp	Shearwaters	0	15.82
OFF_RND_57_1	25	Procellariidae sp	Shearwaters	0	16.66
OFF_RND_57_1	30	Procellariidae sp	Shearwaters	0	17.55
OFF_RND_57_1	35	Procellariidae sp	Shearwaters	0	18.47
OFF_RND_57_1	40	Procellariidae sp	Shearwaters	0	19.43
OFF_RND_57_1	45	Procellariidae sp	Shearwaters	0	20.4
OFF_RND_57_1	50	Procellariidae sp	Shearwaters	0	21.41
OFF_RND_57_1	55	Procellariidae sp	Shearwaters	0	22.43
OFF_RND_57_1	60	Procellariidae sp	Shearwaters	0	23.47
OFF_RND_61_1	5	Exocoetidae sp.	Flying fish	41	30.27
OFF_RND_61_1	10	Exocoetidae sp.	Flying fish	154	28.3
OFF_RND_61_1	15	Exocoetidae sp.	Flying fish	149	26.35
OFF_RND_61_1	20	Exocoetidae sp.	Flying fish	158	24.43
OFF_RND_61_1	25	Exocoetidae sp.	Flying fish	21	22.55
OFF_RND_61_1	30	Exocoetidae sp.	Flying fish	24	20.72
OFF_RND_61_1	35	Exocoetidae sp.	Flying fish	86	18.96
OFF_RND_61_1	40	Exocoetidae sp.	Flying fish	66	17.27
OFF_RND_61_1	45	Exocoetidae sp.	Flying fish	42	15.68
OFF_RND_61_1	50	Exocoetidae sp.	Flying fish	15	14.22
OFF_RND_61_1	55	Exocoetidae sp.	Flying fish	17	12.94
OFF_RND_61_1	60	Exocoetidae sp.	Flying fish	9	11.91
OFF_RND_61_1	5	Fregata aquila	Ascension frigatebird	0	30.27
OFF_RND_61_1	10	Fregata aquila	Ascension frigatebird	0	28.3
OFF_RND_61_1	15	Fregata aquila	Ascension frigatebird	0	26.35
OFF_RND_61_1	20	Fregata aquila	Ascension frigatebird	0	24.43
OFF_RND_61_1	25	Fregata aquila	Ascension frigatebird	0	22.55
OFF_RND_61_1	30	Fregata aquila	Ascension frigatebird	0	20.72
OFF_RND_61_1	35	Fregata aquila	Ascension frigatebird	0	18.96
OFF_RND_61_1	40	Fregata aquila	Ascension frigatebird	0	17.27
OFF_RND_61_1	45	Fregata aquila	Ascension frigatebird	0	15.68
OFF_RND_61_1	50	Fregata aquila	Ascension frigatebird	0	14.22
OFF_RND_61_1	55	Fregata aquila	Ascension frigatebird	0	12.94
OFF_RND_61_1	60	Fregata aquila	Ascension frigatebird	0	11.91
OFF_RND_61_1	5	Oceanodroma castro	Band-rumped storm petrel	1	30.27
OFF_RND_61_1	10	Oceanodroma castro	Band-rumped storm petrel	0	28.3
OFF_RND_61_1	15	Oceanodroma castro	Band-rumped storm petrel	0	26.35
OFF_RND_61_1	20	Oceanodroma castro	Band-rumped storm petrel	0	24.43
OFF_RND_61_1	25	Oceanodroma castro	Band-rumped storm petrel	0	22.55
OFF_RND_61_1	30	Oceanodroma castro	Band-rumped storm petrel	0	20.72
OFF_RND_61_1	35	Oceanodroma castro	Band-rumped storm petrel	1	18.96
OFF_RND_61_1	40	Oceanodroma castro	Band-rumped storm petrel	0	17.27
OFF_RND_61_1	45	Oceanodroma castro	Band-rumped storm petrel	0	15.68
OFF_RND_61_1	50	Oceanodroma castro	Band-rumped storm petrel	4	14.22
OFF_RND_61_1	55	Oceanodroma castro	Band-rumped storm petrel	0	12.94
OFF_RND_61_1	60	Oceanodroma castro	Band-rumped storm petrel	0	11.91
OFF_RND_61_1	5	Onychoprion fuscatus	Sooty tern	0	30.27
OFF_RND_61_1	10	Onychoprion fuscatus	Sooty tern	0	28.3
OFF_RND_61_1	15	Onychoprion fuscatus	Sooty tern	0	26.35
OFF_RND_61_1	20	Onychoprion fuscatus	Sooty tern	0	24.43
OFF_RND_61_1	25	Onychoprion fuscatus	Sooty tern	0	22.55
OFF_RND_61_1	30	Onychoprion fuscatus	Sooty tern	0	20.72
OFF_RND_61_1	35	Onychoprion fuscatus	Sooty tern	0	18.96
OFF_RND_61_1	40	Onychoprion fuscatus	Sooty tern	0	17.27
OFF_RND_61_1	45	Onychoprion fuscatus	Sooty tern	0	15.68
OFF_RND_61_1	50	Onychoprion fuscatus	Sooty tern	0	14.22
OFF_RND_61_1	55	Onychoprion fuscatus	Sooty tern	0	12.94
OFF_RND_61_1	60	Onychoprion fuscatus	Sooty tern	0	11.91
OFF_RND_61_1	5	Procellariidae sp	Shearwaters	0	30.27
OFF_RND_61_1	10	Procellariidae sp	Shearwaters	0	28.3
OFF_RND_61_1	15	Procellariidae sp	Shearwaters	0	26.35
OFF_RND_61_1	20	Procellariidae sp	Shearwaters	0	24.43
OFF_RND_61_1	25	Procellariidae sp	Shearwaters	0	22.55
OFF_RND_61_1	30	Procellariidae sp	Shearwaters	0	20.72
OFF_RND_61_1	35	Procellariidae sp	Shearwaters	0	18.96
OFF_RND_61_1	40	Procellariidae sp	Shearwaters	0	17.27
OFF_RND_61_1	45	Procellariidae sp	Shearwaters	0	15.68
OFF_RND_61_1	50	Procellariidae sp	Shearwaters	0	14.22
OFF_RND_61_1	55	Procellariidae sp	Shearwaters	0	12.94
OFF_RND_61_1	60	Procellariidae sp	Shearwaters	0	11.91
UNK_RT_0	5	Exocoetidae sp.	Flying fish	1	19.91
UNK_RT_0	10	Exocoetidae sp.	Flying fish	2	18.51
UNK_RT_0	15	Exocoetidae sp.	Flying fish	0	17.11
UNK_RT_0	20	Exocoetidae sp.	Flying fish	2	15.71
UNK_RT_0	25	Exocoetidae sp.	Flying fish	1	14.32
UNK_RT_0	30	Exocoetidae sp.	Flying fish	1	12.92
UNK_RT_0	35	Exocoetidae sp.	Flying fish	0	11.52
UNK_RT_0	40	Exocoetidae sp.	Flying fish	2	10.13
UNK_RT_0	45	Exocoetidae sp.	Flying fish	0	8.73
UNK_RT_0	50	Exocoetidae sp.	Flying fish	0	7.34
UNK_RT_0	55	Exocoetidae sp.	Flying fish	0	5.95
UNK_RT_0	60	Exocoetidae sp.	Flying fish	0	4.56
UNK_RT_0	5	Fregata aquila	Ascension frigatebird	0	19.91
UNK_RT_0	10	Fregata aquila	Ascension frigatebird	0	18.51
UNK_RT_0	15	Fregata aquila	Ascension frigatebird	0	17.11
UNK_RT_0	20	Fregata aquila	Ascension frigatebird	0	15.71
UNK_RT_0	25	Fregata aquila	Ascension frigatebird	0	14.32
UNK_RT_0	30	Fregata aquila	Ascension frigatebird	0	12.92
UNK_RT_0	35	Fregata aquila	Ascension frigatebird	0	11.52
UNK_RT_0	40	Fregata aquila	Ascension frigatebird	0	10.13
UNK_RT_0	45	Fregata aquila	Ascension frigatebird	0	8.73
UNK_RT_0	50	Fregata aquila	Ascension frigatebird	0	7.34
UNK_RT_0	55	Fregata aquila	Ascension frigatebird	0	5.95
UNK_RT_0	60	Fregata aquila	Ascension frigatebird	0	4.56
UNK_RT_0	5	Oceanodroma castro	Band-rumped storm petrel	0	19.91
UNK_RT_0	10	Oceanodroma castro	Band-rumped storm petrel	1	18.51
UNK_RT_0	15	Oceanodroma castro	Band-rumped storm petrel	1	17.11
UNK_RT_0	20	Oceanodroma castro	Band-rumped storm petrel	0	15.71
UNK_RT_0	25	Oceanodroma castro	Band-rumped storm petrel	1	14.32
UNK_RT_0	30	Oceanodroma castro	Band-rumped storm petrel	1	12.92
UNK_RT_0	35	Oceanodroma castro	Band-rumped storm petrel	0	11.52
UNK_RT_0	40	Oceanodroma castro	Band-rumped storm petrel	0	10.13
UNK_RT_0	45	Oceanodroma castro	Band-rumped storm petrel	0	8.73
UNK_RT_0	50	Oceanodroma castro	Band-rumped storm petrel	0	7.34
UNK_RT_0	55	Oceanodroma castro	Band-rumped storm petrel	0	5.95
UNK_RT_0	60	Oceanodroma castro	Band-rumped storm petrel	0	4.56
UNK_RT_0	5	Onychoprion fuscatus	Sooty tern	0	19.91
UNK_RT_0	10	Onychoprion fuscatus	Sooty tern	0	18.51
UNK_RT_0	15	Onychoprion fuscatus	Sooty tern	0	17.11
UNK_RT_0	20	Onychoprion fuscatus	Sooty tern	1	15.71
UNK_RT_0	25	Onychoprion fuscatus	Sooty tern	0	14.32
UNK_RT_0	30	Onychoprion fuscatus	Sooty tern	0	12.92
UNK_RT_0	35	Onychoprion fuscatus	Sooty tern	0	11.52
UNK_RT_0	40	Onychoprion fuscatus	Sooty tern	0	10.13
UNK_RT_0	45	Onychoprion fuscatus	Sooty tern	0	8.73
UNK_RT_0	50	Onychoprion fuscatus	Sooty tern	0	7.34
UNK_RT_0	55	Onychoprion fuscatus	Sooty tern	0	5.95
UNK_RT_0	60	Onychoprion fuscatus	Sooty tern	0	4.56
UNK_RT_0	5	Procellariidae sp	Shearwaters	0	19.91
UNK_RT_0	10	Procellariidae sp	Shearwaters	0	18.51
UNK_RT_0	15	Procellariidae sp	Shearwaters	0	17.11
UNK_RT_0	20	Procellariidae sp	Shearwaters	0	15.71
UNK_RT_0	25	Procellariidae sp	Shearwaters	0	14.32
UNK_RT_0	30	Procellariidae sp	Shearwaters	0	12.92
UNK_RT_0	35	Procellariidae sp	Shearwaters	0	11.52
UNK_RT_0	40	Procellariidae sp	Shearwaters	0	10.13
UNK_RT_0	45	Procellariidae sp	Shearwaters	0	8.73
UNK_RT_0	50	Procellariidae sp	Shearwaters	0	7.34
UNK_RT_0	55	Procellariidae sp	Shearwaters	0	5.95
UNK_RT_0	60	Procellariidae sp	Shearwaters	0	4.56
UNN_RT_0km	5	Exocoetidae sp.	Flying fish	2	4.1
UNN_RT_0km	10	Exocoetidae sp.	Flying fish	0	2.97
UNN_RT_0km	15	Exocoetidae sp.	Flying fish	29	1.87
UNN_RT_0km	20	Exocoetidae sp.	Flying fish	6	0.92
UNN_RT_0km	25	Exocoetidae sp.	Flying fish	0	0.59
UNN_RT_0km	30	Exocoetidae sp.	Flying fish	10	0.1
UNN_RT_0km	35	Exocoetidae sp.	Flying fish	4	0.47
UNN_RT_0km	40	Exocoetidae sp.	Flying fish	0	0.06
UNN_RT_0km	45	Exocoetidae sp.	Flying fish	51	0.04
UNN_RT_0km	50	Exocoetidae sp.	Flying fish	0	0.18
UNN_RT_0km	5	Fregata aquila	Ascension frigatebird	0	4.1
UNN_RT_0km	10	Fregata aquila	Ascension frigatebird	0	2.97
UNN_RT_0km	15	Fregata aquila	Ascension frigatebird	0	1.87
UNN_RT_0km	20	Fregata aquila	Ascension frigatebird	0	0.92
UNN_RT_0km	25	Fregata aquila	Ascension frigatebird	0	0.59
UNN_RT_0km	30	Fregata aquila	Ascension frigatebird	0	0.1
UNN_RT_0km	35	Fregata aquila	Ascension frigatebird	0	0.47
UNN_RT_0km	40	Fregata aquila	Ascension frigatebird	0	0.06
UNN_RT_0km	45	Fregata aquila	Ascension frigatebird	0	0.04
UNN_RT_0km	50	Fregata aquila	Ascension frigatebird	0	0.18
UNN_RT_0km	5	Oceanodroma castro	Band-rumped storm petrel	0	4.1
UNN_RT_0km	10	Oceanodroma castro	Band-rumped storm petrel	0	2.97
UNN_RT_0km	15	Oceanodroma castro	Band-rumped storm petrel	0	1.87
UNN_RT_0km	20	Oceanodroma castro	Band-rumped storm petrel	0	0.92
UNN_RT_0km	25	Oceanodroma castro	Band-rumped storm petrel	1	0.59
UNN_RT_0km	30	Oceanodroma castro	Band-rumped storm petrel	0	0.1
UNN_RT_0km	35	Oceanodroma castro	Band-rumped storm petrel	0	0.47
UNN_RT_0km	40	Oceanodroma castro	Band-rumped storm petrel	0	0.06
UNN_RT_0km	45	Oceanodroma castro	Band-rumped storm petrel	0	0.04
UNN_RT_0km	50	Oceanodroma castro	Band-rumped storm petrel	0	0.18
UNN_RT_0km	5	Onychoprion fuscatus	Sooty tern	0	4.1
UNN_RT_0km	10	Onychoprion fuscatus	Sooty tern	0	2.97
UNN_RT_0km	15	Onychoprion fuscatus	Sooty tern	0	1.87
UNN_RT_0km	20	Onychoprion fuscatus	Sooty tern	0	0.92
UNN_RT_0km	25	Onychoprion fuscatus	Sooty tern	0	0.59
UNN_RT_0km	30	Onychoprion fuscatus	Sooty tern	0	0.1
UNN_RT_0km	35	Onychoprion fuscatus	Sooty tern	0	0.47
UNN_RT_0km	40	Onychoprion fuscatus	Sooty tern	0	0.06
UNN_RT_0km	45	Onychoprion fuscatus	Sooty tern	0	0.04
UNN_RT_0km	50	Onychoprion fuscatus	Sooty tern	0	0.18
UNN_RT_0km	5	Procellariidae sp	Shearwaters	0	4.1
UNN_RT_0km	10	Procellariidae sp	Shearwaters	0	2.97
UNN_RT_0km	15	Procellariidae sp	Shearwaters	0	1.87
UNN_RT_0km	20	Procellariidae sp	Shearwaters	0	0.92
UNN_RT_0km	25	Procellariidae sp	Shearwaters	0	0.59
UNN_RT_0km	30	Procellariidae sp	Shearwaters	0	0.1
UNN_RT_0km	35	Procellariidae sp	Shearwaters	0	0.47
UNN_RT_0km	40	Procellariidae sp	Shearwaters	0	0.06
UNN_RT_0km	45	Procellariidae sp	Shearwaters	0	0.04
UNN_RT_0km	50	Procellariidae sp	Shearwaters	0	0.18
UNN_RT_E20km	5	Exocoetidae sp.	Flying fish	0	33.7
UNN_RT_E20km	10	Exocoetidae sp.	Flying fish	6	32.42
UNN_RT_E20km	15	Exocoetidae sp.	Flying fish	0	31.13
UNN_RT_E20km	20	Exocoetidae sp.	Flying fish	0	29.84
UNN_RT_E20km	25	Exocoetidae sp.	Flying fish	2	28.56
UNN_RT_E20km	30	Exocoetidae sp.	Flying fish	7	27.27
UNN_RT_E20km	35	Exocoetidae sp.	Flying fish	14	25.99
UNN_RT_E20km	40	Exocoetidae sp.	Flying fish	0	24.7
UNN_RT_E20km	45	Exocoetidae sp.	Flying fish	5	23.42
UNN_RT_E20km	50	Exocoetidae sp.	Flying fish	13	22.13
UNN_RT_E20km	55	Exocoetidae sp.	Flying fish	17	20.84
UNN_RT_E20km	60	Exocoetidae sp.	Flying fish	2	19.56
UNN_RT_E20km	65	Exocoetidae sp.	Flying fish	18	18.27
UNN_RT_E20km	70	Exocoetidae sp.	Flying fish	3	16.99
UNN_RT_E20km	75	Exocoetidae sp.	Flying fish	0	15.7
UNN_RT_E20km	80	Exocoetidae sp.	Flying fish	12	14.42
UNN_RT_E20km	5	Fregata aquila	Ascension frigatebird	0	33.7
UNN_RT_E20km	10	Fregata aquila	Ascension frigatebird	0	32.42
UNN_RT_E20km	15	Fregata aquila	Ascension frigatebird	0	31.13
UNN_RT_E20km	20	Fregata aquila	Ascension frigatebird	0	29.84
UNN_RT_E20km	25	Fregata aquila	Ascension frigatebird	0	28.56
UNN_RT_E20km	30	Fregata aquila	Ascension frigatebird	0	27.27
UNN_RT_E20km	35	Fregata aquila	Ascension frigatebird	0	25.99
UNN_RT_E20km	40	Fregata aquila	Ascension frigatebird	0	24.7
UNN_RT_E20km	45	Fregata aquila	Ascension frigatebird	0	23.42
UNN_RT_E20km	50	Fregata aquila	Ascension frigatebird	0	22.13
UNN_RT_E20km	55	Fregata aquila	Ascension frigatebird	0	20.84
UNN_RT_E20km	60	Fregata aquila	Ascension frigatebird	0	19.56
UNN_RT_E20km	65	Fregata aquila	Ascension frigatebird	0	18.27
UNN_RT_E20km	70	Fregata aquila	Ascension frigatebird	0	16.99
UNN_RT_E20km	75	Fregata aquila	Ascension frigatebird	0	15.7
UNN_RT_E20km	80	Fregata aquila	Ascension frigatebird	0	14.42
UNN_RT_E20km	5	Oceanodroma castro	Band-rumped storm petrel	0	33.7
UNN_RT_E20km	10	Oceanodroma castro	Band-rumped storm petrel	0	32.42
UNN_RT_E20km	15	Oceanodroma castro	Band-rumped storm petrel	0	31.13
UNN_RT_E20km	20	Oceanodroma castro	Band-rumped storm petrel	0	29.84
UNN_RT_E20km	25	Oceanodroma castro	Band-rumped storm petrel	0	28.56
UNN_RT_E20km	30	Oceanodroma castro	Band-rumped storm petrel	0	27.27
UNN_RT_E20km	35	Oceanodroma castro	Band-rumped storm petrel	0	25.99
UNN_RT_E20km	40	Oceanodroma castro	Band-rumped storm petrel	0	24.7
UNN_RT_E20km	45	Oceanodroma castro	Band-rumped storm petrel	0	23.42
UNN_RT_E20km	50	Oceanodroma castro	Band-rumped storm petrel	0	22.13
UNN_RT_E20km	55	Oceanodroma castro	Band-rumped storm petrel	0	20.84
UNN_RT_E20km	60	Oceanodroma castro	Band-rumped storm petrel	0	19.56
UNN_RT_E20km	65	Oceanodroma castro	Band-rumped storm petrel	0	18.27
UNN_RT_E20km	70	Oceanodroma castro	Band-rumped storm petrel	0	16.99
UNN_RT_E20km	75	Oceanodroma castro	Band-rumped storm petrel	1	15.7
UNN_RT_E20km	80	Oceanodroma castro	Band-rumped storm petrel	0	14.42
UNN_RT_E20km	5	Onychoprion fuscatus	Sooty tern	0	33.7
UNN_RT_E20km	10	Onychoprion fuscatus	Sooty tern	0	32.42
UNN_RT_E20km	15	Onychoprion fuscatus	Sooty tern	0	31.13
UNN_RT_E20km	20	Onychoprion fuscatus	Sooty tern	0	29.84
UNN_RT_E20km	25	Onychoprion fuscatus	Sooty tern	0	28.56
UNN_RT_E20km	30	Onychoprion fuscatus	Sooty tern	0	27.27
UNN_RT_E20km	35	Onychoprion fuscatus	Sooty tern	0	25.99
UNN_RT_E20km	40	Onychoprion fuscatus	Sooty tern	0	24.7
UNN_RT_E20km	45	Onychoprion fuscatus	Sooty tern	0	23.42
UNN_RT_E20km	50	Onychoprion fuscatus	Sooty tern	0	22.13
UNN_RT_E20km	55	Onychoprion fuscatus	Sooty tern	0	20.84
UNN_RT_E20km	60	Onychoprion fuscatus	Sooty tern	0	19.56
UNN_RT_E20km	65	Onychoprion fuscatus	Sooty tern	0	18.27
UNN_RT_E20km	70	Onychoprion fuscatus	Sooty tern	0	16.99
UNN_RT_E20km	75	Onychoprion fuscatus	Sooty tern	0	15.7
UNN_RT_E20km	80	Onychoprion fuscatus	Sooty tern	0	14.42
UNN_RT_E20km	5	Procellariidae sp	Shearwaters	0	33.7
UNN_RT_E20km	10	Procellariidae sp	Shearwaters	0	32.42
UNN_RT_E20km	15	Procellariidae sp	Shearwaters	0	31.13
UNN_RT_E20km	20	Procellariidae sp	Shearwaters	0	29.84
UNN_RT_E20km	25	Procellariidae sp	Shearwaters	0	28.56
UNN_RT_E20km	30	Procellariidae sp	Shearwaters	0	27.27
UNN_RT_E20km	35	Procellariidae sp	Shearwaters	0	25.99
UNN_RT_E20km	40	Procellariidae sp	Shearwaters	0	24.7
UNN_RT_E20km	45	Procellariidae sp	Shearwaters	0	23.42
UNN_RT_E20km	50	Procellariidae sp	Shearwaters	0	22.13
UNN_RT_E20km	55	Procellariidae sp	Shearwaters	0	20.84
UNN_RT_E20km	60	Procellariidae sp	Shearwaters	0	19.56
UNN_RT_E20km	65	Procellariidae sp	Shearwaters	0	18.27
UNN_RT_E20km	70	Procellariidae sp	Shearwaters	0	16.99
UNN_RT_E20km	75	Procellariidae sp	Shearwaters	0	15.7
UNN_RT_E20km	80	Procellariidae sp	Shearwaters	0	14.42
UNN_RT_E500m	5	Exocoetidae sp.	Flying fish	1	13.01
UNN_RT_E500m	10	Exocoetidae sp.	Flying fish	1	11.84
UNN_RT_E500m	15	Exocoetidae sp.	Flying fish	1	10.67
UNN_RT_E500m	20	Exocoetidae sp.	Flying fish	2	9.5
UNN_RT_E500m	25	Exocoetidae sp.	Flying fish	28	8.33
UNN_RT_E500m	30	Exocoetidae sp.	Flying fish	0	7.17
UNN_RT_E500m	35	Exocoetidae sp.	Flying fish	0	6
UNN_RT_E500m	40	Exocoetidae sp.	Flying fish	1	4.83
UNN_RT_E500m	45	Exocoetidae sp.	Flying fish	2	3.67
UNN_RT_E500m	50	Exocoetidae sp.	Flying fish	0	2.5
UNN_RT_E500m	55	Exocoetidae sp.	Flying fish	3	1.35
UNN_RT_E500m	60	Exocoetidae sp.	Flying fish	0	0.33
UNN_RT_E500m	65	Exocoetidae sp.	Flying fish	0	0.17
UNN_RT_E500m	70	Exocoetidae sp.	Flying fish	0	0.16
UNN_RT_E500m	75	Exocoetidae sp.	Flying fish	0	0.34
UNN_RT_E500m	5	Fregata aquila	Ascension frigatebird	0	13.01
UNN_RT_E500m	10	Fregata aquila	Ascension frigatebird	0	11.84
UNN_RT_E500m	15	Fregata aquila	Ascension frigatebird	0	10.67
UNN_RT_E500m	20	Fregata aquila	Ascension frigatebird	0	9.5
UNN_RT_E500m	25	Fregata aquila	Ascension frigatebird	0	8.33
UNN_RT_E500m	30	Fregata aquila	Ascension frigatebird	0	7.17
UNN_RT_E500m	35	Fregata aquila	Ascension frigatebird	0	6
UNN_RT_E500m	40	Fregata aquila	Ascension frigatebird	0	4.83
UNN_RT_E500m	45	Fregata aquila	Ascension frigatebird	0	3.67
UNN_RT_E500m	50	Fregata aquila	Ascension frigatebird	0	2.5
UNN_RT_E500m	55	Fregata aquila	Ascension frigatebird	0	1.35
UNN_RT_E500m	60	Fregata aquila	Ascension frigatebird	1	0.33
UNN_RT_E500m	65	Fregata aquila	Ascension frigatebird	0	0.17
UNN_RT_E500m	70	Fregata aquila	Ascension frigatebird	0	0.16
UNN_RT_E500m	75	Fregata aquila	Ascension frigatebird	0	0.34
UNN_RT_E500m	5	Oceanodroma castro	Band-rumped storm petrel	0	13.01
UNN_RT_E500m	10	Oceanodroma castro	Band-rumped storm petrel	0	11.84
UNN_RT_E500m	15	Oceanodroma castro	Band-rumped storm petrel	0	10.67
UNN_RT_E500m	20	Oceanodroma castro	Band-rumped storm petrel	0	9.5
UNN_RT_E500m	25	Oceanodroma castro	Band-rumped storm petrel	0	8.33
UNN_RT_E500m	30	Oceanodroma castro	Band-rumped storm petrel	0	7.17
UNN_RT_E500m	35	Oceanodroma castro	Band-rumped storm petrel	0	6
UNN_RT_E500m	40	Oceanodroma castro	Band-rumped storm petrel	0	4.83
UNN_RT_E500m	45	Oceanodroma castro	Band-rumped storm petrel	0	3.67
UNN_RT_E500m	50	Oceanodroma castro	Band-rumped storm petrel	0	2.5
UNN_RT_E500m	55	Oceanodroma castro	Band-rumped storm petrel	0	1.35
UNN_RT_E500m	60	Oceanodroma castro	Band-rumped storm petrel	0	0.33
UNN_RT_E500m	65	Oceanodroma castro	Band-rumped storm petrel	0	0.17
UNN_RT_E500m	70	Oceanodroma castro	Band-rumped storm petrel	0	0.16
UNN_RT_E500m	75	Oceanodroma castro	Band-rumped storm petrel	0	0.34
UNN_RT_E500m	5	Onychoprion fuscatus	Sooty tern	0	13.01
UNN_RT_E500m	10	Onychoprion fuscatus	Sooty tern	0	11.84
UNN_RT_E500m	15	Onychoprion fuscatus	Sooty tern	0	10.67
UNN_RT_E500m	20	Onychoprion fuscatus	Sooty tern	1	9.5
UNN_RT_E500m	25	Onychoprion fuscatus	Sooty tern	0	8.33
UNN_RT_E500m	30	Onychoprion fuscatus	Sooty tern	0	7.17
UNN_RT_E500m	35	Onychoprion fuscatus	Sooty tern	0	6
UNN_RT_E500m	40	Onychoprion fuscatus	Sooty tern	0	4.83
UNN_RT_E500m	45	Onychoprion fuscatus	Sooty tern	0	3.67
UNN_RT_E500m	50	Onychoprion fuscatus	Sooty tern	0	2.5
UNN_RT_E500m	55	Onychoprion fuscatus	Sooty tern	0	1.35
UNN_RT_E500m	60	Onychoprion fuscatus	Sooty tern	0	0.33
UNN_RT_E500m	65	Onychoprion fuscatus	Sooty tern	7	0.17
UNN_RT_E500m	70	Onychoprion fuscatus	Sooty tern	0	0.16
UNN_RT_E500m	75	Onychoprion fuscatus	Sooty tern	0	0.34
UNN_RT_E500m	5	Procellariidae sp	Shearwaters	0	13.01
UNN_RT_E500m	10	Procellariidae sp	Shearwaters	0	11.84
UNN_RT_E500m	15	Procellariidae sp	Shearwaters	0	10.67
UNN_RT_E500m	20	Procellariidae sp	Shearwaters	0	9.5
UNN_RT_E500m	25	Procellariidae sp	Shearwaters	0	8.33
UNN_RT_E500m	30	Procellariidae sp	Shearwaters	1	7.17
UNN_RT_E500m	35	Procellariidae sp	Shearwaters	0	6
UNN_RT_E500m	40	Procellariidae sp	Shearwaters	0	4.83
UNN_RT_E500m	45	Procellariidae sp	Shearwaters	0	3.67
UNN_RT_E500m	50	Procellariidae sp	Shearwaters	0	2.5
UNN_RT_E500m	55	Procellariidae sp	Shearwaters	0	1.35
UNN_RT_E500m	60	Procellariidae sp	Shearwaters	0	0.33
UNN_RT_E500m	65	Procellariidae sp	Shearwaters	0	0.17
UNN_RT_E500m	70	Procellariidae sp	Shearwaters	0	0.16
UNN_RT_E500m	75	Procellariidae sp	Shearwaters	0	0.34
UNN_RT_W1000m	5	Exocoetidae sp.	Flying fish	2	9.7
UNN_RT_W1000m	10	Exocoetidae sp.	Flying fish	13	8.69
UNN_RT_W1000m	15	Exocoetidae sp.	Flying fish	0	7.69
UNN_RT_W1000m	20	Exocoetidae sp.	Flying fish	0	6.69
UNN_RT_W1000m	25	Exocoetidae sp.	Flying fish	0	5.7
UNN_RT_W1000m	30	Exocoetidae sp.	Flying fish	3	4.73
UNN_RT_W1000m	35	Exocoetidae sp.	Flying fish	3	3.78
UNN_RT_W1000m	5	Fregata aquila	Ascension frigatebird	0	9.7
UNN_RT_W1000m	10	Fregata aquila	Ascension frigatebird	0	8.69
UNN_RT_W1000m	15	Fregata aquila	Ascension frigatebird	0	7.69
UNN_RT_W1000m	20	Fregata aquila	Ascension frigatebird	0	6.69
UNN_RT_W1000m	25	Fregata aquila	Ascension frigatebird	0	5.7
UNN_RT_W1000m	30	Fregata aquila	Ascension frigatebird	0	4.73
UNN_RT_W1000m	35	Fregata aquila	Ascension frigatebird	0	3.78
UNN_RT_W1000m	5	Oceanodroma castro	Band-rumped storm petrel	0	9.7
UNN_RT_W1000m	10	Oceanodroma castro	Band-rumped storm petrel	0	8.69
UNN_RT_W1000m	15	Oceanodroma castro	Band-rumped storm petrel	0	7.69
UNN_RT_W1000m	20	Oceanodroma castro	Band-rumped storm petrel	0	6.69
UNN_RT_W1000m	25	Oceanodroma castro	Band-rumped storm petrel	0	5.7
UNN_RT_W1000m	30	Oceanodroma castro	Band-rumped storm petrel	0	4.73
UNN_RT_W1000m	35	Oceanodroma castro	Band-rumped storm petrel	0	3.78
UNN_RT_W1000m	5	Onychoprion fuscatus	Sooty tern	0	9.7
UNN_RT_W1000m	10	Onychoprion fuscatus	Sooty tern	0	8.69
UNN_RT_W1000m	15	Onychoprion fuscatus	Sooty tern	0	7.69
UNN_RT_W1000m	20	Onychoprion fuscatus	Sooty tern	0	6.69
UNN_RT_W1000m	25	Onychoprion fuscatus	Sooty tern	0	5.7
UNN_RT_W1000m	30	Onychoprion fuscatus	Sooty tern	0	4.73
UNN_RT_W1000m	35	Onychoprion fuscatus	Sooty tern	0	3.78
UNN_RT_W1000m	5	Procellariidae sp	Shearwaters	0	9.7
UNN_RT_W1000m	10	Procellariidae sp	Shearwaters	0	8.69
UNN_RT_W1000m	15	Procellariidae sp	Shearwaters	0	7.69
UNN_RT_W1000m	20	Procellariidae sp	Shearwaters	0	6.69
UNN_RT_W1000m	25	Procellariidae sp	Shearwaters	0	5.7
UNN_RT_W1000m	30	Procellariidae sp	Shearwaters	0	4.73
UNN_RT_W1000m	35	Procellariidae sp	Shearwaters	0	3.78
UNN_RT_W10km	5	Exocoetidae sp.	Flying fish	2	15.93
UNN_RT_W10km	10	Exocoetidae sp.	Flying fish	3	14.71
UNN_RT_W10km	15	Exocoetidae sp.	Flying fish	0	13.5
UNN_RT_W10km	20	Exocoetidae sp.	Flying fish	1	12.29
UNN_RT_W10km	25	Exocoetidae sp.	Flying fish	0	11.09
UNN_RT_W10km	30	Exocoetidae sp.	Flying fish	106	9.9
UNN_RT_W10km	35	Exocoetidae sp.	Flying fish	0	8.72
UNN_RT_W10km	40	Exocoetidae sp.	Flying fish	13	7.56
UNN_RT_W10km	5	Fregata aquila	Ascension frigatebird	0	15.93
UNN_RT_W10km	10	Fregata aquila	Ascension frigatebird	0	14.71
UNN_RT_W10km	15	Fregata aquila	Ascension frigatebird	0	13.5
UNN_RT_W10km	20	Fregata aquila	Ascension frigatebird	0	12.29
UNN_RT_W10km	25	Fregata aquila	Ascension frigatebird	0	11.09
UNN_RT_W10km	30	Fregata aquila	Ascension frigatebird	0	9.9
UNN_RT_W10km	35	Fregata aquila	Ascension frigatebird	0	8.72
UNN_RT_W10km	40	Fregata aquila	Ascension frigatebird	0	7.56
UNN_RT_W10km	5	Oceanodroma castro	Band-rumped storm petrel	0	15.93
UNN_RT_W10km	10	Oceanodroma castro	Band-rumped storm petrel	0	14.71
UNN_RT_W10km	15	Oceanodroma castro	Band-rumped storm petrel	0	13.5
UNN_RT_W10km	20	Oceanodroma castro	Band-rumped storm petrel	0	12.29
UNN_RT_W10km	25	Oceanodroma castro	Band-rumped storm petrel	0	11.09
UNN_RT_W10km	30	Oceanodroma castro	Band-rumped storm petrel	1	9.9
UNN_RT_W10km	35	Oceanodroma castro	Band-rumped storm petrel	0	8.72
UNN_RT_W10km	40	Oceanodroma castro	Band-rumped storm petrel	0	7.56
UNN_RT_W10km	5	Onychoprion fuscatus	Sooty tern	0	15.93
UNN_RT_W10km	10	Onychoprion fuscatus	Sooty tern	0	14.71
UNN_RT_W10km	15	Onychoprion fuscatus	Sooty tern	0	13.5
UNN_RT_W10km	20	Onychoprion fuscatus	Sooty tern	0	12.29
UNN_RT_W10km	25	Onychoprion fuscatus	Sooty tern	0	11.09
UNN_RT_W10km	30	Onychoprion fuscatus	Sooty tern	0	9.9
UNN_RT_W10km	35	Onychoprion fuscatus	Sooty tern	0	8.72
UNN_RT_W10km	40	Onychoprion fuscatus	Sooty tern	0	7.56
UNN_RT_W10km	5	Procellariidae sp	Shearwaters	0	15.93
UNN_RT_W10km	10	Procellariidae sp	Shearwaters	0	14.71
UNN_RT_W10km	15	Procellariidae sp	Shearwaters	0	13.5
UNN_RT_W10km	20	Procellariidae sp	Shearwaters	0	12.29
UNN_RT_W10km	25	Procellariidae sp	Shearwaters	0	11.09
UNN_RT_W10km	30	Procellariidae sp	Shearwaters	0	9.9
UNN_RT_W10km	35	Procellariidae sp	Shearwaters	0	8.72
UNN_RT_W10km	40	Procellariidae sp	Shearwaters	0	7.56
UNN_RT_W20km	5	Exocoetidae sp.	Flying fish	2	31.67
UNN_RT_W20km	10	Exocoetidae sp.	Flying fish	0	30.51
UNN_RT_W20km	15	Exocoetidae sp.	Flying fish	1	29.35
UNN_RT_W20km	20	Exocoetidae sp.	Flying fish	3	28.18
UNN_RT_W20km	25	Exocoetidae sp.	Flying fish	0	27.02
UNN_RT_W20km	30	Exocoetidae sp.	Flying fish	0	25.86
UNN_RT_W20km	35	Exocoetidae sp.	Flying fish	0	24.7
UNN_RT_W20km	40	Exocoetidae sp.	Flying fish	1	23.53
UNN_RT_W20km	45	Exocoetidae sp.	Flying fish	0	22.37
UNN_RT_W20km	50	Exocoetidae sp.	Flying fish	2	21.21
UNN_RT_W20km	55	Exocoetidae sp.	Flying fish	0	20.04
UNN_RT_W20km	60	Exocoetidae sp.	Flying fish	4	18.88
UNN_RT_W20km	65	Exocoetidae sp.	Flying fish	0	17.72
UNN_RT_W20km	5	Fregata aquila	Ascension frigatebird	0	31.67
UNN_RT_W20km	10	Fregata aquila	Ascension frigatebird	0	30.51
UNN_RT_W20km	15	Fregata aquila	Ascension frigatebird	0	29.35
UNN_RT_W20km	20	Fregata aquila	Ascension frigatebird	0	28.18
UNN_RT_W20km	25	Fregata aquila	Ascension frigatebird	0	27.02
UNN_RT_W20km	30	Fregata aquila	Ascension frigatebird	0	25.86
UNN_RT_W20km	35	Fregata aquila	Ascension frigatebird	0	24.7
UNN_RT_W20km	40	Fregata aquila	Ascension frigatebird	0	23.53
UNN_RT_W20km	45	Fregata aquila	Ascension frigatebird	0	22.37
UNN_RT_W20km	50	Fregata aquila	Ascension frigatebird	0	21.21
UNN_RT_W20km	55	Fregata aquila	Ascension frigatebird	0	20.04
UNN_RT_W20km	60	Fregata aquila	Ascension frigatebird	0	18.88
UNN_RT_W20km	65	Fregata aquila	Ascension frigatebird	0	17.72
UNN_RT_W20km	5	Oceanodroma castro	Band-rumped storm petrel	0	31.67
UNN_RT_W20km	10	Oceanodroma castro	Band-rumped storm petrel	0	30.51
UNN_RT_W20km	15	Oceanodroma castro	Band-rumped storm petrel	0	29.35
UNN_RT_W20km	20	Oceanodroma castro	Band-rumped storm petrel	0	28.18
UNN_RT_W20km	25	Oceanodroma castro	Band-rumped storm petrel	0	27.02
UNN_RT_W20km	30	Oceanodroma castro	Band-rumped storm petrel	0	25.86
UNN_RT_W20km	35	Oceanodroma castro	Band-rumped storm petrel	0	24.7
UNN_RT_W20km	40	Oceanodroma castro	Band-rumped storm petrel	0	23.53
UNN_RT_W20km	45	Oceanodroma castro	Band-rumped storm petrel	0	22.37
UNN_RT_W20km	50	Oceanodroma castro	Band-rumped storm petrel	0	21.21
UNN_RT_W20km	55	Oceanodroma castro	Band-rumped storm petrel	0	20.04
UNN_RT_W20km	60	Oceanodroma castro	Band-rumped storm petrel	0	18.88
UNN_RT_W20km	65	Oceanodroma castro	Band-rumped storm petrel	0	17.72
UNN_RT_W20km	5	Onychoprion fuscatus	Sooty tern	0	31.67
UNN_RT_W20km	10	Onychoprion fuscatus	Sooty tern	0	30.51
UNN_RT_W20km	15	Onychoprion fuscatus	Sooty tern	0	29.35
UNN_RT_W20km	20	Onychoprion fuscatus	Sooty tern	0	28.18
UNN_RT_W20km	25	Onychoprion fuscatus	Sooty tern	0	27.02
UNN_RT_W20km	30	Onychoprion fuscatus	Sooty tern	0	25.86
UNN_RT_W20km	35	Onychoprion fuscatus	Sooty tern	0	24.7
UNN_RT_W20km	40	Onychoprion fuscatus	Sooty tern	0	23.53
UNN_RT_W20km	45	Onychoprion fuscatus	Sooty tern	0	22.37
UNN_RT_W20km	50	Onychoprion fuscatus	Sooty tern	0	21.21
UNN_RT_W20km	55	Onychoprion fuscatus	Sooty tern	0	20.04
UNN_RT_W20km	60	Onychoprion fuscatus	Sooty tern	0	18.88
UNN_RT_W20km	65	Onychoprion fuscatus	Sooty tern	0	17.72
UNN_RT_W20km	5	Procellariidae sp	Shearwaters	0	31.67
UNN_RT_W20km	10	Procellariidae sp	Shearwaters	0	30.51
UNN_RT_W20km	15	Procellariidae sp	Shearwaters	0	29.35
UNN_RT_W20km	20	Procellariidae sp	Shearwaters	0	28.18
UNN_RT_W20km	25	Procellariidae sp	Shearwaters	0	27.02
UNN_RT_W20km	30	Procellariidae sp	Shearwaters	0	25.86
UNN_RT_W20km	35	Procellariidae sp	Shearwaters	0	24.7
UNN_RT_W20km	40	Procellariidae sp	Shearwaters	0	23.53
UNN_RT_W20km	45	Procellariidae sp	Shearwaters	0	22.37
UNN_RT_W20km	50	Procellariidae sp	Shearwaters	0	21.21
UNN_RT_W20km	55	Procellariidae sp	Shearwaters	0	20.04
UNN_RT_W20km	60	Procellariidae sp	Shearwaters	0	18.88
UNN_RT_W20km	65	Procellariidae sp	Shearwaters	0	17.72
UNN_RT_W500m	5	Exocoetidae sp.	Flying fish	1	3.53
UNN_RT_W500m	10	Exocoetidae sp.	Flying fish	1	2.97
UNN_RT_W500m	15	Exocoetidae sp.	Flying fish	0	2.44
UNN_RT_W500m	20	Exocoetidae sp.	Flying fish	38	1.94
UNN_RT_W500m	25	Exocoetidae sp.	Flying fish	0	1.51
UNN_RT_W500m	30	Exocoetidae sp.	Flying fish	45	1.08
UNN_RT_W500m	5	Fregata aquila	Ascension frigatebird	0	3.53
UNN_RT_W500m	10	Fregata aquila	Ascension frigatebird	0	2.97
UNN_RT_W500m	15	Fregata aquila	Ascension frigatebird	0	2.44
UNN_RT_W500m	20	Fregata aquila	Ascension frigatebird	0	1.94
UNN_RT_W500m	25	Fregata aquila	Ascension frigatebird	0	1.51
UNN_RT_W500m	30	Fregata aquila	Ascension frigatebird	0	1.08
UNN_RT_W500m	5	Oceanodroma castro	Band-rumped storm petrel	0	3.53
UNN_RT_W500m	10	Oceanodroma castro	Band-rumped storm petrel	0	2.97
UNN_RT_W500m	15	Oceanodroma castro	Band-rumped storm petrel	0	2.44
UNN_RT_W500m	20	Oceanodroma castro	Band-rumped storm petrel	0	1.94
UNN_RT_W500m	25	Oceanodroma castro	Band-rumped storm petrel	0	1.51
UNN_RT_W500m	30	Oceanodroma castro	Band-rumped storm petrel	0	1.08
UNN_RT_W500m	5	Onychoprion fuscatus	Sooty tern	0	3.53
UNN_RT_W500m	10	Onychoprion fuscatus	Sooty tern	0	2.97
UNN_RT_W500m	15	Onychoprion fuscatus	Sooty tern	0	2.44
UNN_RT_W500m	20	Onychoprion fuscatus	Sooty tern	0	1.94
UNN_RT_W500m	25	Onychoprion fuscatus	Sooty tern	1	1.51
UNN_RT_W500m	30	Onychoprion fuscatus	Sooty tern	0	1.08
UNN_RT_W500m	5	Procellariidae sp	Shearwaters	0	3.53
UNN_RT_W500m	10	Procellariidae sp	Shearwaters	0	2.97
UNN_RT_W500m	15	Procellariidae sp	Shearwaters	0	2.44
UNN_RT_W500m	20	Procellariidae sp	Shearwaters	0	1.94
UNN_RT_W500m	25	Procellariidae sp	Shearwaters	0	1.51
UNN_RT_W500m	30	Procellariidae sp	Shearwaters	0	1.08
