# Supplementary material for: Shallow seamounts are “oases” and activity hubs for pelagic predators in a large-scale marine reserve
Source: PLoS Biol. 2025 Feb 4;23(2):e3003016. doi: 10.1371/journal.pbio.3003016 (PMC11828362; doi:10.1371/journal.pbio.3003016)
Supplement: S4 Data — (XLSX) [file pbio.3003016.s015.xlsx]

## Sheet: Total Watercolumn
transect_id	region	location	datetime	period	longitude	latitude	taxon	NASC	seamount_dist_km
Harris_Stewart-1	Harris Stewart Seamount	Harris Stewart	2017-05-26 02:52:24	night	-17.2313	-8.43615	fish	4.122	19.632
Harris_Stewart-1	Harris Stewart Seamount	Harris Stewart	2017-05-26 02:54:20	night	-17.2268	-8.43613	fish	0.903807	19.132
Harris_Stewart-1	Harris Stewart Seamount	Harris Stewart	2017-05-26 02:56:14	night	-17.2222	-8.43613	fish	1.02707	18.632
Harris_Stewart-1	Harris Stewart Seamount	Harris Stewart	2017-05-26 02:58:08	night	-17.2177	-8.43612	fish	5.132	18.132
Harris_Stewart-1	Harris Stewart Seamount	Harris Stewart	2017-05-26 03:00:04	night	-17.2131	-8.43617	fish	2.13877	17.632
Harris_Stewart-1	Harris Stewart Seamount	Harris Stewart	2017-05-26 03:02:01	night	-17.2086	-8.43624	fish	1.66191	17.135
Harris_Stewart-1	Harris Stewart Seamount	Harris Stewart	2017-05-26 03:03:54	night	-17.2041	-8.43635	fish	2.47561	16.639
Harris_Stewart-1	Harris Stewart Seamount	Harris Stewart	2017-05-26 03:05:44	night	-17.1996	-8.43628	fish	1.80777	16.139
Harris_Stewart-1	Harris Stewart Seamount	Harris Stewart	2017-05-26 03:07:33	night	-17.195	-8.43617	fish	0	15.638
Harris_Stewart-1	Harris Stewart Seamount	Harris Stewart	2017-05-26 03:09:31	night	-17.1905	-8.43607	fish	4.19271	15.141
Harris_Stewart-1	Harris Stewart Seamount	Harris Stewart	2017-05-26 03:11:24	night	-17.1859	-8.43609	fish	1.63917	14.641
Harris_Stewart-1	Harris Stewart Seamount	Harris Stewart	2017-05-26 03:13:20	night	-17.1814	-8.43606	fish	0	14.144
Harris_Stewart-1	Harris Stewart Seamount	Harris Stewart	2017-05-26 03:15:19	night	-17.1769	-8.43618	fish	9.39671	13.647
Harris_Stewart-1	Harris Stewart Seamount	Harris Stewart	2017-05-26 03:17:13	night	-17.1723	-8.4363	fish	1.42442	13.147
Harris_Stewart-1	Harris Stewart Seamount	Harris Stewart	2017-05-26 03:19:06	night	-17.1678	-8.43628	fish	0.950538	12.645
Harris_Stewart-1	Harris Stewart Seamount	Harris Stewart	2017-05-26 03:20:54	night	-17.1632	-8.43628	fish	3.29445	12.145
Harris_Stewart-1	Harris Stewart Seamount	Harris Stewart	2017-05-26 03:22:42	night	-17.1587	-8.4362	fish	2.95729	11.65
Harris_Stewart-1	Harris Stewart Seamount	Harris Stewart	2017-05-26 03:24:33	night	-17.1542	-8.43612	fish	1.23107	11.154
Harris_Stewart-1	Harris Stewart Seamount	Harris Stewart	2017-05-26 03:26:34	night	-17.1496	-8.436	fish	0	10.655
Harris_Stewart-1	Harris Stewart Seamount	Harris Stewart	2017-05-26 03:28:25	night	-17.1451	-8.43607	fish	1.89513	10.16
Harris_Stewart-1	Harris Stewart Seamount	Harris Stewart	2017-05-26 03:30:13	night	-17.1405	-8.43621	fish	2.28184	9.656
Harris_Stewart-1	Harris Stewart Seamount	Harris Stewart	2017-05-26 03:31:58	night	-17.136	-8.43634	fish	16.5122	9.161
Harris_Stewart-1	Harris Stewart Seamount	Harris Stewart	2017-05-26 03:33:49	night	-17.1315	-8.43638	fish	1.89159	8.662
Harris_Stewart-1	Harris Stewart Seamount	Harris Stewart	2017-05-26 03:35:49	night	-17.127	-8.4363	fish	0.715876	8.168
Harris_Stewart-1	Harris Stewart Seamount	Harris Stewart	2017-05-26 03:37:47	night	-17.1224	-8.43619	fish	0.403179	7.67
Harris_Stewart-1	Harris Stewart Seamount	Harris Stewart	2017-05-26 03:39:48	night	-17.1179	-8.43622	fish	2.30599	7.173
Harris_Stewart-1	Harris Stewart Seamount	Harris Stewart	2017-05-26 03:41:44	night	-17.1133	-8.43628	fish	13.4576	6.674
Harris_Stewart-1	Harris Stewart Seamount	Harris Stewart	2017-05-26 03:43:37	night	-17.1088	-8.43635	fish	4.0423	6.179
Harris_Stewart-1	Harris Stewart Seamount	Harris Stewart	2017-05-26 03:45:31	night	-17.1043	-8.43635	fish	4.31781	5.686
Harris_Stewart-1	Harris Stewart Seamount	Harris Stewart	2017-05-26 03:47:27	night	-17.0998	-8.43616	fish	15.809	5.196
Harris_Stewart-1	Harris Stewart Seamount	Harris Stewart	2017-05-26 03:49:28	night	-17.0952	-8.43599	fish	6.50013	4.705
Harris_Stewart-1	Harris Stewart Seamount	Harris Stewart	2017-05-26 03:51:29	night	-17.0907	-8.43591	fish	11.6546	4.218
Harris_Stewart-1	Harris Stewart Seamount	Harris Stewart	2017-05-26 03:53:31	night	-17.0861	-8.43608	fish	3.08969	3.724
Harris_Stewart-1	Harris Stewart Seamount	Harris Stewart	2017-05-26 03:55:38	night	-17.0816	-8.43631	fish	2.31193	3.235
Harris_Stewart-1	Harris Stewart Seamount	Harris Stewart	2017-05-26 03:57:45	night	-17.0771	-8.43655	fish	6.68466	2.748
Harris_Stewart-1	Harris Stewart Seamount	Harris Stewart	2017-05-26 03:59:07	night	-17.074	-8.43658	fish	2.61206	2.423
Harris_Stewart-2	Harris Stewart Seamount	Harris Stewart	2017-05-26 21:47:13	night	-17.0664	-8.44661	fish	0	1.488
Harris_Stewart-2	Harris Stewart Seamount	Harris Stewart	2017-05-26 21:48:56	night	-17.0619	-8.44651	fish	0	0.997
Harris_Stewart-2	Harris Stewart Seamount	Harris Stewart	2017-05-26 21:50:36	night	-17.0573	-8.44643	fish	0	0.531
Harris_Stewart-2	Harris Stewart Seamount	Harris Stewart	2017-05-26 21:52:23	night	-17.0528	-8.44646	fish	12.5834	0.051
Harris_Stewart-2	Harris Stewart Seamount	Harris Stewart	2017-05-26 21:54:11	night	-17.0483	-8.44646	fish	187.23	0.316
Harris_Stewart-2	Harris Stewart Seamount	Harris Stewart	2017-05-26 21:56:01	night	-17.0438	-8.44649	fish	23.6782	0.113
Harris_Stewart-2	Harris Stewart Seamount	Harris Stewart	2017-05-26 21:57:48	night	-17.0392	-8.44648	fish	2.11382	0.605
Harris_Stewart-2	Harris Stewart Seamount	Harris Stewart	2017-05-26 21:59:37	night	-17.0347	-8.44646	fish	1.7669	1.106
Harris_Stewart-2	Harris Stewart Seamount	Harris Stewart	2017-05-26 22:01:23	night	-17.0301	-8.44646	fish	7.17042	1.605
Harris_Stewart-2	Harris Stewart Seamount	Harris Stewart	2017-05-26 22:03:10	night	-17.0256	-8.44643	fish	1.27759	2.109
Harris_Stewart-2	Harris Stewart Seamount	Harris Stewart	2017-05-26 22:04:56	night	-17.0211	-8.44639	fish	3.4679	2.601
Harris_Stewart-2	Harris Stewart Seamount	Harris Stewart	2017-05-26 22:06:45	night	-17.0165	-8.44635	fish	8.64247	3.104
Harris_Stewart-2	Harris Stewart Seamount	Harris Stewart	2017-05-26 22:08:29	night	-17.012	-8.44629	fish	7.894	3.603
Harris_Stewart-2	Harris Stewart Seamount	Harris Stewart	2017-05-26 22:10:16	night	-17.0075	-8.44626	fish	5.64306	4.101
Harris_Stewart-2	Harris Stewart Seamount	Harris Stewart	2017-05-26 22:12:08	night	-17.003	-8.44622	fish	6.66233	4.599
Harris_Stewart-2	Harris Stewart Seamount	Harris Stewart	2017-05-26 22:13:59	night	-16.9984	-8.44629	fish	9.28646	5.103
Harris_Stewart-2	Harris Stewart Seamount	Harris Stewart	2017-05-26 22:15:45	night	-16.9938	-8.44633	fish	11.9122	5.603
Harris_Stewart-2	Harris Stewart Seamount	Harris Stewart	2017-05-26 22:17:31	night	-16.9893	-8.44641	fish	3.94655	6.102
Harris_Stewart-2	Harris Stewart Seamount	Harris Stewart	2017-05-26 22:19:20	night	-16.9848	-8.44648	fish	0.570626	6.604
Harris_Stewart-2	Harris Stewart Seamount	Harris Stewart	2017-05-26 22:21:06	night	-16.9802	-8.44648	fish	4.01026	7.101
Harris_Stewart-2	Harris Stewart Seamount	Harris Stewart	2017-05-26 22:22:53	night	-16.9757	-8.44654	fish	2.56878	7.602
Harris_Stewart-2	Harris Stewart Seamount	Harris Stewart	2017-05-26 22:24:41	night	-16.9712	-8.44654	fish	1.97303	8.1
Harris_Stewart-2	Harris Stewart Seamount	Harris Stewart	2017-05-26 22:26:32	night	-16.9666	-8.44648	fish	4.23153	8.599
Harris_Stewart-2	Harris Stewart Seamount	Harris Stewart	2017-05-26 22:28:18	night	-16.9621	-8.44642	fish	0.965903	9.095
Harris_Stewart-2	Harris Stewart Seamount	Harris Stewart	2017-05-26 22:30:07	night	-16.9576	-8.44634	fish	0.910071	9.594
Harris_Stewart-2	Harris Stewart Seamount	Harris Stewart	2017-05-26 22:31:57	night	-16.953	-8.44622	fish	0	10.1
Harris_Stewart-2	Harris Stewart Seamount	Harris Stewart	2017-05-26 22:33:46	night	-16.9485	-8.44621	fish	0	10.597
Harris_Stewart-2	Harris Stewart Seamount	Harris Stewart	2017-05-26 22:35:34	night	-16.944	-8.44623	fish	3.37847	11.096
Harris_Stewart-2	Harris Stewart Seamount	Harris Stewart	2017-05-26 22:37:21	night	-16.9394	-8.44627	fish	0	11.596
Harris_Stewart-2	Harris Stewart Seamount	Harris Stewart	2017-05-26 22:39:07	night	-16.9349	-8.44631	fish	3.5207	12.096
Harris_Stewart-2	Harris Stewart Seamount	Harris Stewart	2017-05-26 22:40:52	night	-16.9304	-8.44637	fish	0.821522	12.591
Harris_Stewart-2	Harris Stewart Seamount	Harris Stewart	2017-05-26 22:42:38	night	-16.9258	-8.44645	fish	2.51589	13.096
Harris_Stewart-2	Harris Stewart Seamount	Harris Stewart	2017-05-26 22:44:23	night	-16.9213	-8.4465	fish	6.42193	13.591
Harris_Stewart-2	Harris Stewart Seamount	Harris Stewart	2017-05-26 22:46:11	night	-16.9167	-8.44658	fish	7.31573	14.095
Harris_Stewart-2	Harris Stewart Seamount	Harris Stewart	2017-05-26 22:47:55	night	-16.9122	-8.44667	fish	2.58407	14.59
Harris_Stewart-2	Harris Stewart Seamount	Harris Stewart	2017-05-26 22:49:41	night	-16.9077	-8.44665	fish	3.57003	15.092
Harris_Stewart-2	Harris Stewart Seamount	Harris Stewart	2017-05-26 22:51:24	night	-16.9031	-8.4466	fish	7.18458	15.592
Harris_Stewart-2	Harris Stewart Seamount	Harris Stewart	2017-05-26 22:53:07	night	-16.8986	-8.44656	fish	2.65262	16.088
Harris_Stewart-2	Harris Stewart Seamount	Harris Stewart	2017-05-26 22:54:55	night	-16.894	-8.44643	fish	6.11214	16.592
Harris_Stewart-2	Harris Stewart Seamount	Harris Stewart	2017-05-26 22:56:44	night	-16.8895	-8.44635	fish	5.97409	17.093
Harris_Stewart-2	Harris Stewart Seamount	Harris Stewart	2017-05-26 22:58:34	night	-16.885	-8.44626	fish	7.97092	17.587
Harris_Stewart-2	Harris Stewart Seamount	Harris Stewart	2017-05-26 23:00:26	night	-16.8804	-8.44617	fish	6.46352	18.09
Harris_Stewart-2	Harris Stewart Seamount	Harris Stewart	2017-05-26 23:02:17	night	-16.8759	-8.4462	fish	7.34452	18.592
Harris_Stewart-2	Harris Stewart Seamount	Harris Stewart	2017-05-26 23:04:06	night	-16.8713	-8.44621	fish	12.1745	19.092
Harris_Stewart-2	Harris Stewart Seamount	Harris Stewart	2017-05-26 23:05:54	night	-16.8668	-8.44625	fish	13.5982	19.589
Harris_Stewart-1	Harris Stewart Seamount	Harris Stewart	2017-05-26 02:52:24	night	-17.2313	-8.43615	zooplankton	220.341	19.632
Harris_Stewart-1	Harris Stewart Seamount	Harris Stewart	2017-05-26 02:54:20	night	-17.2268	-8.43613	zooplankton	231.821	19.132
Harris_Stewart-1	Harris Stewart Seamount	Harris Stewart	2017-05-26 02:56:15	night	-17.2222	-8.43613	zooplankton	205.864	18.628
Harris_Stewart-1	Harris Stewart Seamount	Harris Stewart	2017-05-26 02:58:07	night	-17.2177	-8.43612	zooplankton	220.572	18.137
Harris_Stewart-1	Harris Stewart Seamount	Harris Stewart	2017-05-26 03:00:04	night	-17.2131	-8.43617	zooplankton	206.882	17.632
Harris_Stewart-1	Harris Stewart Seamount	Harris Stewart	2017-05-26 03:02:00	night	-17.2087	-8.43624	zooplankton	235.61	17.14
Harris_Stewart-1	Harris Stewart Seamount	Harris Stewart	2017-05-26 03:03:53	night	-17.2041	-8.43635	zooplankton	266.259	16.643
Harris_Stewart-1	Harris Stewart Seamount	Harris Stewart	2017-05-26 03:05:43	night	-17.1996	-8.43629	zooplankton	237.706	16.143
Harris_Stewart-1	Harris Stewart Seamount	Harris Stewart	2017-05-26 03:07:36	night	-17.1949	-8.43616	zooplankton	207.808	15.625
Harris_Stewart-1	Harris Stewart Seamount	Harris Stewart	2017-05-26 03:09:30	night	-17.1905	-8.43606	zooplankton	223.775	15.146
Harris_Stewart-1	Harris Stewart Seamount	Harris Stewart	2017-05-26 03:11:23	night	-17.186	-8.43609	zooplankton	215.253	14.646
Harris_Stewart-1	Harris Stewart Seamount	Harris Stewart	2017-05-26 03:13:19	night	-17.1814	-8.43606	zooplankton	204.966	14.148
Harris_Stewart-1	Harris Stewart Seamount	Harris Stewart	2017-05-26 03:15:18	night	-17.1769	-8.43618	zooplankton	226.352	13.651
Harris_Stewart-1	Harris Stewart Seamount	Harris Stewart	2017-05-26 03:17:12	night	-17.1724	-8.4363	zooplankton	198.199	13.151
Harris_Stewart-1	Harris Stewart Seamount	Harris Stewart	2017-05-26 03:19:05	night	-17.1678	-8.43628	zooplankton	197.848	12.65
Harris_Stewart-1	Harris Stewart Seamount	Harris Stewart	2017-05-26 03:20:53	night	-17.1633	-8.43627	zooplankton	202.38	12.149
Harris_Stewart-1	Harris Stewart Seamount	Harris Stewart	2017-05-26 03:22:42	night	-17.1587	-8.4362	zooplankton	195.752	11.65
Harris_Stewart-1	Harris Stewart Seamount	Harris Stewart	2017-05-26 03:24:34	night	-17.1542	-8.43612	zooplankton	195.102	11.15
Harris_Stewart-1	Harris Stewart Seamount	Harris Stewart	2017-05-26 03:26:33	night	-17.1497	-8.436	zooplankton	196.241	10.659
Harris_Stewart-1	Harris Stewart Seamount	Harris Stewart	2017-05-26 03:28:24	night	-17.1452	-8.43607	zooplankton	217.013	10.164
Harris_Stewart-1	Harris Stewart Seamount	Harris Stewart	2017-05-26 03:30:12	night	-17.1406	-8.43621	zooplankton	222.261	9.66
Harris_Stewart-1	Harris Stewart Seamount	Harris Stewart	2017-05-26 03:31:58	night	-17.136	-8.43634	zooplankton	232.487	9.161
Harris_Stewart-1	Harris Stewart Seamount	Harris Stewart	2017-05-26 03:33:51	night	-17.1314	-8.43638	zooplankton	223.474	8.654
Harris_Stewart-1	Harris Stewart Seamount	Harris Stewart	2017-05-26 03:35:48	night	-17.127	-8.43631	zooplankton	219.59	8.172
Harris_Stewart-1	Harris Stewart Seamount	Harris Stewart	2017-05-26 03:37:48	night	-17.1224	-8.43619	zooplankton	208.193	7.666
Harris_Stewart-1	Harris Stewart Seamount	Harris Stewart	2017-05-26 03:39:47	night	-17.1179	-8.43621	zooplankton	195.9	7.177
Harris_Stewart-1	Harris Stewart Seamount	Harris Stewart	2017-05-26 03:41:43	night	-17.1134	-8.43628	zooplankton	186.239	6.679
Harris_Stewart-1	Harris Stewart Seamount	Harris Stewart	2017-05-26 03:43:36	night	-17.1089	-8.43636	zooplankton	192.043	6.183
Harris_Stewart-1	Harris Stewart Seamount	Harris Stewart	2017-05-26 03:45:30	night	-17.1043	-8.43635	zooplankton	184.617	5.69
Harris_Stewart-1	Harris Stewart Seamount	Harris Stewart	2017-05-26 03:47:27	night	-17.0998	-8.43616	zooplankton	187.472	5.196
Harris_Stewart-1	Harris Stewart Seamount	Harris Stewart	2017-05-26 03:49:27	night	-17.0953	-8.43599	zooplankton	218.561	4.709
Harris_Stewart-1	Harris Stewart Seamount	Harris Stewart	2017-05-26 03:51:28	night	-17.0907	-8.43591	zooplankton	186.595	4.222
Harris_Stewart-1	Harris Stewart Seamount	Harris Stewart	2017-05-26 03:53:30	night	-17.0862	-8.43608	zooplankton	161.85	3.728
Harris_Stewart-1	Harris Stewart Seamount	Harris Stewart	2017-05-26 03:55:37	night	-17.0817	-8.43631	zooplankton	150.224	3.239
Harris_Stewart-1	Harris Stewart Seamount	Harris Stewart	2017-05-26 03:57:44	night	-17.0772	-8.43655	zooplankton	140.713	2.752
Harris_Stewart-1	Harris Stewart Seamount	Harris Stewart	2017-05-26 03:59:06	night	-17.0741	-8.43658	zooplankton	179.198	2.427
Harris_Stewart-2	Harris Stewart Seamount	Harris Stewart	2017-05-26 21:47:12	night	-17.0665	-8.44661	zooplankton	172.827	1.493
Harris_Stewart-2	Harris Stewart Seamount	Harris Stewart	2017-05-26 21:48:53	night	-17.062	-8.44651	zooplankton	177.801	1.011
Harris_Stewart-2	Harris Stewart Seamount	Harris Stewart	2017-05-26 21:50:37	night	-17.0573	-8.44643	zooplankton	201.015	0.527
Harris_Stewart-2	Harris Stewart Seamount	Harris Stewart	2017-05-26 21:52:24	night	-17.0528	-8.44646	zooplankton	256.712	0.046
Harris_Stewart-2	Harris Stewart Seamount	Harris Stewart	2017-05-26 21:54:10	night	-17.0483	-8.44646	zooplankton	456.546	0.319
Harris_Stewart-2	Harris Stewart Seamount	Harris Stewart	2017-05-26 21:56:01	night	-17.0438	-8.44649	zooplankton	487.251	0.113
Harris_Stewart-2	Harris Stewart Seamount	Harris Stewart	2017-05-26 21:57:49	night	-17.0392	-8.44648	zooplankton	201.944	0.61
Harris_Stewart-2	Harris Stewart Seamount	Harris Stewart	2017-05-26 21:59:36	night	-17.0347	-8.44646	zooplankton	185.565	1.101
Harris_Stewart-2	Harris Stewart Seamount	Harris Stewart	2017-05-26 22:01:22	night	-17.0302	-8.44646	zooplankton	159.889	1.601
Harris_Stewart-2	Harris Stewart Seamount	Harris Stewart	2017-05-26 22:03:09	night	-17.0256	-8.44643	zooplankton	156.433	2.104
Harris_Stewart-2	Harris Stewart Seamount	Harris Stewart	2017-05-26 22:04:55	night	-17.0211	-8.44638	zooplankton	155.968	2.596
Harris_Stewart-2	Harris Stewart Seamount	Harris Stewart	2017-05-26 22:06:44	night	-17.0166	-8.44635	zooplankton	163.159	3.1
Harris_Stewart-2	Harris Stewart Seamount	Harris Stewart	2017-05-26 22:08:28	night	-17.012	-8.4463	zooplankton	171.985	3.598
Harris_Stewart-2	Harris Stewart Seamount	Harris Stewart	2017-05-26 22:10:17	night	-17.0074	-8.44626	zooplankton	183.497	4.105
Harris_Stewart-2	Harris Stewart Seamount	Harris Stewart	2017-05-26 22:12:07	night	-17.003	-8.44622	zooplankton	178.279	4.594
Harris_Stewart-2	Harris Stewart Seamount	Harris Stewart	2017-05-26 22:13:58	night	-16.9984	-8.44629	zooplankton	195.338	5.098
Harris_Stewart-2	Harris Stewart Seamount	Harris Stewart	2017-05-26 22:15:44	night	-16.9939	-8.44633	zooplankton	190.334	5.598
Harris_Stewart-2	Harris Stewart Seamount	Harris Stewart	2017-05-26 22:17:30	night	-16.9893	-8.44641	zooplankton	213.841	6.098
Harris_Stewart-2	Harris Stewart Seamount	Harris Stewart	2017-05-26 22:19:19	night	-16.9848	-8.44648	zooplankton	217.382	6.599
Harris_Stewart-2	Harris Stewart Seamount	Harris Stewart	2017-05-26 22:21:05	night	-16.9803	-8.44648	zooplankton	211.617	7.097
Harris_Stewart-2	Harris Stewart Seamount	Harris Stewart	2017-05-26 22:22:52	night	-16.9757	-8.44654	zooplankton	223.114	7.597
Harris_Stewart-2	Harris Stewart Seamount	Harris Stewart	2017-05-26 22:24:40	night	-16.9712	-8.44654	zooplankton	224.39	8.095
Harris_Stewart-2	Harris Stewart Seamount	Harris Stewart	2017-05-26 22:26:31	night	-16.9667	-8.44648	zooplankton	244.432	8.594
Harris_Stewart-2	Harris Stewart Seamount	Harris Stewart	2017-05-26 22:28:19	night	-16.9621	-8.44642	zooplankton	259.426	9.099
Harris_Stewart-2	Harris Stewart Seamount	Harris Stewart	2017-05-26 22:30:08	night	-16.9576	-8.44634	zooplankton	268.406	9.598
Harris_Stewart-2	Harris Stewart Seamount	Harris Stewart	2017-05-26 22:31:56	night	-16.953	-8.44622	zooplankton	244.782	10.095
Harris_Stewart-2	Harris Stewart Seamount	Harris Stewart	2017-05-26 22:33:45	night	-16.9485	-8.44621	zooplankton	240.317	10.592
Harris_Stewart-2	Harris Stewart Seamount	Harris Stewart	2017-05-26 22:35:33	night	-16.944	-8.44622	zooplankton	237.236	11.092
Harris_Stewart-2	Harris Stewart Seamount	Harris Stewart	2017-05-26 22:37:20	night	-16.9395	-8.44627	zooplankton	243.352	11.592
Harris_Stewart-2	Harris Stewart Seamount	Harris Stewart	2017-05-26 22:39:06	night	-16.9349	-8.44632	zooplankton	254.459	12.091
Harris_Stewart-2	Harris Stewart Seamount	Harris Stewart	2017-05-26 22:40:53	night	-16.9303	-8.44637	zooplankton	251.862	12.596
Harris_Stewart-2	Harris Stewart Seamount	Harris Stewart	2017-05-26 22:42:37	night	-16.9258	-8.44645	zooplankton	265.468	13.092
Harris_Stewart-2	Harris Stewart Seamount	Harris Stewart	2017-05-26 22:44:24	night	-16.9213	-8.4465	zooplankton	252.143	13.596
Harris_Stewart-2	Harris Stewart Seamount	Harris Stewart	2017-05-26 22:46:10	night	-16.9168	-8.44658	zooplankton	244.222	14.09
Harris_Stewart-2	Harris Stewart Seamount	Harris Stewart	2017-05-26 22:47:56	night	-16.9122	-8.44668	zooplankton	254.526	14.595
Harris_Stewart-2	Harris Stewart Seamount	Harris Stewart	2017-05-26 22:49:41	night	-16.9077	-8.44665	zooplankton	260.444	15.092
Harris_Stewart-2	Harris Stewart Seamount	Harris Stewart	2017-05-26 22:51:23	night	-16.9032	-8.4466	zooplankton	234.222	15.587
Harris_Stewart-2	Harris Stewart Seamount	Harris Stewart	2017-05-26 22:53:08	night	-16.8986	-8.44656	zooplankton	251.074	16.093
Harris_Stewart-2	Harris Stewart Seamount	Harris Stewart	2017-05-26 22:54:54	night	-16.8941	-8.44644	zooplankton	275.922	16.587
Harris_Stewart-2	Harris Stewart Seamount	Harris Stewart	2017-05-26 22:56:45	night	-16.8895	-8.44635	zooplankton	304.999	17.098
Harris_Stewart-2	Harris Stewart Seamount	Harris Stewart	2017-05-26 22:58:33	night	-16.8851	-8.44625	zooplankton	284.27	17.582
Harris_Stewart-2	Harris Stewart Seamount	Harris Stewart	2017-05-26 23:00:26	night	-16.8804	-8.44617	zooplankton	289.686	18.09
Harris_Stewart-2	Harris Stewart Seamount	Harris Stewart	2017-05-26 23:02:16	night	-16.8759	-8.4462	zooplankton	289.488	18.587
Harris_Stewart-2	Harris Stewart Seamount	Harris Stewart	2017-05-26 23:04:05	night	-16.8714	-8.44621	zooplankton	310.092	19.087
Harris_Stewart-2	Harris Stewart Seamount	Harris Stewart	2017-05-26 23:05:55	night	-16.8668	-8.44625	zooplankton	307.171	19.593
grattan_ew-1	Southern Seamounts	Grattan	2017-05-28 00:03:26	night	-13.0087	-9.73842	fish	2.65383	19.637
grattan_ew-1	Southern Seamounts	Grattan	2017-05-28 00:05:13	night	-13.0042	-9.73837	fish	2.26478	19.137
grattan_ew-1	Southern Seamounts	Grattan	2017-05-28 00:07:00	night	-12.9996	-9.73839	fish	4.53444	18.639
grattan_ew-1	Southern Seamounts	Grattan	2017-05-28 00:08:50	night	-12.995	-9.73837	fish	2.8607	18.138
grattan_ew-1	Southern Seamounts	Grattan	2017-05-28 00:10:36	night	-12.9905	-9.73833	fish	2.50583	17.64
grattan_ew-1	Southern Seamounts	Grattan	2017-05-28 00:12:27	night	-12.9859	-9.73834	fish	0.549962	17.139
grattan_ew-1	Southern Seamounts	Grattan	2017-05-28 00:14:13	night	-12.9814	-9.73834	fish	1.17437	16.643
grattan_ew-1	Southern Seamounts	Grattan	2017-05-28 00:16:03	night	-12.9769	-9.73834	fish	1.04942	16.143
grattan_ew-1	Southern Seamounts	Grattan	2017-05-28 00:17:51	night	-12.9723	-9.73833	fish	2.62079	15.645
grattan_ew-1	Southern Seamounts	Grattan	2017-05-28 00:19:39	night	-12.9677	-9.73834	fish	10.8931	15.144
grattan_ew-1	Southern Seamounts	Grattan	2017-05-28 00:21:29	night	-12.9632	-9.73837	fish	5.26348	14.644
grattan_ew-1	Southern Seamounts	Grattan	2017-05-28 00:23:17	night	-12.9586	-9.73838	fish	3.29485	14.149
grattan_ew-1	Southern Seamounts	Grattan	2017-05-28 00:25:04	night	-12.9541	-9.73839	fish	15.1684	13.649
grattan_ew-1	Southern Seamounts	Grattan	2017-05-28 00:26:52	night	-12.9495	-9.73842	fish	9.55133	13.15
grattan_ew-1	Southern Seamounts	Grattan	2017-05-28 00:28:41	night	-12.945	-9.73852	fish	17.415	12.652
grattan_ew-1	Southern Seamounts	Grattan	2017-05-28 00:30:29	night	-12.9404	-9.73844	fish	17.0535	12.156
grattan_ew-1	Southern Seamounts	Grattan	2017-05-28 00:32:20	night	-12.9359	-9.73831	fish	27.1128	11.658
grattan_ew-1	Southern Seamounts	Grattan	2017-05-28 00:34:10	night	-12.9313	-9.7382	fish	15.3921	11.154
grattan_ew-1	Southern Seamounts	Grattan	2017-05-28 00:36:01	night	-12.9268	-9.73807	fish	6.40631	10.658
grattan_ew-1	Southern Seamounts	Grattan	2017-05-28 00:37:51	night	-12.9222	-9.7379	fish	52.2843	10.161
grattan_ew-1	Southern Seamounts	Grattan	2017-05-28 00:39:42	night	-12.9177	-9.73777	fish	68.956	9.661
grattan_ew-1	Southern Seamounts	Grattan	2017-05-28 00:41:29	night	-12.9131	-9.73772	fish	77.8486	9.16
grattan_ew-1	Southern Seamounts	Grattan	2017-05-28 00:43:19	night	-12.9085	-9.7378	fish	24.7894	8.66
grattan_ew-1	Southern Seamounts	Grattan	2017-05-28 00:45:10	night	-12.904	-9.73787	fish	0.908445	8.167
grattan_ew-1	Southern Seamounts	Grattan	2017-05-28 00:47:03	night	-12.8995	-9.73801	fish	0	7.672
grattan_ew-1	Southern Seamounts	Grattan	2017-05-28 00:48:54	night	-12.8949	-9.73814	fish	3.38197	7.174
grattan_ew-1	Southern Seamounts	Grattan	2017-05-28 00:50:46	night	-12.8904	-9.73827	fish	0	6.682
grattan_ew-1	Southern Seamounts	Grattan	2017-05-28 00:52:38	night	-12.8858	-9.73838	fish	0	6.188
grattan_ew-1	Southern Seamounts	Grattan	2017-05-28 00:54:30	night	-12.8813	-9.73851	fish	1.61518	5.689
grattan_ew-1	Southern Seamounts	Grattan	2017-05-28 00:56:22	night	-12.8767	-9.73864	fish	1.84219	5.191
grattan_ew-1	Southern Seamounts	Grattan	2017-05-28 00:58:26	night	-12.8721	-9.73868	fish	4.80161	4.69
grattan_ew-1	Southern Seamounts	Grattan	2017-05-28 01:00:26	night	-12.8676	-9.73878	fish	4.98709	4.193
grattan_ew-1	Southern Seamounts	Grattan	2017-05-28 01:02:22	night	-12.8631	-9.73887	fish	0	3.696
grattan_ew-1	Southern Seamounts	Grattan	2017-05-28 01:04:16	night	-12.8585	-9.73897	fish	0.763307	3.195
grattan_ew-1	Southern Seamounts	Grattan	2017-05-28 01:06:13	night	-12.8539	-9.73908	fish	2.16744	2.695
grattan_ew-1	Southern Seamounts	Grattan	2017-05-28 01:08:07	night	-12.8494	-9.73922	fish	1.64804	2.199
grattan_ew-1	Southern Seamounts	Grattan	2017-05-28 01:10:00	night	-12.8449	-9.73916	fish	2.39904	1.704
grattan_ew-1	Southern Seamounts	Grattan	2017-05-28 01:11:52	night	-12.8403	-9.73914	fish	14.0773	1.209
grattan_ew-1	Southern Seamounts	Grattan	2017-05-28 01:13:34	night	-12.8361	-9.73914	fish	14.184	0.752
grattan_ew-2	Southern Seamounts	Grattan	2017-05-29 20:58:32	night	-12.9105	-9.73821	fish	0	8.877
grattan_ew-2	Southern Seamounts	Grattan	2017-05-29 21:00:22	night	-12.9059	-9.73828	fish	0	8.38
grattan_ew-2	Southern Seamounts	Grattan	2017-05-29 21:02:10	night	-12.9014	-9.73819	fish	0.993603	7.884
grattan_ew-2	Southern Seamounts	Grattan	2017-05-29 21:03:55	night	-12.8969	-9.73817	fish	0	7.389
grattan_ew-2	Southern Seamounts	Grattan	2017-05-29 21:05:41	night	-12.8922	-9.73815	fish	5.79729	6.886
grattan_ew-2	Southern Seamounts	Grattan	2017-05-29 21:07:25	night	-12.8877	-9.7381	fish	15.1339	6.392
grattan_ew-2	Southern Seamounts	Grattan	2017-05-29 21:09:08	night	-12.8832	-9.73804	fish	7.25988	5.898
grattan_ew-2	Southern Seamounts	Grattan	2017-05-29 21:10:59	night	-12.8786	-9.73809	fish	21.0791	5.399
grattan_ew-2	Southern Seamounts	Grattan	2017-05-29 21:12:51	night	-12.874	-9.7382	fish	33.6218	4.898
grattan_ew-2	Southern Seamounts	Grattan	2017-05-29 21:14:44	night	-12.8695	-9.73822	fish	58.1122	4.401
grattan_ew-2	Southern Seamounts	Grattan	2017-05-29 21:16:36	night	-12.8649	-9.73821	fish	88.9424	3.898
grattan_ew-2	Southern Seamounts	Grattan	2017-05-29 21:18:29	night	-12.8604	-9.73816	fish	70.3332	3.401
grattan_ew-2	Southern Seamounts	Grattan	2017-05-29 21:20:22	night	-12.8559	-9.73811	fish	36.868	2.903
grattan_ew-2	Southern Seamounts	Grattan	2017-05-29 21:22:14	night	-12.8513	-9.73803	fish	15.9758	2.398
grattan_ew-2	Southern Seamounts	Grattan	2017-05-29 21:24:07	night	-12.8467	-9.73793	fish	30.9146	1.901
grattan_ew-2	Southern Seamounts	Grattan	2017-05-29 21:25:57	night	-12.8422	-9.73787	fish	167.871	1.401
grattan_ew-2	Southern Seamounts	Grattan	2017-05-29 21:27:48	night	-12.8376	-9.73782	fish	277.307	0.904
grattan_ew-2	Southern Seamounts	Grattan	2017-05-29 21:29:36	night	-12.8331	-9.7378	fish	261.337	0.402
grattan_ew-2	Southern Seamounts	Grattan	2017-05-29 21:31:23	night	-12.8285	-9.73776	fish	342.686	0.085
grattan_ew-2	Southern Seamounts	Grattan	2017-05-29 21:33:13	night	-12.8239	-9.73774	fish	389.793	0.412
grattan_ew-2	Southern Seamounts	Grattan	2017-05-29 21:35:02	night	-12.8194	-9.73778	fish	99.3073	0.716
grattan_ew-2	Southern Seamounts	Grattan	2017-05-29 21:36:48	night	-12.8149	-9.73782	fish	77.0677	0.968
grattan_ew-2	Southern Seamounts	Grattan	2017-05-29 21:38:35	night	-12.8103	-9.73789	fish	23.8575	0.912
grattan_ew-2	Southern Seamounts	Grattan	2017-05-29 21:40:25	night	-12.8058	-9.7379	fish	209.139	0.412
grattan_ew-2	Southern Seamounts	Grattan	2017-05-29 21:42:18	night	-12.8012	-9.73796	fish	987.801	0.094
grattan_ew-2	Southern Seamounts	Grattan	2017-05-29 21:44:08	night	-12.7966	-9.73798	fish	535.486	0.545
grattan_ew-2	Southern Seamounts	Grattan	2017-05-29 21:45:59	night	-12.7921	-9.73802	fish	120.278	1.01
grattan_ew-2	Southern Seamounts	Grattan	2017-05-29 21:47:47	night	-12.7875	-9.73807	fish	74.5303	1.497
grattan_ew-2	Southern Seamounts	Grattan	2017-05-29 21:49:34	night	-12.783	-9.7381	fish	11.0119	1.987
grattan_ew-2	Southern Seamounts	Grattan	2017-05-29 21:51:20	night	-12.7786	-9.73816	fish	5.10522	2.463
grattan_ew-2	Southern Seamounts	Grattan	2017-05-29 21:53:08	night	-12.774	-9.73825	fish	1.74347	2.966
grattan_ew-2	Southern Seamounts	Grattan	2017-05-29 21:54:58	night	-12.7693	-9.73837	fish	0	3.474
grattan_ew-2	Southern Seamounts	Grattan	2017-05-29 21:56:47	night	-12.7647	-9.73846	fish	1.65437	3.98
grattan_ew-2	Southern Seamounts	Grattan	2017-05-29 21:58:36	night	-12.7602	-9.73853	fish	0	4.473
grattan_ew-2	Southern Seamounts	Grattan	2017-05-29 22:00:28	night	-12.7556	-9.73857	fish	1.3803	4.974
grattan_ew-2	Southern Seamounts	Grattan	2017-05-29 22:02:22	night	-12.7511	-9.73862	fish	0	5.472
grattan_ew-2	Southern Seamounts	Grattan	2017-05-29 22:04:16	night	-12.7465	-9.73862	fish	0	5.974
grattan_ew-2	Southern Seamounts	Grattan	2017-05-29 22:06:10	night	-12.742	-9.73858	fish	0	6.469
grattan_ew-2	Southern Seamounts	Grattan	2017-05-29 22:08:03	night	-12.7374	-9.7386	fish	0	6.972
grattan_ew-2	Southern Seamounts	Grattan	2017-05-29 22:09:52	night	-12.7328	-9.73861	fish	0	7.472
grattan_ew-2	Southern Seamounts	Grattan	2017-05-29 22:11:38	night	-12.7283	-9.73869	fish	2.55133	7.967
grattan_ew-2	Southern Seamounts	Grattan	2017-05-29 22:13:22	night	-12.724	-9.73877	fish	3.69099	8.447
grattan_ew-2	Southern Seamounts	Grattan	2017-05-29 22:15:09	night	-12.7194	-9.73885	fish	7.92382	8.95
grattan_ew-2	Southern Seamounts	Grattan	2017-05-29 22:17:00	night	-12.7147	-9.73893	fish	8.07511	9.464
grattan_ew-2	Southern Seamounts	Grattan	2017-05-29 22:18:48	night	-12.7101	-9.73891	fish	10.8893	9.968
grattan_ew-2	Southern Seamounts	Grattan	2017-05-29 22:20:35	night	-12.7056	-9.73893	fish	20.3087	10.464
grattan_ew-2	Southern Seamounts	Grattan	2017-05-29 22:22:21	night	-12.701	-9.73896	fish	6.40462	10.969
grattan_ew-2	Southern Seamounts	Grattan	2017-05-29 22:24:06	night	-12.6965	-9.73897	fish	4.80597	11.463
grattan_ew-2	Southern Seamounts	Grattan	2017-05-29 22:25:51	night	-12.6919	-9.739	fish	3.25912	11.965
grattan_ew-2	Southern Seamounts	Grattan	2017-05-29 22:27:37	night	-12.6873	-9.73899	fish	5.72978	12.464
grattan_ew-2	Southern Seamounts	Grattan	2017-05-29 22:29:24	night	-12.6828	-9.73898	fish	8.20678	12.964
grattan_ew-2	Southern Seamounts	Grattan	2017-05-29 22:31:11	night	-12.6782	-9.73883	fish	15.7625	13.462
grattan_ew-2	Southern Seamounts	Grattan	2017-05-29 22:33:02	night	-12.6736	-9.73867	fish	25.6194	13.967
grattan_ew-2	Southern Seamounts	Grattan	2017-05-29 22:34:48	night	-12.6692	-9.7385	fish	38.2592	14.46
grattan_ew-2	Southern Seamounts	Grattan	2017-05-29 22:36:37	night	-12.6645	-9.73836	fish	37.1193	14.966
grattan_ew-2	Southern Seamounts	Grattan	2017-05-29 22:38:21	night	-12.66	-9.73823	fish	99.867	15.46
grattan_ew-2	Southern Seamounts	Grattan	2017-05-29 22:40:10	night	-12.6555	-9.7381	fish	129.455	15.963
grattan_ew-2	Southern Seamounts	Grattan	2017-05-29 22:41:58	night	-12.6509	-9.73796	fish	94.385	16.46
grattan_ew-2	Southern Seamounts	Grattan	2017-05-29 22:43:45	night	-12.6464	-9.73783	fish	6.08482	16.958
grattan_ew-2	Southern Seamounts	Grattan	2017-05-29 22:45:31	night	-12.6418	-9.73767	fish	6.04295	17.46
grattan_ew-2	Southern Seamounts	Grattan	2017-05-29 22:47:21	night	-12.6372	-9.73755	fish	5.10706	17.962
grattan_ew-2	Southern Seamounts	Grattan	2017-05-29 22:49:08	night	-12.6327	-9.73765	fish	14.5755	18.461
grattan_ew-2	Southern Seamounts	Grattan	2017-05-29 22:50:57	night	-12.6281	-9.73775	fish	7.2049	18.96
grattan_ew-2	Southern Seamounts	Grattan	2017-05-29 22:52:43	night	-12.6236	-9.73785	fish	18.2767	19.457
grattan_ew-2	Southern Seamounts	Grattan	2017-05-29 22:54:31	night	-12.619	-9.73795	fish	9.4888	19.959
grattan_zigzag-1	Southern Seamounts	Grattan	2017-06-02 23:38:21	night	-12.8305	-9.71284	fish	0	1.8
grattan_zigzag-1	Southern Seamounts	Grattan	2017-06-02 23:39:45	night	-12.8314	-9.71626	fish	4.53839	1.512
grattan_zigzag-1	Southern Seamounts	Grattan	2017-06-02 23:41:39	night	-12.8326	-9.72061	fish	13.773	1.092
grattan_zigzag-1	Southern Seamounts	Grattan	2017-06-02 23:43:41	night	-12.834	-9.72495	fish	34.1739	0.762
grattan_zigzag-1	Southern Seamounts	Grattan	2017-06-02 23:45:43	night	-12.8353	-9.72927	fish	103.236	0.613
grattan_zigzag-1	Southern Seamounts	Grattan	2017-06-02 23:47:46	night	-12.8367	-9.73356	fish	39.7738	0.794
grattan_zigzag-1	Southern Seamounts	Grattan	2017-06-02 23:49:49	night	-12.8379	-9.73792	fish	123.755	0.929
grattan_zigzag-1	Southern Seamounts	Grattan	2017-06-02 23:51:53	night	-12.839	-9.74231	fish	264.004	1.17
grattan_zigzag-1	Southern Seamounts	Grattan	2017-06-02 23:59:09	night	-12.8383	-9.74244	fish	272.945	1.099
grattan_zigzag-1	Southern Seamounts	Grattan	2017-06-03 00:01:17	night	-12.8341	-9.73961	fish	277.49	0.556
grattan_zigzag-1	Southern Seamounts	Grattan	2017-06-03 00:02:55	night	-12.8303	-9.73716	fish	450.419	0.106
grattan_zigzag-1	Southern Seamounts	Grattan	2017-06-03 00:04:28	night	-12.8265	-9.73474	fish	56.8768	0.053
grattan_zigzag-1	Southern Seamounts	Grattan	2017-06-03 00:05:59	night	-12.8226	-9.73228	fish	63.6778	0.142
grattan_zigzag-1	Southern Seamounts	Grattan	2017-06-03 00:07:28	night	-12.8188	-9.72986	fish	82.1694	0.165
grattan_zigzag-1	Southern Seamounts	Grattan	2017-06-03 00:08:59	night	-12.815	-9.72731	fish	90.7774	0.055
grattan_zigzag-1	Southern Seamounts	Grattan	2017-06-03 00:10:29	night	-12.8112	-9.72477	fish	33.2636	0.447
grattan_zigzag-1	Southern Seamounts	Grattan	2017-06-03 00:12:02	night	-12.8075	-9.72227	fish	1.90162	0.724
grattan_zigzag-1	Southern Seamounts	Grattan	2017-06-03 00:13:30	night	-12.804	-9.71992	fish	0.783131	1.064
grattan_zigzag-1	Southern Seamounts	Grattan	2017-06-03 00:20:31	night	-12.803	-9.71956	fish	21.7644	1.143
grattan_zigzag-1	Southern Seamounts	Grattan	2017-06-03 00:21:43	night	-12.8036	-9.72177	fish	3.9392	0.893
grattan_zigzag-1	Southern Seamounts	Grattan	2017-06-03 00:23:49	night	-12.8047	-9.72618	fish	64.5606	0.413
grattan_zigzag-1	Southern Seamounts	Grattan	2017-06-03 00:25:47	night	-12.8058	-9.7306	fish	58.9379	0.027
grattan_zigzag-1	Southern Seamounts	Grattan	2017-06-03 00:27:41	night	-12.8068	-9.73496	fish	136.063	0.489
grattan_zigzag-1	Southern Seamounts	Grattan	2017-06-03 00:29:35	night	-12.8079	-9.73937	fish	32.6478	0.66
grattan_zigzag-1	Southern Seamounts	Grattan	2017-06-03 00:31:27	night	-12.809	-9.74376	fish	52.9435	0.619
grattan_zigzag-1	Southern Seamounts	Grattan	2017-06-03 00:33:21	night	-12.81	-9.74817	fish	294.753	0.14
grattan_zigzag-1	Southern Seamounts	Grattan	2017-06-03 00:35:13	night	-12.8111	-9.75253	fish	728.178	0.336
grattan_zigzag-1	Southern Seamounts	Grattan	2017-06-03 00:37:06	night	-12.8121	-9.75694	fish	500.975	0.695
grattan_zigzag-1	Southern Seamounts	Grattan	2017-06-03 00:38:30	night	-12.8129	-9.76027	fish	126.087	1.038
grattan_zigzag-1	Southern Seamounts	Grattan	2017-06-03 00:45:26	night	-12.8119	-9.76	fish	158.725	1.027
grattan_zigzag-1	Southern Seamounts	Grattan	2017-06-03 00:46:52	night	-12.8096	-9.75829	fish	310.01	0.933
grattan_zigzag-1	Southern Seamounts	Grattan	2017-06-03 00:48:48	night	-12.806	-9.75557	fish	582.491	0.507
grattan_zigzag-1	Southern Seamounts	Grattan	2017-06-03 00:50:34	night	-12.8023	-9.75289	fish	820.316	0.228
grattan_zigzag-1	Southern Seamounts	Grattan	2017-06-03 00:52:17	night	-12.7987	-9.75019	fish	256.604	0.311
grattan_zigzag-1	Southern Seamounts	Grattan	2017-06-03 00:53:57	night	-12.7951	-9.74746	fish	48.4011	0.768
grattan_zigzag-1	Southern Seamounts	Grattan	2017-06-03 00:55:38	night	-12.7914	-9.7447	fish	19.5646	1.11
grattan_zigzag-1	Southern Seamounts	Grattan	2017-06-03 00:57:16	night	-12.7878	-9.74199	fish	10.9905	1.443
grattan_zigzag-1	Southern Seamounts	Grattan	2017-06-03 00:58:56	night	-12.7841	-9.73924	fish	6.79842	1.846
grattan_zigzag-1	Southern Seamounts	Grattan	2017-06-03 01:00:35	night	-12.7805	-9.73659	fish	0.494382	2.28
grattan_zigzag-1	Southern Seamounts	Grattan	2017-06-03 01:07:13	night	-12.7803	-9.73611	fish	23.1985	2.319
grattan_zigzag-1	Southern Seamounts	Grattan	2017-06-03 01:08:29	night	-12.7806	-9.73861	fish	2.63751	2.238
grattan_zigzag-1	Southern Seamounts	Grattan	2017-06-03 01:10:32	night	-12.7813	-9.74307	fish	4.93481	2.172
grattan_zigzag-1	Southern Seamounts	Grattan	2017-06-03 01:12:28	night	-12.782	-9.7475	fish	48.4958	2.161
grattan_zigzag-1	Southern Seamounts	Grattan	2017-06-03 01:14:22	night	-12.7828	-9.752	fish	27.7744	2.059
grattan_zigzag-1	Southern Seamounts	Grattan	2017-06-03 01:16:13	night	-12.7836	-9.7564	fish	64.7656	2.073
grattan_zigzag-1	Southern Seamounts	Grattan	2017-06-03 01:18:03	night	-12.7843	-9.76086	fish	66.0541	2.2
grattan_zigzag-1	Southern Seamounts	Grattan	2017-06-03 01:19:56	night	-12.785	-9.76536	fish	53.3708	2.435
grattan_zigzag-1	Southern Seamounts	Grattan	2017-06-03 01:21:46	night	-12.7856	-9.76981	fish	38.6175	2.742
grattan_zigzag-1	Southern Seamounts	Grattan	2017-06-03 01:23:25	night	-12.7862	-9.77378	fish	55.2868	3.051
grattan_zigzag-1	Southern Seamounts	Grattan	2017-06-03 01:30:23	night	-12.7863	-9.76812	fish	93.5433	2.554
grattan_zigzag-1	Southern Seamounts	Grattan	2017-06-03 01:32:35	night	-12.7836	-9.76324	fish	50.3289	2.409
grattan_zigzag-1	Southern Seamounts	Grattan	2017-06-03 01:34:21	night	-12.7812	-9.75939	fish	12.4831	2.435
grattan_zigzag-1	Southern Seamounts	Grattan	2017-06-03 01:36:32	night	-12.7785	-9.75597	fish	0	2.6
unnamed_ew-1	Southern Seamounts	Young	2017-05-30 01:09:58	night	-12.2938	-9.7536	fish	73.2885	19.608
unnamed_ew-1	Southern Seamounts	Young	2017-05-30 01:11:42	night	-12.2892	-9.75352	fish	60.9719	19.111
unnamed_ew-1	Southern Seamounts	Young	2017-05-30 01:13:25	night	-12.2846	-9.75344	fish	51.8311	18.611
unnamed_ew-1	Southern Seamounts	Young	2017-05-30 01:15:07	night	-12.2801	-9.75338	fish	28.5771	18.118
unnamed_ew-1	Southern Seamounts	Young	2017-05-30 01:16:52	night	-12.2755	-9.75336	fish	58.4825	17.614
unnamed_ew-1	Southern Seamounts	Young	2017-05-30 01:18:36	night	-12.271	-9.75336	fish	114.383	17.121
unnamed_ew-1	Southern Seamounts	Young	2017-05-30 01:20:21	night	-12.2664	-9.75343	fish	155.641	16.622
unnamed_ew-1	Southern Seamounts	Young	2017-05-30 01:22:05	night	-12.2619	-9.7535	fish	70.1881	16.124
unnamed_ew-1	Southern Seamounts	Young	2017-05-30 01:23:50	night	-12.2574	-9.75357	fish	31.5819	15.627
unnamed_ew-1	Southern Seamounts	Young	2017-05-30 01:25:36	night	-12.2528	-9.75362	fish	58.2913	15.126
unnamed_ew-1	Southern Seamounts	Young	2017-05-30 01:27:23	night	-12.2482	-9.75371	fish	82.4849	14.626
unnamed_ew-1	Southern Seamounts	Young	2017-05-30 01:29:07	night	-12.2437	-9.75381	fish	91.2624	14.133
unnamed_ew-1	Southern Seamounts	Young	2017-05-30 01:30:52	night	-12.2391	-9.75399	fish	46.7591	13.632
unnamed_ew-1	Southern Seamounts	Young	2017-05-30 01:32:36	night	-12.2345	-9.75412	fish	30.2943	13.128
unnamed_ew-1	Southern Seamounts	Young	2017-05-30 01:34:20	night	-12.23	-9.75427	fish	16.9068	12.632
unnamed_ew-1	Southern Seamounts	Young	2017-05-30 01:36:10	night	-12.2255	-9.75436	fish	21.6496	12.137
unnamed_ew-1	Southern Seamounts	Young	2017-05-30 01:38:04	night	-12.2209	-9.75447	fish	15.8016	11.636
unnamed_ew-1	Southern Seamounts	Young	2017-05-30 01:39:56	night	-12.2163	-9.75452	fish	19.744	11.14
unnamed_ew-1	Southern Seamounts	Young	2017-05-30 01:41:50	night	-12.2118	-9.75462	fish	41.341	10.644
unnamed_ew-1	Southern Seamounts	Young	2017-05-30 01:43:45	night	-12.2072	-9.75465	fish	48.2137	10.145
unnamed_ew-1	Southern Seamounts	Young	2017-05-30 01:45:35	night	-12.2027	-9.75465	fish	105.549	9.653
unnamed_ew-1	Southern Seamounts	Young	2017-05-30 01:47:22	night	-12.1981	-9.75461	fish	105.643	9.16
unnamed_ew-1	Southern Seamounts	Young	2017-05-30 01:49:12	night	-12.1936	-9.75459	fish	40.6405	8.663
unnamed_ew-1	Southern Seamounts	Young	2017-05-30 01:51:01	night	-12.189	-9.75459	fish	37.1763	8.167
unnamed_ew-1	Southern Seamounts	Young	2017-05-30 01:52:51	night	-12.1844	-9.75457	fish	19.9673	7.676
unnamed_ew-1	Southern Seamounts	Young	2017-05-30 01:54:38	night	-12.1799	-9.7546	fish	13.9331	7.187
unnamed_ew-1	Southern Seamounts	Young	2017-05-30 01:56:24	night	-12.1753	-9.75466	fish	23.7437	6.692
unnamed_ew-1	Southern Seamounts	Young	2017-05-30 01:58:09	night	-12.1708	-9.75475	fish	7.12573	6.204
unnamed_ew-1	Southern Seamounts	Young	2017-05-30 01:59:53	night	-12.1662	-9.75482	fish	14.7498	5.713
unnamed_ew-1	Southern Seamounts	Young	2017-05-30 02:01:36	night	-12.1617	-9.7547	fish	37.3108	5.233
unnamed_ew-1	Southern Seamounts	Young	2017-05-30 02:03:20	night	-12.1571	-9.75456	fish	42.4314	4.754
unnamed_ew-1	Southern Seamounts	Young	2017-05-30 02:05:16	night	-12.1521	-9.75436	fish	31.7231	4.235
unnamed_ew-1	Southern Seamounts	Young	2017-05-30 02:06:52	night	-12.1479	-9.75418	fish	18.1111	3.806
unnamed_ew-1	Southern Seamounts	Young	2017-05-30 02:08:36	night	-12.1434	-9.75409	fish	8.97884	3.35
unnamed_ew-1	Southern Seamounts	Young	2017-05-30 02:10:21	night	-12.1389	-9.75404	fish	4.86886	2.907
unnamed_ew-1	Southern Seamounts	Young	2017-05-30 02:12:01	night	-12.1346	-9.75401	fish	3.48449	2.501
unnamed_ew-1	Southern Seamounts	Young	2017-05-30 02:13:49	night	-12.13	-9.75397	fish	0	2.099
unnamed_ew-1	Southern Seamounts	Young	2017-05-30 02:15:43	night	-12.1252	-9.7539	fish	3.05633	1.742
unnamed_ew-1	Southern Seamounts	Young	2017-05-30 02:17:29	night	-12.1207	-9.75385	fish	0.993322	1.488
unnamed_ew-1	Southern Seamounts	Young	2017-05-30 02:19:15	night	-12.1161	-9.7539	fish	6.94341	1.2
unnamed_ew-1	Southern Seamounts	Young	2017-05-30 02:21:03	night	-12.1116	-9.75396	fish	3.10784	0.962
unnamed_ew-1	Southern Seamounts	Young	2017-05-30 02:21:58	night	-12.1092	-9.75402	fish	44.7355	0.79
unnamed_ew-2	Southern Seamounts	Young	2017-05-31 01:11:07	night	-12.117	-9.75392	fish	3.23975	1.262
unnamed_ew-2	Southern Seamounts	Young	2017-05-31 01:14:53	night	-12.1079	-9.75393	fish	23.642	0.646
unnamed_ew-2	Southern Seamounts	Young	2017-05-31 01:16:42	night	-12.1033	-9.75382	fish	109.393	0.149
unnamed_ew-2	Southern Seamounts	Young	2017-05-31 01:18:26	night	-12.0988	-9.75383	fish	386.62	0.03
unnamed_ew-2	Southern Seamounts	Young	2017-05-31 01:20:11	night	-12.0943	-9.75388	fish	169.811	0.226
unnamed_ew-2	Southern Seamounts	Young	2017-05-31 01:22:01	night	-12.0897	-9.75403	fish	143.633	0.282
unnamed_ew-2	Southern Seamounts	Young	2017-05-31 01:23:52	night	-12.0852	-9.75409	fish	58.7935	0.133
unnamed_ew-2	Southern Seamounts	Young	2017-05-31 01:25:44	night	-12.0806	-9.75411	fish	114.295	0.203
unnamed_ew-2	Southern Seamounts	Young	2017-05-31 01:27:38	night	-12.0761	-9.75415	fish	25.5066	0.096
unnamed_ew-2	Southern Seamounts	Young	2017-05-31 01:29:25	night	-12.0715	-9.75409	fish	50.2423	0.049
unnamed_ew-2	Southern Seamounts	Young	2017-05-31 01:31:12	night	-12.0669	-9.75404	fish	1.22944	0.538
unnamed_ew-2	Southern Seamounts	Young	2017-05-31 01:32:58	night	-12.0624	-9.75395	fish	0	0.487
unnamed_ew-2	Southern Seamounts	Young	2017-05-31 01:34:47	night	-12.0578	-9.75388	fish	0	0.786
unnamed_ew-2	Southern Seamounts	Young	2017-05-31 01:36:35	night	-12.0533	-9.75391	fish	0	0.929
unnamed_ew-2	Southern Seamounts	Young	2017-05-31 01:38:25	night	-12.0487	-9.75395	fish	3.85576	0.496
unnamed_ew-2	Southern Seamounts	Young	2017-05-31 01:40:14	night	-12.0442	-9.75402	fish	135.428	0.136
unnamed_ew-2	Southern Seamounts	Young	2017-05-31 01:42:01	night	-12.0396	-9.7541	fish	170.562	0.092
unnamed_ew-2	Southern Seamounts	Young	2017-05-31 01:43:47	night	-12.035	-9.75426	fish	488.031	0.079
unnamed_ew-2	Southern Seamounts	Young	2017-05-31 01:45:36	night	-12.0305	-9.75447	fish	269.953	0.155
unnamed_ew-2	Southern Seamounts	Young	2017-05-31 01:47:29	night	-12.026	-9.75458	fish	174.882	0.2
unnamed_ew-2	Southern Seamounts	Young	2017-05-31 01:49:23	night	-12.0214	-9.75455	fish	16.5645	0.673
unnamed_ew-2	Southern Seamounts	Young	2017-05-31 01:51:15	night	-12.0169	-9.75446	fish	0	1.162
unnamed_ew-2	Southern Seamounts	Young	2017-05-31 01:53:06	night	-12.0123	-9.75439	fish	1.32405	1.66
unnamed_ew-2	Southern Seamounts	Young	2017-05-31 01:54:52	night	-12.0078	-9.75431	fish	0	2.154
unnamed_ew-2	Southern Seamounts	Young	2017-05-31 01:56:45	night	-12.0032	-9.75418	fish	0	2.654
unnamed_ew-2	Southern Seamounts	Young	2017-05-31 01:58:37	night	-11.9986	-9.75406	fish	0	3.155
unnamed_ew-2	Southern Seamounts	Young	2017-05-31 02:00:32	night	-11.9941	-9.75398	fish	0.867075	3.653
unnamed_ew-2	Southern Seamounts	Young	2017-05-31 02:02:24	night	-11.9895	-9.75397	fish	1.15519	4.153
unnamed_ew-2	Southern Seamounts	Young	2017-05-31 02:04:11	night	-11.985	-9.75409	fish	3.04418	4.647
unnamed_ew-2	Southern Seamounts	Young	2017-05-31 02:05:58	night	-11.9804	-9.75421	fish	5.31393	5.146
unnamed_ew-2	Southern Seamounts	Young	2017-05-31 02:07:42	night	-11.9759	-9.75436	fish	4.89868	5.642
unnamed_ew-2	Southern Seamounts	Young	2017-05-31 02:09:26	night	-11.9713	-9.75448	fish	2.05615	6.147
unnamed_ew-2	Southern Seamounts	Young	2017-05-31 02:11:11	night	-11.9668	-9.75454	fish	4.75724	6.644
unnamed_ew-2	Southern Seamounts	Young	2017-05-31 02:12:59	night	-11.9622	-9.75451	fish	3.72955	7.143
unnamed_ew-2	Southern Seamounts	Young	2017-05-31 02:14:48	night	-11.9577	-9.75444	fish	4.55122	7.641
unnamed_ew-2	Southern Seamounts	Young	2017-05-31 02:16:40	night	-11.9531	-9.75439	fish	2.81204	8.145
unnamed_ew-2	Southern Seamounts	Young	2017-05-31 02:18:29	night	-11.9486	-9.75438	fish	10.4073	8.641
unnamed_ew-2	Southern Seamounts	Young	2017-05-31 02:20:15	night	-11.944	-9.75434	fish	13.4055	9.143
unnamed_ew-2	Southern Seamounts	Young	2017-05-31 02:22:02	night	-11.9394	-9.75432	fish	49.4351	9.643
unnamed_ew-2	Southern Seamounts	Young	2017-05-31 02:23:48	night	-11.9349	-9.75428	fish	22.1648	10.142
unnamed_ew-2	Southern Seamounts	Young	2017-05-31 02:25:37	night	-11.9303	-9.75425	fish	4.68338	10.638
unnamed_ew-2	Southern Seamounts	Young	2017-05-31 02:27:29	night	-11.9258	-9.75421	fish	8.85119	11.14
unnamed_ew-2	Southern Seamounts	Young	2017-05-31 02:29:23	night	-11.9212	-9.75416	fish	3.22382	11.638
unnamed_ew-2	Southern Seamounts	Young	2017-05-31 02:31:14	night	-11.9167	-9.75413	fish	0.926136	12.137
unnamed_ew-2	Southern Seamounts	Young	2017-05-31 02:33:05	night	-11.9121	-9.75414	fish	0.959406	12.642
unnamed_ew-2	Southern Seamounts	Young	2017-05-31 02:34:51	night	-11.9076	-9.75412	fish	0	13.136
unnamed_ew-2	Southern Seamounts	Young	2017-05-31 02:35:52	night	-11.905	-9.75413	fish	4.23443	13.417
unnamed_ns-1	Southern Seamounts	Young	2017-05-30 05:38:14	night	-12.0926	-9.79448	fish	0.723983	2.677
unnamed_ns-1	Southern Seamounts	Young	2017-05-30 05:40:03	night	-12.0928	-9.79899	fish	1.32143	3.175
unnamed_ns-1	Southern Seamounts	Young	2017-05-30 05:41:53	night	-12.0927	-9.80349	fish	0	3.672
unnamed_ns-1	Southern Seamounts	Young	2017-05-30 05:43:48	night	-12.0927	-9.80803	fish	2.01554	4.175
unnamed_ns-1	Southern Seamounts	Young	2017-05-30 05:45:41	night	-12.0927	-9.81256	fish	1.7349	4.675
unnamed_ns-1	Southern Seamounts	Young	2017-05-30 05:47:32	night	-12.0927	-9.81707	fish	0.565994	5.175
unnamed_ns-1	Southern Seamounts	Young	2017-05-30 05:49:21	night	-12.0927	-9.82162	fish	5.05795	5.668
unnamed_ns-1	Southern Seamounts	Young	2017-05-30 05:51:10	night	-12.0927	-9.8261	fish	4.69195	6.139
unnamed_ns-1	Southern Seamounts	Young	2017-05-30 05:52:58	night	-12.0927	-9.83063	fish	2.13714	6.619
unnamed_ns-1	Southern Seamounts	Young	2017-05-30 05:54:50	night	-12.0927	-9.83512	fish	4.50874	7.098
unnamed_ns-1	Southern Seamounts	Young	2017-05-30 05:56:39	night	-12.0925	-9.83965	fish	3.11421	7.579
unnamed_ns-1	Southern Seamounts	Young	2017-05-30 05:58:27	night	-12.0924	-9.84416	fish	6.04362	8.061
unnamed_ns-1	Southern Seamounts	Young	2017-05-30 06:00:16	night	-12.0923	-9.84873	fish	2.38111	8.552
unnamed_ns-1	Southern Seamounts	Young	2017-05-30 06:02:06	night	-12.0923	-9.85322	fish	1.69576	9.036
unnamed_ns-1	Southern Seamounts	Young	2017-05-30 06:03:29	night	-12.0922	-9.85669	fish	5.46907	9.41
unnamed_ns-1	Southern Seamounts	Young	2017-05-30 06:05:45	night	-12.092	-9.86247	fish	6.89514	10.035
unnamed_ns-1	Southern Seamounts	Young	2017-05-30 06:07:27	night	-12.0919	-9.86676	fish	2.97283	10.5
unnamed_ns-1	Southern Seamounts	Young	2017-05-30 06:09:17	night	-12.0918	-9.87129	fish	0	10.992
unnamed_ns-1	Southern Seamounts	Young	2017-05-30 06:11:06	night	-12.0917	-9.87579	fish	0	11.482
unnamed_ns-1	Southern Seamounts	Young	2017-05-30 06:12:58	night	-12.0916	-9.88033	fish	0	11.978
unnamed_ns-1	Southern Seamounts	Young	2017-05-30 06:14:49	night	-12.0916	-9.88482	fish	0	12.469
unnamed_ns-1	Southern Seamounts	Young	2017-05-30 06:16:42	night	-12.0916	-9.88935	fish	0	12.964
unnamed_ns-1	Southern Seamounts	Young	2017-05-30 06:18:38	night	-12.0916	-9.8939	fish	0	13.463
unnamed_ns-1	Southern Seamounts	Young	2017-05-30 06:20:38	night	-12.0916	-9.89841	fish	0.569636	13.958
unnamed_ns-1	Southern Seamounts	Young	2017-05-30 06:22:33	night	-12.0915	-9.90295	fish	0	14.455
unnamed_ns-1	Southern Seamounts	Young	2017-05-30 06:24:22	night	-12.0914	-9.9074	fish	0	14.943
unnamed_ns-1	Southern Seamounts	Young	2017-05-30 06:26:14	night	-12.0912	-9.91195	fish	9.00776	15.441
unnamed_ns-1	Southern Seamounts	Young	2017-05-30 06:28:05	night	-12.0911	-9.91646	fish	0	15.936
unnamed_ns-1	Southern Seamounts	Young	2017-05-30 06:30:02	night	-12.091	-9.92098	fish	0	16.431
unnamed_ns-1	Southern Seamounts	Young	2017-05-30 06:31:54	night	-12.0907	-9.92551	fish	0	16.926
unnamed_ns-1	Southern Seamounts	Young	2017-05-30 06:33:42	night	-12.0904	-9.93003	fish	0	17.42
unnamed_ns-1	Southern Seamounts	Young	2017-05-30 06:35:30	night	-12.0901	-9.93451	fish	0	17.911
unnamed_ns-1	Southern Seamounts	Young	2017-05-30 06:36:46	night	-12.0907	-9.93705	fish	0	18.196
unnamed_zigzag-1	Southern Seamounts	Young	2017-05-31 03:23:13	night	-12.0136	-9.74753	fish	1.28457	1.763
unnamed_zigzag-1	Southern Seamounts	Young	2017-05-31 03:25:02	night	-12.0163	-9.75116	fish	3.00179	1.32
unnamed_zigzag-1	Southern Seamounts	Young	2017-05-31 03:26:47	night	-12.0188	-9.75489	fish	0	0.942
unnamed_zigzag-1	Southern Seamounts	Young	2017-05-31 03:28:31	night	-12.0213	-9.7587	fish	30.2554	0.686
unnamed_zigzag-1	Southern Seamounts	Young	2017-05-31 03:30:08	night	-12.0235	-9.76224	fish	66.1604	0.715
unnamed_zigzag-1	Southern Seamounts	Young	2017-05-31 03:35:42	night	-12.0238	-9.76298	fish	92.8809	0.765
unnamed_zigzag-1	Southern Seamounts	Young	2017-05-31 03:38:13	night	-12.0275	-9.7593	fish	20.9963	0.234
unnamed_zigzag-1	Southern Seamounts	Young	2017-05-31 03:40:01	night	-12.0307	-9.75605	fish	28.968	0.115
unnamed_zigzag-1	Southern Seamounts	Young	2017-05-31 03:41:46	night	-12.0339	-9.75277	fish	207.426	0.075
unnamed_zigzag-1	Southern Seamounts	Young	2017-05-31 03:45:09	night	-12.04	-9.74612	fish	0.988156	0.784
unnamed_zigzag-1	Southern Seamounts	Young	2017-05-31 03:46:01	night	-12.0416	-9.7444	fish	0	0.988
unnamed_zigzag-1	Southern Seamounts	Young	2017-05-31 03:51:34	night	-12.0414	-9.74486	fish	0	0.934
unnamed_zigzag-1	Southern Seamounts	Young	2017-05-31 03:53:18	night	-12.0431	-9.74763	fish	1.99931	0.69
unnamed_zigzag-1	Southern Seamounts	Young	2017-05-31 03:55:22	night	-12.0454	-9.75157	fish	0.411642	0.43
unnamed_zigzag-1	Southern Seamounts	Young	2017-05-31 03:57:16	night	-12.0476	-9.75549	fish	15.9741	0.3
unnamed_zigzag-1	Southern Seamounts	Young	2017-05-31 03:59:07	night	-12.0499	-9.75942	fish	9.5407	0.217
unnamed_zigzag-1	Southern Seamounts	Young	2017-05-31 04:00:53	night	-12.0521	-9.76332	fish	3.55498	0.409
unnamed_zigzag-1	Southern Seamounts	Young	2017-05-31 04:02:25	night	-12.0539	-9.76669	fish	14.7657	0.666
unnamed_zigzag-1	Southern Seamounts	Young	2017-05-31 04:07:42	night	-12.0538	-9.76781	fish	0	0.636
unnamed_zigzag-1	Southern Seamounts	Young	2017-05-31 04:08:59	night	-12.0551	-9.76592	fish	68.8471	0.509
unnamed_zigzag-1	Southern Seamounts	Young	2017-05-31 04:11:05	night	-12.0578	-9.76222	fish	123.795	0.027
unnamed_zigzag-1	Southern Seamounts	Young	2017-05-31 04:13:00	night	-12.0603	-9.75847	fish	3.33157	0.306
unnamed_zigzag-1	Southern Seamounts	Young	2017-05-31 04:14:49	night	-12.0628	-9.75467	fish	0	0.399
unnamed_zigzag-1	Southern Seamounts	Young	2017-05-31 04:16:37	night	-12.0653	-9.75091	fish	0	0.79
unnamed_zigzag-1	Southern Seamounts	Young	2017-05-31 04:18:27	night	-12.0679	-9.74713	fish	0	0.831
unnamed_zigzag-1	Southern Seamounts	Young	2017-05-31 04:19:46	night	-12.0697	-9.74444	fish	0	1.017
unnamed_zigzag-1	Southern Seamounts	Young	2017-05-31 04:25:32	night	-12.0696	-9.74456	fish	0	1.007
unnamed_zigzag-1	Southern Seamounts	Young	2017-05-31 04:30:52	night	-12.0764	-9.75332	fish	75.6315	0.177
unnamed_zigzag-1	Southern Seamounts	Young	2017-05-31 04:32:45	night	-12.079	-9.75696	fish	171.178	0.42
unnamed_zigzag-1	Southern Seamounts	Young	2017-05-31 04:34:36	night	-12.0818	-9.76061	fish	108.386	0.303
unnamed_zigzag-1	Southern Seamounts	Young	2017-05-31 04:36:26	night	-12.0845	-9.76425	fish	350.955	0.165
unnamed_zigzag-1	Southern Seamounts	Young	2017-05-31 04:38:06	night	-12.087	-9.76755	fish	152.053	0.182
unnamed_zigzag-2	Southern Seamounts	Young	2017-05-31 05:51:50	night	-12.0892	-9.76688	fish	315.597	0.125
unnamed_zigzag-2	Southern Seamounts	Young	2017-05-31 05:53:57	night	-12.0925	-9.76255	fish	49.1194	0.124
unnamed_zigzag-2	Southern Seamounts	Young	2017-05-31 05:55:44	night	-12.0952	-9.75891	fish	31.0702	0.11
unnamed_zigzag-2	Southern Seamounts	Young	2017-05-31 05:57:28	night	-12.098	-9.75535	fish	58.445	0.037
unnamed_zigzag-2	Southern Seamounts	Young	2017-05-31 05:59:15	night	-12.1007	-9.75168	fish	344.785	0.22
unnamed_zigzag-2	Southern Seamounts	Young	2017-05-31 06:00:59	night	-12.1033	-9.74803	fish	57.8615	0.651
unnamed_zigzag-2	Southern Seamounts	Young	2017-05-31 06:02:44	night	-12.106	-9.74436	fish	35.6469	1.135
unnamed_zigzag-2	Southern Seamounts	Young	2017-05-31 06:08:56	night	-12.1065	-9.74368	fish	0.684203	1.227
unnamed_zigzag-2	Southern Seamounts	Young	2017-05-31 06:10:52	night	-12.1085	-9.74687	fish	77.7801	1.051
unnamed_zigzag-2	Southern Seamounts	Young	2017-05-31 06:12:46	night	-12.1107	-9.75083	fish	33.0143	1.016
unnamed_zigzag-2	Southern Seamounts	Young	2017-05-31 06:14:31	night	-12.1128	-9.75478	fish	31.873	0.931
unnamed_zigzag-2	Southern Seamounts	Young	2017-05-31 06:16:05	night	-12.1148	-9.75844	fish	59.6551	0.734
unnamed_zigzag-2	Southern Seamounts	Young	2017-05-31 06:17:44	night	-12.1169	-9.76245	fish	18.3041	0.453
unnamed_zigzag-2	Southern Seamounts	Young	2017-05-31 06:19:33	night	-12.1192	-9.76674	fish	0.941621	0.403
unnamed_zigzag-2	Southern Seamounts	Young	2017-05-31 06:20:47	night	-12.1207	-9.76966	fish	0	0.663
grattan_ew-1	Southern Seamounts	Grattan	2017-05-28 00:03:25	night	-13.0088	-9.73842	zooplankton	259.242	19.642
grattan_ew-1	Southern Seamounts	Grattan	2017-05-28 00:05:12	night	-13.0042	-9.73837	zooplankton	272.665	19.141
grattan_ew-1	Southern Seamounts	Grattan	2017-05-28 00:07:00	night	-12.9996	-9.73839	zooplankton	274.983	18.639
grattan_ew-1	Southern Seamounts	Grattan	2017-05-28 00:08:49	night	-12.9951	-9.73837	zooplankton	259.852	18.142
grattan_ew-1	Southern Seamounts	Grattan	2017-05-28 00:10:35	night	-12.9905	-9.73834	zooplankton	275.738	17.644
grattan_ew-1	Southern Seamounts	Grattan	2017-05-28 00:12:24	night	-12.9861	-9.73834	zooplankton	274.996	17.153
grattan_ew-1	Southern Seamounts	Grattan	2017-05-28 00:14:12	night	-12.9815	-9.73833	zooplankton	280.456	16.648
grattan_ew-1	Southern Seamounts	Grattan	2017-05-28 00:16:03	night	-12.9769	-9.73834	zooplankton	261.63	16.143
grattan_ew-1	Southern Seamounts	Grattan	2017-05-28 00:17:51	night	-12.9723	-9.73833	zooplankton	257.512	15.645
grattan_ew-1	Southern Seamounts	Grattan	2017-05-28 00:19:38	night	-12.9678	-9.73834	zooplankton	267.485	15.149
grattan_ew-1	Southern Seamounts	Grattan	2017-05-28 00:21:28	night	-12.9632	-9.73837	zooplankton	269.723	14.649
grattan_ew-1	Southern Seamounts	Grattan	2017-05-28 00:23:17	night	-12.9586	-9.73838	zooplankton	284.282	14.149
grattan_ew-1	Southern Seamounts	Grattan	2017-05-28 00:25:03	night	-12.9541	-9.73839	zooplankton	266.76	13.654
grattan_ew-1	Southern Seamounts	Grattan	2017-05-28 00:26:51	night	-12.9496	-9.73842	zooplankton	272.779	13.155
grattan_ew-1	Southern Seamounts	Grattan	2017-05-28 00:28:40	night	-12.945	-9.73852	zooplankton	245.003	12.657
grattan_ew-1	Southern Seamounts	Grattan	2017-05-28 00:30:30	night	-12.9404	-9.73844	zooplankton	252.509	12.151
grattan_ew-1	Southern Seamounts	Grattan	2017-05-28 00:32:19	night	-12.9359	-9.73831	zooplankton	246.065	11.662
grattan_ew-1	Southern Seamounts	Grattan	2017-05-28 00:34:09	night	-12.9313	-9.7382	zooplankton	230.347	11.158
grattan_ew-1	Southern Seamounts	Grattan	2017-05-28 00:36:00	night	-12.9268	-9.73807	zooplankton	227.957	10.662
grattan_ew-1	Southern Seamounts	Grattan	2017-05-28 00:37:52	night	-12.9222	-9.7379	zooplankton	230.036	10.156
grattan_ew-1	Southern Seamounts	Grattan	2017-05-28 00:39:41	night	-12.9177	-9.73777	zooplankton	218.524	9.665
grattan_ew-1	Southern Seamounts	Grattan	2017-05-28 00:41:29	night	-12.9131	-9.73772	zooplankton	208.199	9.16
grattan_ew-1	Southern Seamounts	Grattan	2017-05-28 00:43:18	night	-12.9086	-9.7378	zooplankton	189.771	8.665
grattan_ew-1	Southern Seamounts	Grattan	2017-05-28 00:45:10	night	-12.904	-9.73787	zooplankton	192.34	8.167
grattan_ew-1	Southern Seamounts	Grattan	2017-05-28 00:47:03	night	-12.8995	-9.73801	zooplankton	186.723	7.672
grattan_ew-1	Southern Seamounts	Grattan	2017-05-28 00:48:53	night	-12.8949	-9.73814	zooplankton	175.263	7.178
grattan_ew-1	Southern Seamounts	Grattan	2017-05-28 00:50:46	night	-12.8904	-9.73827	zooplankton	190.841	6.682
grattan_ew-1	Southern Seamounts	Grattan	2017-05-28 00:52:38	night	-12.8858	-9.73838	zooplankton	177.804	6.188
grattan_ew-1	Southern Seamounts	Grattan	2017-05-28 00:54:29	night	-12.8813	-9.7385	zooplankton	184.138	5.694
grattan_ew-1	Southern Seamounts	Grattan	2017-05-28 00:56:23	night	-12.8767	-9.73864	zooplankton	192.246	5.187
grattan_ew-1	Southern Seamounts	Grattan	2017-05-28 00:58:24	night	-12.8722	-9.73868	zooplankton	204.136	4.698
grattan_ew-1	Southern Seamounts	Grattan	2017-05-28 01:00:26	night	-12.8676	-9.73878	zooplankton	213.479	4.193
grattan_ew-1	Southern Seamounts	Grattan	2017-05-28 01:02:23	night	-12.863	-9.73887	zooplankton	210.381	3.692
grattan_ew-1	Southern Seamounts	Grattan	2017-05-28 01:04:17	night	-12.8585	-9.73897	zooplankton	223.318	3.191
grattan_ew-1	Southern Seamounts	Grattan	2017-05-28 01:06:12	night	-12.854	-9.73908	zooplankton	237.864	2.699
grattan_ew-1	Southern Seamounts	Grattan	2017-05-28 01:08:06	night	-12.8494	-9.73922	zooplankton	248.261	2.203
grattan_ew-1	Southern Seamounts	Grattan	2017-05-28 01:09:59	night	-12.8449	-9.73916	zooplankton	309.164	1.709
grattan_ew-1	Southern Seamounts	Grattan	2017-05-28 01:11:51	night	-12.8404	-9.73914	zooplankton	465.205	1.214
grattan_ew-1	Southern Seamounts	Grattan	2017-05-28 01:13:34	night	-12.8361	-9.73914	zooplankton	617.388	0.752
grattan_ew-2	Southern Seamounts	Grattan	2017-05-29 20:58:32	night	-12.9105	-9.73821	zooplankton	207.547	8.877
grattan_ew-2	Southern Seamounts	Grattan	2017-05-29 21:00:21	night	-12.906	-9.73828	zooplankton	216.48	8.384
grattan_ew-2	Southern Seamounts	Grattan	2017-05-29 21:02:09	night	-12.9014	-9.73819	zooplankton	214.462	7.889
grattan_ew-2	Southern Seamounts	Grattan	2017-05-29 21:03:56	night	-12.8968	-9.73816	zooplankton	212.452	7.384
grattan_ew-2	Southern Seamounts	Grattan	2017-05-29 21:05:40	night	-12.8923	-9.73815	zooplankton	209.197	6.891
grattan_ew-2	Southern Seamounts	Grattan	2017-05-29 21:07:25	night	-12.8877	-9.7381	zooplankton	251.958	6.392
grattan_ew-2	Southern Seamounts	Grattan	2017-05-29 21:09:09	night	-12.8831	-9.73803	zooplankton	213.995	5.893
grattan_ew-2	Southern Seamounts	Grattan	2017-05-29 21:10:58	night	-12.8787	-9.73809	zooplankton	206.049	5.403
grattan_ew-2	Southern Seamounts	Grattan	2017-05-29 21:12:50	night	-12.8741	-9.7382	zooplankton	227.961	4.902
grattan_ew-2	Southern Seamounts	Grattan	2017-05-29 21:14:43	night	-12.8696	-9.73822	zooplankton	221.62	4.406
grattan_ew-2	Southern Seamounts	Grattan	2017-05-29 21:16:35	night	-12.865	-9.73821	zooplankton	203.836	3.902
grattan_ew-2	Southern Seamounts	Grattan	2017-05-29 21:18:30	night	-12.8604	-9.73816	zooplankton	197.132	3.396
grattan_ew-2	Southern Seamounts	Grattan	2017-05-29 21:20:23	night	-12.8558	-9.73811	zooplankton	210.692	2.899
grattan_ew-2	Southern Seamounts	Grattan	2017-05-29 21:22:13	night	-12.8513	-9.73804	zooplankton	231.181	2.403
grattan_ew-2	Southern Seamounts	Grattan	2017-05-29 21:24:06	night	-12.8468	-9.73794	zooplankton	341.563	1.905
grattan_ew-2	Southern Seamounts	Grattan	2017-05-29 21:25:58	night	-12.8421	-9.73787	zooplankton	534.364	1.396
grattan_ew-2	Southern Seamounts	Grattan	2017-05-29 21:27:47	night	-12.8377	-9.73782	zooplankton	586.668	0.908
grattan_ew-2	Southern Seamounts	Grattan	2017-05-29 21:29:35	night	-12.8331	-9.7378	zooplankton	701.282	0.407
grattan_ew-2	Southern Seamounts	Grattan	2017-05-29 21:31:24	night	-12.8285	-9.73776	zooplankton	545.855	0.089
grattan_ew-2	Southern Seamounts	Grattan	2017-05-29 21:33:12	night	-12.824	-9.73774	zooplankton	285.495	0.408
grattan_ew-2	Southern Seamounts	Grattan	2017-05-29 21:35:01	night	-12.8195	-9.73778	zooplankton	211.953	0.715
grattan_ew-2	Southern Seamounts	Grattan	2017-05-29 21:36:49	night	-12.8148	-9.73782	zooplankton	154.399	0.971
grattan_ew-2	Southern Seamounts	Grattan	2017-05-29 21:38:36	night	-12.8103	-9.73789	zooplankton	192.047	0.907
grattan_ew-2	Southern Seamounts	Grattan	2017-05-29 21:40:24	night	-12.8058	-9.7379	zooplankton	232.397	0.416
grattan_ew-2	Southern Seamounts	Grattan	2017-05-29 21:42:17	night	-12.8012	-9.73796	zooplankton	488.677	0.089
grattan_ew-2	Southern Seamounts	Grattan	2017-05-29 21:44:07	night	-12.7967	-9.73798	zooplankton	707.267	0.541
grattan_ew-2	Southern Seamounts	Grattan	2017-05-29 21:45:58	night	-12.7921	-9.73802	zooplankton	558.775	1.005
grattan_ew-2	Southern Seamounts	Grattan	2017-05-29 21:47:46	night	-12.7875	-9.73807	zooplankton	312.694	1.493
grattan_ew-2	Southern Seamounts	Grattan	2017-05-29 21:49:35	night	-12.7829	-9.7381	zooplankton	274.788	1.991
grattan_ew-2	Southern Seamounts	Grattan	2017-05-29 21:51:20	night	-12.7786	-9.73816	zooplankton	260.122	2.463
grattan_ew-2	Southern Seamounts	Grattan	2017-05-29 21:53:08	night	-12.774	-9.73825	zooplankton	240.287	2.966
grattan_ew-2	Southern Seamounts	Grattan	2017-05-29 21:54:57	night	-12.7694	-9.73837	zooplankton	240.901	3.469
grattan_ew-2	Southern Seamounts	Grattan	2017-05-29 21:56:39	night	-12.765	-9.73846	zooplankton	253.772	3.943
grattan_ew-2	Southern Seamounts	Grattan	2017-05-29 21:58:34	night	-12.7603	-9.73852	zooplankton	254.849	4.464
grattan_ew-2	Southern Seamounts	Grattan	2017-05-29 22:00:28	night	-12.7556	-9.73857	zooplankton	283.004	4.973
grattan_ew-2	Southern Seamounts	Grattan	2017-05-29 22:02:23	night	-12.751	-9.73862	zooplankton	280.2	5.476
grattan_ew-2	Southern Seamounts	Grattan	2017-05-29 22:04:13	night	-12.7466	-9.73863	zooplankton	269.796	5.96
grattan_ew-2	Southern Seamounts	Grattan	2017-05-29 22:06:10	night	-12.742	-9.73858	zooplankton	285.679	6.469
grattan_ew-2	Southern Seamounts	Grattan	2017-05-29 22:08:02	night	-12.7374	-9.7386	zooplankton	283.465	6.968
grattan_ew-2	Southern Seamounts	Grattan	2017-05-29 22:09:51	night	-12.7329	-9.73861	zooplankton	310.346	7.467
grattan_ew-2	Southern Seamounts	Grattan	2017-05-29 22:11:37	night	-12.7284	-9.73869	zooplankton	314.877	7.962
grattan_ew-2	Southern Seamounts	Grattan	2017-05-29 22:13:18	night	-12.7241	-9.73877	zooplankton	325.824	8.429
grattan_ew-2	Southern Seamounts	Grattan	2017-05-29 22:15:24	night	-12.7187	-9.73886	zooplankton	341.956	9.02
grattan_ew-2	Southern Seamounts	Grattan	2017-05-29 22:17:01	night	-12.7146	-9.73893	zooplankton	366.499	9.469
grattan_ew-2	Southern Seamounts	Grattan	2017-05-29 22:18:47	night	-12.7101	-9.73891	zooplankton	331.963	9.963
grattan_ew-2	Southern Seamounts	Grattan	2017-05-29 22:20:36	night	-12.7055	-9.73893	zooplankton	345.767	10.469
grattan_ew-2	Southern Seamounts	Grattan	2017-05-29 22:22:20	night	-12.701	-9.73895	zooplankton	337.696	10.964
grattan_ew-2	Southern Seamounts	Grattan	2017-05-29 22:24:05	night	-12.6965	-9.73897	zooplankton	357.24	11.459
grattan_ew-2	Southern Seamounts	Grattan	2017-05-29 22:25:51	night	-12.6919	-9.739	zooplankton	337.737	11.965
grattan_ew-2	Southern Seamounts	Grattan	2017-05-29 22:27:38	night	-12.6873	-9.73899	zooplankton	324.312	12.469
grattan_ew-2	Southern Seamounts	Grattan	2017-05-29 22:29:24	night	-12.6828	-9.73898	zooplankton	315.113	12.964
grattan_ew-2	Southern Seamounts	Grattan	2017-05-29 22:31:10	night	-12.6783	-9.73883	zooplankton	358.686	13.458
grattan_ew-2	Southern Seamounts	Grattan	2017-05-29 22:33:01	night	-12.6737	-9.73867	zooplankton	371.923	13.962
grattan_ew-2	Southern Seamounts	Grattan	2017-05-29 22:34:49	night	-12.6691	-9.7385	zooplankton	373.749	14.464
grattan_ew-2	Southern Seamounts	Grattan	2017-05-29 22:36:36	night	-12.6646	-9.73836	zooplankton	367.311	14.962
grattan_ew-2	Southern Seamounts	Grattan	2017-05-29 22:38:22	night	-12.66	-9.73823	zooplankton	335.574	15.464
grattan_ew-2	Southern Seamounts	Grattan	2017-05-29 22:40:09	night	-12.6555	-9.7381	zooplankton	317.915	15.959
grattan_ew-2	Southern Seamounts	Grattan	2017-05-29 22:41:57	night	-12.651	-9.73796	zooplankton	274.387	16.455
grattan_ew-2	Southern Seamounts	Grattan	2017-05-29 22:43:46	night	-12.6463	-9.73783	zooplankton	334.308	16.963
grattan_ew-2	Southern Seamounts	Grattan	2017-05-29 22:45:32	night	-12.6418	-9.73767	zooplankton	284.594	17.464
grattan_ew-2	Southern Seamounts	Grattan	2017-05-29 22:47:19	night	-12.6373	-9.73755	zooplankton	319.191	17.952
grattan_ew-2	Southern Seamounts	Grattan	2017-05-29 22:49:07	night	-12.6327	-9.73765	zooplankton	319.371	18.456
grattan_ew-2	Southern Seamounts	Grattan	2017-05-29 22:50:56	night	-12.6282	-9.73775	zooplankton	326.461	18.956
grattan_ew-2	Southern Seamounts	Grattan	2017-05-29 22:52:44	night	-12.6236	-9.73785	zooplankton	290.508	19.462
grattan_ew-2	Southern Seamounts	Grattan	2017-05-29 22:54:30	night	-12.6191	-9.73795	zooplankton	297.031	19.954
grattan_zigzag-1	Southern Seamounts	Grattan	2017-06-02 23:38:35	night	-12.8307	-9.71338	zooplankton	179.527	1.761
grattan_zigzag-1	Southern Seamounts	Grattan	2017-06-02 23:39:45	night	-12.8314	-9.71626	zooplankton	231.082	1.512
grattan_zigzag-1	Southern Seamounts	Grattan	2017-06-02 23:41:39	night	-12.8326	-9.72061	zooplankton	265.391	1.092
grattan_zigzag-1	Southern Seamounts	Grattan	2017-06-02 23:43:40	night	-12.834	-9.72492	zooplankton	381.598	0.764
grattan_zigzag-1	Southern Seamounts	Grattan	2017-06-02 23:45:42	night	-12.8353	-9.72924	zooplankton	557.945	0.613
grattan_zigzag-1	Southern Seamounts	Grattan	2017-06-02 23:47:47	night	-12.8367	-9.73359	zooplankton	613.615	0.796
grattan_zigzag-1	Southern Seamounts	Grattan	2017-06-02 23:49:49	night	-12.8379	-9.73792	zooplankton	509.028	0.929
grattan_zigzag-1	Southern Seamounts	Grattan	2017-06-02 23:51:52	night	-12.839	-9.74227	zooplankton	456.829	1.168
grattan_zigzag-1	Southern Seamounts	Grattan	2017-06-02 23:59:45	night	-12.8372	-9.74168	zooplankton	513.602	0.959
grattan_zigzag-1	Southern Seamounts	Grattan	2017-06-03 00:01:14	night	-12.8342	-9.73968	zooplankton	607.838	0.57
grattan_zigzag-1	Southern Seamounts	Grattan	2017-06-03 00:02:54	night	-12.8303	-9.73719	zooplankton	536.863	0.109
grattan_zigzag-1	Southern Seamounts	Grattan	2017-06-03 00:04:27	night	-12.8265	-9.73477	zooplankton	418.695	0.048
grattan_zigzag-1	Southern Seamounts	Grattan	2017-06-03 00:05:57	night	-12.8227	-9.73234	zooplankton	258.104	0.152
grattan_zigzag-1	Southern Seamounts	Grattan	2017-06-03 00:07:29	night	-12.8188	-9.72984	zooplankton	217.497	0.17
grattan_zigzag-1	Southern Seamounts	Grattan	2017-06-03 00:08:58	night	-12.8151	-9.72734	zooplankton	424.844	0.061
grattan_zigzag-1	Southern Seamounts	Grattan	2017-06-03 00:10:28	night	-12.8113	-9.7248	zooplankton	534.552	0.441
grattan_zigzag-1	Southern Seamounts	Grattan	2017-06-03 00:12:03	night	-12.8074	-9.72224	zooplankton	262.478	0.728
grattan_zigzag-1	Southern Seamounts	Grattan	2017-06-03 00:13:31	night	-12.804	-9.71989	zooplankton	157.047	1.068
grattan_zigzag-1	Southern Seamounts	Grattan	2017-06-03 00:20:30	night	-12.803	-9.71953	zooplankton	158.565	1.146
grattan_zigzag-1	Southern Seamounts	Grattan	2017-06-03 00:21:41	night	-12.8036	-9.7217	zooplankton	210.475	0.9
grattan_zigzag-1	Southern Seamounts	Grattan	2017-06-03 00:23:47	night	-12.8047	-9.72611	zooplankton	540.052	0.421
grattan_zigzag-1	Southern Seamounts	Grattan	2017-06-03 00:25:46	night	-12.8058	-9.73056	zooplankton	474.129	0.023
grattan_zigzag-1	Southern Seamounts	Grattan	2017-06-03 00:27:40	night	-12.8068	-9.73492	zooplankton	214.227	0.484
grattan_zigzag-1	Southern Seamounts	Grattan	2017-06-03 00:29:33	night	-12.8079	-9.73929	zooplankton	176.783	0.656
grattan_zigzag-1	Southern Seamounts	Grattan	2017-06-03 00:31:27	night	-12.809	-9.74376	zooplankton	192.654	0.619
grattan_zigzag-1	Southern Seamounts	Grattan	2017-06-03 00:33:20	night	-12.81	-9.74813	zooplankton	426.071	0.145
grattan_zigzag-1	Southern Seamounts	Grattan	2017-06-03 00:35:12	night	-12.8111	-9.75249	zooplankton	651.67	0.332
grattan_zigzag-1	Southern Seamounts	Grattan	2017-06-03 00:37:05	night	-12.8121	-9.7569	zooplankton	622.817	0.692
grattan_zigzag-1	Southern Seamounts	Grattan	2017-06-03 00:38:31	night	-12.8129	-9.76031	zooplankton	450.615	1.042
grattan_zigzag-1	Southern Seamounts	Grattan	2017-06-03 00:45:34	night	-12.8117	-9.75987	zooplankton	678.1	1.019
grattan_zigzag-1	Southern Seamounts	Grattan	2017-06-03 00:46:48	night	-12.8097	-9.75838	zooplankton	769.549	0.948
grattan_zigzag-1	Southern Seamounts	Grattan	2017-06-03 00:48:47	night	-12.806	-9.7556	zooplankton	740.319	0.511
grattan_zigzag-1	Southern Seamounts	Grattan	2017-06-03 00:50:33	night	-12.8024	-9.75292	zooplankton	817.356	0.232
grattan_zigzag-1	Southern Seamounts	Grattan	2017-06-03 00:52:18	night	-12.7987	-9.75016	zooplankton	640.915	0.315
grattan_zigzag-1	Southern Seamounts	Grattan	2017-06-03 00:53:58	night	-12.795	-9.74744	zooplankton	442.603	0.773
grattan_zigzag-1	Southern Seamounts	Grattan	2017-06-03 00:55:37	night	-12.7915	-9.74473	zooplankton	413.453	1.107
grattan_zigzag-1	Southern Seamounts	Grattan	2017-06-03 00:57:17	night	-12.7878	-9.74197	zooplankton	246.899	1.447
grattan_zigzag-1	Southern Seamounts	Grattan	2017-06-03 00:58:55	night	-12.7842	-9.73927	zooplankton	213.026	1.841
grattan_zigzag-1	Southern Seamounts	Grattan	2017-06-03 01:00:36	night	-12.7805	-9.73656	zooplankton	198.418	2.285
grattan_zigzag-1	Southern Seamounts	Grattan	2017-06-03 01:01:26	night	-12.7786	-9.73522	zooplankton	206.483	2.49
grattan_zigzag-1	Southern Seamounts	Grattan	2017-06-03 01:07:16	night	-12.7803	-9.7362	zooplankton	224.577	2.315
grattan_zigzag-1	Southern Seamounts	Grattan	2017-06-03 01:08:26	night	-12.7806	-9.7385	zooplankton	215.181	2.24
grattan_zigzag-1	Southern Seamounts	Grattan	2017-06-03 01:10:30	night	-12.7813	-9.74299	zooplankton	214.326	2.172
grattan_zigzag-1	Southern Seamounts	Grattan	2017-06-03 01:12:29	night	-12.782	-9.74754	zooplankton	268.549	2.159
grattan_zigzag-1	Southern Seamounts	Grattan	2017-06-03 01:14:21	night	-12.7828	-9.75196	zooplankton	301.999	2.06
grattan_zigzag-1	Southern Seamounts	Grattan	2017-06-03 01:16:14	night	-12.7836	-9.75644	zooplankton	338.129	2.074
grattan_zigzag-1	Southern Seamounts	Grattan	2017-06-03 01:18:05	night	-12.7843	-9.7609	zooplankton	404.557	2.202
grattan_zigzag-1	Southern Seamounts	Grattan	2017-06-03 01:19:55	night	-12.785	-9.76532	zooplankton	739.231	2.433
grattan_zigzag-1	Southern Seamounts	Grattan	2017-06-03 01:21:47	night	-12.7856	-9.76985	zooplankton	433.124	2.745
grattan_zigzag-1	Southern Seamounts	Grattan	2017-06-03 01:23:26	night	-12.7862	-9.77382	zooplankton	462.552	3.055
grattan_zigzag-1	Southern Seamounts	Grattan	2017-06-03 01:31:01	night	-12.7856	-9.76669	zooplankton	579.752	2.491
grattan_zigzag-1	Southern Seamounts	Grattan	2017-06-03 01:32:34	night	-12.7837	-9.76327	zooplankton	566.953	2.409
grattan_zigzag-1	Southern Seamounts	Grattan	2017-06-03 01:34:24	night	-12.7811	-9.75929	zooplankton	376.291	2.438
grattan_zigzag-1	Southern Seamounts	Grattan	2017-06-03 01:36:37	night	-12.7784	-9.75587	zooplankton	389.89	2.607
unnamed_ew-1	Southern Seamounts	Young	2017-05-30 01:09:57	night	-12.2938	-9.7536	zooplankton	348.117	19.613
unnamed_ew-1	Southern Seamounts	Young	2017-05-30 01:11:42	night	-12.2892	-9.75352	zooplankton	322.911	19.111
unnamed_ew-1	Southern Seamounts	Young	2017-05-30 01:13:24	night	-12.2847	-9.75345	zooplankton	337.724	18.616
unnamed_ew-1	Southern Seamounts	Young	2017-05-30 01:15:08	night	-12.2801	-9.75338	zooplankton	282.006	18.113
unnamed_ew-1	Southern Seamounts	Young	2017-05-30 01:16:51	night	-12.2756	-9.75336	zooplankton	298.566	17.619
unnamed_ew-1	Southern Seamounts	Young	2017-05-30 01:18:35	night	-12.271	-9.75336	zooplankton	277.961	17.125
unnamed_ew-1	Southern Seamounts	Young	2017-05-30 01:20:20	night	-12.2665	-9.75343	zooplankton	284.518	16.627
unnamed_ew-1	Southern Seamounts	Young	2017-05-30 01:22:04	night	-12.2619	-9.7535	zooplankton	323.885	16.129
unnamed_ew-1	Southern Seamounts	Young	2017-05-30 01:23:51	night	-12.2573	-9.75357	zooplankton	314.938	15.622
unnamed_ew-1	Southern Seamounts	Young	2017-05-30 01:25:35	night	-12.2528	-9.75362	zooplankton	313.017	15.131
unnamed_ew-1	Southern Seamounts	Young	2017-05-30 01:27:22	night	-12.2482	-9.7537	zooplankton	345.786	14.631
unnamed_ew-1	Southern Seamounts	Young	2017-05-30 01:29:06	night	-12.2437	-9.75381	zooplankton	355.666	14.138
unnamed_ew-1	Southern Seamounts	Young	2017-05-30 01:30:51	night	-12.2392	-9.75399	zooplankton	344.978	13.637
unnamed_ew-1	Southern Seamounts	Young	2017-05-30 01:32:35	night	-12.2346	-9.75412	zooplankton	346.545	13.132
unnamed_ew-1	Southern Seamounts	Young	2017-05-30 01:34:21	night	-12.2299	-9.75427	zooplankton	355.304	12.627
unnamed_ew-1	Southern Seamounts	Young	2017-05-30 01:36:10	night	-12.2255	-9.75436	zooplankton	345.549	12.137
unnamed_ew-1	Southern Seamounts	Young	2017-05-30 01:38:03	night	-12.2209	-9.75447	zooplankton	391.656	11.641
unnamed_ew-1	Southern Seamounts	Young	2017-05-30 01:39:55	night	-12.2164	-9.75452	zooplankton	368.305	11.144
unnamed_ew-1	Southern Seamounts	Young	2017-05-30 01:41:50	night	-12.2118	-9.75462	zooplankton	376.529	10.644
unnamed_ew-1	Southern Seamounts	Young	2017-05-30 01:43:44	night	-12.2073	-9.75465	zooplankton	365.953	10.15
unnamed_ew-1	Southern Seamounts	Young	2017-05-30 01:45:35	night	-12.2027	-9.75465	zooplankton	364.81	9.653
unnamed_ew-1	Southern Seamounts	Young	2017-05-30 01:47:21	night	-12.1982	-9.75462	zooplankton	349.824	9.165
unnamed_ew-1	Southern Seamounts	Young	2017-05-30 01:49:11	night	-12.1936	-9.75459	zooplankton	338.923	8.668
unnamed_ew-1	Southern Seamounts	Young	2017-05-30 01:51:00	night	-12.189	-9.7546	zooplankton	351.628	8.171
unnamed_ew-1	Southern Seamounts	Young	2017-05-30 01:52:48	night	-12.1846	-9.75457	zooplankton	350.515	7.69
unnamed_ew-1	Southern Seamounts	Young	2017-05-30 01:54:37	night	-12.1799	-9.7546	zooplankton	349.649	7.191
unnamed_ew-1	Southern Seamounts	Young	2017-05-30 01:56:23	night	-12.1754	-9.75466	zooplankton	345.646	6.697
unnamed_ew-1	Southern Seamounts	Young	2017-05-30 01:58:08	night	-12.1708	-9.75475	zooplankton	325.502	6.208
unnamed_ew-1	Southern Seamounts	Young	2017-05-30 01:59:52	night	-12.1663	-9.75482	zooplankton	323.792	5.718
unnamed_ew-1	Southern Seamounts	Young	2017-05-30 02:01:37	night	-12.1617	-9.75469	zooplankton	330.509	5.228
unnamed_ew-1	Southern Seamounts	Young	2017-05-30 02:03:19	night	-12.1572	-9.75456	zooplankton	314.449	4.759
unnamed_ew-1	Southern Seamounts	Young	2017-05-30 02:04:43	night	-12.1535	-9.75443	zooplankton	312.06	4.379
unnamed_ew-1	Southern Seamounts	Young	2017-05-30 02:06:48	night	-12.1481	-9.75418	zooplankton	288.125	3.824
unnamed_ew-1	Southern Seamounts	Young	2017-05-30 02:08:32	night	-12.1436	-9.75409	zooplankton	258.37	3.368
unnamed_ew-1	Southern Seamounts	Young	2017-05-30 02:10:21	night	-12.1389	-9.75404	zooplankton	265.339	2.907
unnamed_ew-1	Southern Seamounts	Young	2017-05-30 02:12:05	night	-12.1344	-9.75401	zooplankton	274.5	2.485
unnamed_ew-1	Southern Seamounts	Young	2017-05-30 02:13:59	night	-12.1296	-9.75396	zooplankton	264.438	2.065
unnamed_ew-1	Southern Seamounts	Young	2017-05-30 02:15:44	night	-12.1252	-9.7539	zooplankton	263.117	1.74
unnamed_ew-1	Southern Seamounts	Young	2017-05-30 02:17:26	night	-12.1208	-9.75385	zooplankton	281.579	1.495
unnamed_ew-1	Southern Seamounts	Young	2017-05-30 02:19:18	night	-12.116	-9.75391	zooplankton	296.594	1.191
unnamed_ew-1	Southern Seamounts	Young	2017-05-30 02:20:49	night	-12.1122	-9.75395	zooplankton	319.699	0.988
unnamed_ew-1	Southern Seamounts	Young	2017-05-30 02:21:59	night	-12.1092	-9.75401	zooplankton	393.405	0.785
unnamed_ew-2	Southern Seamounts	Young	2017-05-31 01:11:05	night	-12.1171	-9.75392	zooplankton	321.261	1.267
unnamed_ew-2	Southern Seamounts	Young	2017-05-31 01:14:52	night	-12.1079	-9.75393	zooplankton	548.552	0.651
unnamed_ew-2	Southern Seamounts	Young	2017-05-31 01:16:41	night	-12.1034	-9.75382	zooplankton	606.848	0.154
unnamed_ew-2	Southern Seamounts	Young	2017-05-31 01:18:25	night	-12.0988	-9.75383	zooplankton	557.849	0.028
unnamed_ew-2	Southern Seamounts	Young	2017-05-31 01:20:12	night	-12.0943	-9.75388	zooplankton	672.946	0.225
unnamed_ew-2	Southern Seamounts	Young	2017-05-31 01:22:02	night	-12.0897	-9.75403	zooplankton	712.633	0.285
unnamed_ew-2	Southern Seamounts	Young	2017-05-31 01:23:53	night	-12.0851	-9.75409	zooplankton	649.93	0.129
unnamed_ew-2	Southern Seamounts	Young	2017-05-31 01:25:45	night	-12.0806	-9.75411	zooplankton	616.506	0.207
unnamed_ew-2	Southern Seamounts	Young	2017-05-31 01:27:36	night	-12.0761	-9.75414	zooplankton	506.969	0.104
unnamed_ew-2	Southern Seamounts	Young	2017-05-31 01:29:24	night	-12.0716	-9.75409	zooplankton	370.18	0.045
unnamed_ew-2	Southern Seamounts	Young	2017-05-31 01:31:11	night	-12.067	-9.75405	zooplankton	238.219	0.54
unnamed_ew-2	Southern Seamounts	Young	2017-05-31 01:32:57	night	-12.0625	-9.75395	zooplankton	196.253	0.485
unnamed_ew-2	Southern Seamounts	Young	2017-05-31 01:34:46	night	-12.0579	-9.75388	zooplankton	193.013	0.782
unnamed_ew-2	Southern Seamounts	Young	2017-05-31 01:36:34	night	-12.0533	-9.75391	zooplankton	190.459	0.932
unnamed_ew-2	Southern Seamounts	Young	2017-05-31 01:38:25	night	-12.0487	-9.75395	zooplankton	281.833	0.496
unnamed_ew-2	Southern Seamounts	Young	2017-05-31 01:40:13	night	-12.0442	-9.75402	zooplankton	330.431	0.138
unnamed_ew-2	Southern Seamounts	Young	2017-05-31 01:42:00	night	-12.0397	-9.7541	zooplankton	204.483	0.093
unnamed_ew-2	Southern Seamounts	Young	2017-05-31 01:43:46	night	-12.0351	-9.75426	zooplankton	203.667	0.079
unnamed_ew-2	Southern Seamounts	Young	2017-05-31 01:45:37	night	-12.0305	-9.75447	zooplankton	265.728	0.155
unnamed_ew-2	Southern Seamounts	Young	2017-05-31 01:47:29	night	-12.026	-9.75458	zooplankton	638.488	0.2
unnamed_ew-2	Southern Seamounts	Young	2017-05-31 01:49:22	night	-12.0215	-9.75455	zooplankton	368.178	0.669
unnamed_ew-2	Southern Seamounts	Young	2017-05-31 01:51:14	night	-12.0169	-9.75446	zooplankton	248.847	1.158
unnamed_ew-2	Southern Seamounts	Young	2017-05-31 01:53:05	night	-12.0123	-9.75439	zooplankton	208.928	1.656
unnamed_ew-2	Southern Seamounts	Young	2017-05-31 01:54:53	night	-12.0077	-9.75431	zooplankton	208.852	2.159
unnamed_ew-2	Southern Seamounts	Young	2017-05-31 01:56:44	night	-12.0032	-9.75418	zooplankton	228.502	2.65
unnamed_ew-2	Southern Seamounts	Young	2017-05-31 01:58:36	night	-11.9987	-9.75406	zooplankton	235.971	3.151
unnamed_ew-2	Southern Seamounts	Young	2017-05-31 02:00:31	night	-11.9941	-9.75398	zooplankton	224.74	3.649
unnamed_ew-2	Southern Seamounts	Young	2017-05-31 02:02:21	night	-11.9896	-9.75397	zooplankton	239.342	4.139
unnamed_ew-2	Southern Seamounts	Young	2017-05-31 02:04:10	night	-11.985	-9.75409	zooplankton	286.675	4.643
unnamed_ew-2	Southern Seamounts	Young	2017-05-31 02:05:56	night	-11.9805	-9.75421	zooplankton	280.399	5.137
unnamed_ew-2	Southern Seamounts	Young	2017-05-31 02:07:41	night	-11.9759	-9.75436	zooplankton	274.711	5.637
unnamed_ew-2	Southern Seamounts	Young	2017-05-31 02:09:25	night	-11.9713	-9.75448	zooplankton	254.431	6.142
unnamed_ew-2	Southern Seamounts	Young	2017-05-31 02:11:12	night	-11.9667	-9.75454	zooplankton	266.8	6.649
unnamed_ew-2	Southern Seamounts	Young	2017-05-31 02:12:58	night	-11.9622	-9.75451	zooplankton	270.496	7.139
unnamed_ew-2	Southern Seamounts	Young	2017-05-31 02:14:49	night	-11.9576	-9.75444	zooplankton	281.699	7.646
unnamed_ew-2	Southern Seamounts	Young	2017-05-31 02:16:39	night	-11.9531	-9.75439	zooplankton	282.854	8.14
unnamed_ew-2	Southern Seamounts	Young	2017-05-31 02:18:28	night	-11.9486	-9.75438	zooplankton	285.469	8.636
unnamed_ew-2	Southern Seamounts	Young	2017-05-31 02:20:14	night	-11.944	-9.75434	zooplankton	269.724	9.139
unnamed_ew-2	Southern Seamounts	Young	2017-05-31 02:22:01	night	-11.9395	-9.75431	zooplankton	258.46	9.638
unnamed_ew-2	Southern Seamounts	Young	2017-05-31 02:23:47	night	-11.9349	-9.75428	zooplankton	256.288	10.137
unnamed_ew-2	Southern Seamounts	Young	2017-05-31 02:25:38	night	-11.9303	-9.75425	zooplankton	293.605	10.643
unnamed_ew-2	Southern Seamounts	Young	2017-05-31 02:27:28	night	-11.9258	-9.75421	zooplankton	271.798	11.136
unnamed_ew-2	Southern Seamounts	Young	2017-05-31 02:29:23	night	-11.9212	-9.75416	zooplankton	277.95	11.638
unnamed_ew-2	Southern Seamounts	Young	2017-05-31 02:31:15	night	-11.9166	-9.75413	zooplankton	268.576	12.141
unnamed_ew-2	Southern Seamounts	Young	2017-05-31 02:33:04	night	-11.9121	-9.75414	zooplankton	278.34	12.637
unnamed_ew-2	Southern Seamounts	Young	2017-05-31 02:34:50	night	-11.9076	-9.75412	zooplankton	275.819	13.131
unnamed_ew-2	Southern Seamounts	Young	2017-05-31 02:35:53	night	-11.905	-9.75413	zooplankton	265.659	13.422
unnamed_ns-1	Southern Seamounts	Young	2017-05-30 05:38:13	night	-12.0926	-9.79444	zooplankton	267.612	2.673
unnamed_ns-1	Southern Seamounts	Young	2017-05-30 05:40:04	night	-12.0928	-9.79903	zooplankton	302.283	3.179
unnamed_ns-1	Southern Seamounts	Young	2017-05-30 05:41:54	night	-12.0927	-9.80353	zooplankton	295.639	3.677
unnamed_ns-1	Southern Seamounts	Young	2017-05-30 05:43:47	night	-12.0927	-9.808	zooplankton	282.135	4.171
unnamed_ns-1	Southern Seamounts	Young	2017-05-30 05:45:39	night	-12.0927	-9.81248	zooplankton	263.906	4.666
unnamed_ns-1	Southern Seamounts	Young	2017-05-30 05:47:32	night	-12.0927	-9.81707	zooplankton	275.177	5.175
unnamed_ns-1	Southern Seamounts	Young	2017-05-30 05:49:20	night	-12.0927	-9.82158	zooplankton	301.618	5.664
unnamed_ns-1	Southern Seamounts	Young	2017-05-30 05:51:09	night	-12.0927	-9.82606	zooplankton	293.039	6.135
unnamed_ns-1	Southern Seamounts	Young	2017-05-30 05:52:59	night	-12.0927	-9.83067	zooplankton	271.418	6.623
unnamed_ns-1	Southern Seamounts	Young	2017-05-30 05:54:49	night	-12.0927	-9.83508	zooplankton	283.83	7.093
unnamed_ns-1	Southern Seamounts	Young	2017-05-30 05:56:40	night	-12.0925	-9.83969	zooplankton	301.296	7.583
unnamed_ns-1	Southern Seamounts	Young	2017-05-30 05:58:26	night	-12.0924	-9.84412	zooplankton	280.126	8.057
unnamed_ns-1	Southern Seamounts	Young	2017-05-30 06:00:15	night	-12.0923	-9.84869	zooplankton	292.578	8.548
unnamed_ns-1	Southern Seamounts	Young	2017-05-30 06:02:05	night	-12.0923	-9.85318	zooplankton	274.188	9.032
unnamed_ns-1	Southern Seamounts	Young	2017-05-30 06:03:30	night	-12.0922	-9.85673	zooplankton	272.056	9.414
unnamed_ns-1	Southern Seamounts	Young	2017-05-30 06:06:04	night	-12.092	-9.86327	zooplankton	250.263	10.122
unnamed_ns-1	Southern Seamounts	Young	2017-05-30 06:07:26	night	-12.0919	-9.86672	zooplankton	217.469	10.496
unnamed_ns-1	Southern Seamounts	Young	2017-05-30 06:09:17	night	-12.0918	-9.87129	zooplankton	200.342	10.992
unnamed_ns-1	Southern Seamounts	Young	2017-05-30 06:11:07	night	-12.0917	-9.87583	zooplankton	198.693	11.487
unnamed_ns-1	Southern Seamounts	Young	2017-05-30 06:12:58	night	-12.0916	-9.88033	zooplankton	208.421	11.978
unnamed_ns-1	Southern Seamounts	Young	2017-05-30 06:14:48	night	-12.0916	-9.88478	zooplankton	181.823	12.464
unnamed_ns-1	Southern Seamounts	Young	2017-05-30 06:16:41	night	-12.0916	-9.8893	zooplankton	171.447	12.959
unnamed_ns-1	Southern Seamounts	Young	2017-05-30 06:18:37	night	-12.0916	-9.89386	zooplankton	179.074	13.459
unnamed_ns-1	Southern Seamounts	Young	2017-05-30 06:20:36	night	-12.0916	-9.89833	zooplankton	192.143	13.949
unnamed_ns-1	Southern Seamounts	Young	2017-05-30 06:22:30	night	-12.0915	-9.90283	zooplankton	217.02	14.442
unnamed_ns-1	Southern Seamounts	Young	2017-05-30 06:24:23	night	-12.0914	-9.90744	zooplankton	209.596	14.947
unnamed_ns-1	Southern Seamounts	Young	2017-05-30 06:26:13	night	-12.0912	-9.91191	zooplankton	211.737	15.436
unnamed_ns-1	Southern Seamounts	Young	2017-05-30 06:28:06	night	-12.0911	-9.9165	zooplankton	207.927	15.94
unnamed_ns-1	Southern Seamounts	Young	2017-05-30 06:30:00	night	-12.091	-9.9209	zooplankton	211.536	16.423
unnamed_ns-1	Southern Seamounts	Young	2017-05-30 06:31:53	night	-12.0907	-9.92547	zooplankton	196.118	16.922
unnamed_ns-1	Southern Seamounts	Young	2017-05-30 06:33:41	night	-12.0904	-9.92998	zooplankton	180.948	17.416
unnamed_ns-1	Southern Seamounts	Young	2017-05-30 06:35:32	night	-12.0901	-9.93459	zooplankton	191.465	17.92
unnamed_ns-1	Southern Seamounts	Young	2017-05-30 06:36:44	night	-12.0906	-9.93702	zooplankton	211.545	18.192
unnamed_zigzag-1	Southern Seamounts	Young	2017-05-31 03:23:11	night	-12.0136	-9.74746	zooplankton	367.459	1.772
unnamed_zigzag-1	Southern Seamounts	Young	2017-05-31 03:25:01	night	-12.0163	-9.75113	zooplankton	316.554	1.323
unnamed_zigzag-1	Southern Seamounts	Young	2017-05-31 03:26:46	night	-12.0188	-9.75485	zooplankton	365.109	0.945
unnamed_zigzag-1	Southern Seamounts	Young	2017-05-31 03:28:30	night	-12.0213	-9.75866	zooplankton	550.785	0.687
unnamed_zigzag-1	Southern Seamounts	Young	2017-05-31 03:30:09	night	-12.0235	-9.76228	zooplankton	590.587	0.717
unnamed_zigzag-1	Southern Seamounts	Young	2017-05-31 03:36:27	night	-12.0248	-9.76202	zooplankton	707.389	0.619
unnamed_zigzag-1	Southern Seamounts	Young	2017-05-31 03:38:12	night	-12.0275	-9.75932	zooplankton	490.601	0.238
unnamed_zigzag-1	Southern Seamounts	Young	2017-05-31 03:40:00	night	-12.0307	-9.75608	zooplankton	382.781	0.111
unnamed_zigzag-1	Southern Seamounts	Young	2017-05-31 03:41:45	night	-12.0338	-9.7528	zooplankton	560.294	0.072
unnamed_zigzag-1	Southern Seamounts	Young	2017-05-31 03:45:08	night	-12.04	-9.74615	zooplankton	197.956	0.78
unnamed_zigzag-1	Southern Seamounts	Young	2017-05-31 03:46:02	night	-12.0416	-9.74437	zooplankton	188.14	0.992
unnamed_zigzag-1	Southern Seamounts	Young	2017-05-31 03:51:49	night	-12.0416	-9.74523	zooplankton	162.278	0.898
unnamed_zigzag-1	Southern Seamounts	Young	2017-05-31 03:53:14	night	-12.043	-9.74751	zooplankton	191.471	0.7
unnamed_zigzag-1	Southern Seamounts	Young	2017-05-31 03:55:19	night	-12.0453	-9.75147	zooplankton	278.351	0.435
unnamed_zigzag-1	Southern Seamounts	Young	2017-05-31 03:57:13	night	-12.0476	-9.75538	zooplankton	431.557	0.3
unnamed_zigzag-1	Southern Seamounts	Young	2017-05-31 03:59:03	night	-12.0498	-9.75931	zooplankton	446.632	0.222
unnamed_zigzag-1	Southern Seamounts	Young	2017-05-31 04:00:54	night	-12.0521	-9.76335	zooplankton	421.845	0.413
unnamed_zigzag-1	Southern Seamounts	Young	2017-05-31 04:02:26	night	-12.0539	-9.76672	zooplankton	538.726	0.667
unnamed_zigzag-1	Southern Seamounts	Young	2017-05-31 04:07:41	night	-12.0538	-9.76783	zooplankton	565.688	0.637
unnamed_zigzag-1	Southern Seamounts	Young	2017-05-31 04:08:53	night	-12.055	-9.76608	zooplankton	622.955	0.531
unnamed_zigzag-1	Southern Seamounts	Young	2017-05-31 04:11:04	night	-12.0578	-9.76225	zooplankton	458.633	0.031
unnamed_zigzag-1	Southern Seamounts	Young	2017-05-31 04:12:59	night	-12.0603	-9.7585	zooplankton	464.045	0.308
unnamed_zigzag-1	Southern Seamounts	Young	2017-05-31 04:14:47	night	-12.0628	-9.75473	zooplankton	354.227	0.393
unnamed_zigzag-1	Southern Seamounts	Young	2017-05-31 04:16:38	night	-12.0653	-9.75088	zooplankton	241.153	0.789
unnamed_zigzag-1	Southern Seamounts	Young	2017-05-31 04:18:26	night	-12.0678	-9.74716	zooplankton	278.182	0.829
unnamed_zigzag-1	Southern Seamounts	Young	2017-05-31 04:19:47	night	-12.0697	-9.74441	zooplankton	174.642	1.02
unnamed_zigzag-1	Southern Seamounts	Young	2017-05-31 04:26:38	night	-12.0709	-9.74602	zooplankton	153.558	0.816
unnamed_zigzag-1	Southern Seamounts	Young	2017-05-31 04:30:49	night	-12.0763	-9.75323	zooplankton	653.131	0.177
unnamed_zigzag-1	Southern Seamounts	Young	2017-05-31 04:32:44	night	-12.079	-9.75692	zooplankton	843.916	0.417
unnamed_zigzag-1	Southern Seamounts	Young	2017-05-31 04:34:36	night	-12.0818	-9.76061	zooplankton	801.912	0.303
unnamed_zigzag-1	Southern Seamounts	Young	2017-05-31 04:36:25	night	-12.0845	-9.76422	zooplankton	318.747	0.16
unnamed_zigzag-1	Southern Seamounts	Young	2017-05-31 04:38:07	night	-12.087	-9.76758	zooplankton	572.939	0.186
unnamed_zigzag-2	Southern Seamounts	Young	2017-05-31 05:52:26	night	-12.0901	-9.76567	zooplankton	324.648	0.034
unnamed_zigzag-2	Southern Seamounts	Young	2017-05-31 05:53:58	night	-12.0925	-9.76251	zooplankton	299.586	0.12
unnamed_zigzag-2	Southern Seamounts	Young	2017-05-31 05:55:43	night	-12.0952	-9.75894	zooplankton	226.638	0.107
unnamed_zigzag-2	Southern Seamounts	Young	2017-05-31 05:57:29	night	-12.098	-9.75531	zooplankton	152.037	0.035
unnamed_zigzag-2	Southern Seamounts	Young	2017-05-31 05:59:14	night	-12.1007	-9.75171	zooplankton	609.553	0.216
unnamed_zigzag-2	Southern Seamounts	Young	2017-05-31 06:00:58	night	-12.1033	-9.74806	zooplankton	673.043	0.646
unnamed_zigzag-2	Southern Seamounts	Young	2017-05-31 06:02:43	night	-12.106	-9.7444	zooplankton	594.435	1.13
unnamed_zigzag-2	Southern Seamounts	Young	2017-05-31 06:09:20	night	-12.1069	-9.74425	zooplankton	757.645	1.189
unnamed_zigzag-2	Southern Seamounts	Young	2017-05-31 06:10:47	night	-12.1084	-9.74672	zooplankton	802.398	1.056
unnamed_zigzag-2	Southern Seamounts	Young	2017-05-31 06:12:41	night	-12.1106	-9.75064	zooplankton	731.232	1.013
unnamed_zigzag-2	Southern Seamounts	Young	2017-05-31 06:14:30	night	-12.1128	-9.75474	zooplankton	721.42	0.934
unnamed_zigzag-2	Southern Seamounts	Young	2017-05-31 06:16:04	night	-12.1148	-9.7584	zooplankton	650.193	0.735
unnamed_zigzag-2	Southern Seamounts	Young	2017-05-31 06:18:07	night	-12.1174	-9.76337	zooplankton	693.065	0.391
unnamed_zigzag-2	Southern Seamounts	Young	2017-05-31 06:19:34	night	-12.1192	-9.76678	zooplankton	514.35	0.405
unnamed_zigzag-2	Southern Seamounts	Young	2017-05-31 06:20:48	night	-12.1207	-9.7697	zooplankton	316.871	0.667
grattan_ns-1	Southern Seamounts	Grattan	2017-05-28 12:53:26	day	-12.8198	-9.91613	fish	0	18.28
grattan_ns-1	Southern Seamounts	Grattan	2017-05-28 12:55:11	day	-12.82	-9.91164	fish	0	17.784
grattan_ns-1	Southern Seamounts	Grattan	2017-05-28 12:56:59	day	-12.8202	-9.90713	fish	0	17.287
grattan_ns-1	Southern Seamounts	Grattan	2017-05-28 12:58:52	day	-12.8203	-9.90257	fish	0	16.783
grattan_ns-1	Southern Seamounts	Grattan	2017-05-28 13:00:50	day	-12.8202	-9.89811	fish	0.391846	16.289
grattan_ns-1	Southern Seamounts	Grattan	2017-05-28 13:03:08	day	-12.82	-9.8936	fish	0	15.791
grattan_ns-1	Southern Seamounts	Grattan	2017-05-28 13:05:48	day	-12.82	-9.88907	fish	0	15.289
grattan_ns-1	Southern Seamounts	Grattan	2017-05-28 13:08:12	day	-12.82	-9.88454	fish	0.436912	14.789
grattan_ns-1	Southern Seamounts	Grattan	2017-05-28 13:10:19	day	-12.8199	-9.88003	fish	0	14.29
grattan_ns-1	Southern Seamounts	Grattan	2017-05-28 13:12:29	day	-12.8199	-9.87553	fish	0	13.793
grattan_ns-1	Southern Seamounts	Grattan	2017-05-28 13:14:35	day	-12.8199	-9.87099	fish	0	13.292
grattan_ns-1	Southern Seamounts	Grattan	2017-05-28 13:16:43	day	-12.82	-9.86649	fish	0	12.794
grattan_ns-1	Southern Seamounts	Grattan	2017-05-28 13:18:57	day	-12.82	-9.86195	fish	0	12.294
grattan_ns-1	Southern Seamounts	Grattan	2017-05-28 13:21:09	day	-12.8201	-9.85744	fish	0	11.796
grattan_ns-1	Southern Seamounts	Grattan	2017-05-28 13:23:20	day	-12.82	-9.85292	fish	2.1523	11.296
grattan_ns-1	Southern Seamounts	Grattan	2017-05-28 13:25:32	day	-12.8199	-9.84841	fish	0	10.798
grattan_ns-1	Southern Seamounts	Grattan	2017-05-28 13:27:43	day	-12.8198	-9.84389	fish	0	10.298
grattan_ns-1	Southern Seamounts	Grattan	2017-05-28 13:29:55	day	-12.8198	-9.83936	fish	0	9.798
grattan_ns-1	Southern Seamounts	Grattan	2017-05-28 13:32:07	day	-12.8199	-9.83485	fish	0	9.301
grattan_ns-1	Southern Seamounts	Grattan	2017-05-28 13:34:19	day	-12.8199	-9.83035	fish	0	8.804
grattan_ns-2	Southern Seamounts	Grattan	2017-05-28 16:51:04	day	-12.8203	-9.82636	fish	0	8.368
grattan_ns-2	Southern Seamounts	Grattan	2017-05-28 16:53:14	day	-12.8201	-9.82186	fish	0	7.87
grattan_ns-2	Southern Seamounts	Grattan	2017-05-28 16:55:09	day	-12.8201	-9.81733	fish	0	7.37
grattan_ns-2	Southern Seamounts	Grattan	2017-05-28 16:56:59	day	-12.8201	-9.81279	fish	0	6.87
grattan_ns-2	Southern Seamounts	Grattan	2017-05-28 16:58:46	day	-12.82	-9.8083	fish	0	6.376
grattan_ns-2	Southern Seamounts	Grattan	2017-05-28 17:00:34	day	-12.82	-9.80378	fish	0	5.879
grattan_ns-2	Southern Seamounts	Grattan	2017-05-28 17:02:22	day	-12.82	-9.79924	fish	0	5.379
grattan_ns-2	Southern Seamounts	Grattan	2017-05-28 17:04:11	day	-12.82	-9.79477	fish	0	4.888
grattan_ns-2	Southern Seamounts	Grattan	2017-05-28 17:06:00	day	-12.8199	-9.79022	fish	0	4.389
grattan_ns-2	Southern Seamounts	Grattan	2017-05-28 17:07:49	day	-12.8199	-9.7857	fish	0	3.895
grattan_ns-2	Southern Seamounts	Grattan	2017-05-28 17:09:36	day	-12.8199	-9.78117	fish	0	3.402
grattan_ns-2	Southern Seamounts	Grattan	2017-05-28 17:11:23	day	-12.8199	-9.77665	fish	0	2.913
grattan_ns-2	Southern Seamounts	Grattan	2017-05-28 17:13:13	day	-12.8199	-9.77216	fish	0	2.43
grattan_ns-2	Southern Seamounts	Grattan	2017-05-28 17:15:05	day	-12.8199	-9.7676	fish	0	1.95
grattan_ns-2	Southern Seamounts	Grattan	2017-05-28 17:16:58	day	-12.8199	-9.76311	fish	0	1.488
grattan_ns-2	Southern Seamounts	Grattan	2017-05-28 17:18:51	day	-12.8199	-9.7586	fish	0.954426	1.055
grattan_ns-2	Southern Seamounts	Grattan	2017-05-28 17:20:43	day	-12.8198	-9.75409	fish	1077.48	0.685
grattan_ns-2	Southern Seamounts	Grattan	2017-05-28 17:22:37	day	-12.8198	-9.74954	fish	340.997	0.343
grattan_ns-2	Southern Seamounts	Grattan	2017-05-28 17:24:28	day	-12.8199	-9.74506	fish	271.849	0.125
grattan_ns-2	Southern Seamounts	Grattan	2017-05-28 17:26:21	day	-12.8199	-9.74052	fish	297.355	0.609
grattan_ns-2	Southern Seamounts	Grattan	2017-05-28 17:27:33	day	-12.82	-9.73761	fish	2.84298	0.685
grattan_ns-3	Southern Seamounts	Grattan	2017-06-02 10:21:23	day	-12.8201	-9.55887	fish	0	18.383
grattan_ns-3	Southern Seamounts	Grattan	2017-06-02 10:23:21	day	-12.8201	-9.56338	fish	0	17.886
grattan_ns-3	Southern Seamounts	Grattan	2017-06-02 10:25:17	day	-12.8201	-9.56789	fish	0	17.386
grattan_ns-3	Southern Seamounts	Grattan	2017-06-02 10:27:14	day	-12.8201	-9.57242	fish	0	16.885
grattan_ns-3	Southern Seamounts	Grattan	2017-06-02 10:29:09	day	-12.8201	-9.57693	fish	0	16.386
grattan_ns-3	Southern Seamounts	Grattan	2017-06-02 10:31:04	day	-12.8201	-9.58145	fish	0	15.887
grattan_ns-3	Southern Seamounts	Grattan	2017-06-02 10:32:59	day	-12.8201	-9.586	fish	0	15.384
grattan_ns-3	Southern Seamounts	Grattan	2017-06-02 10:34:55	day	-12.8202	-9.59049	fish	0	14.888
grattan_ns-3	Southern Seamounts	Grattan	2017-06-02 10:36:52	day	-12.8202	-9.59503	fish	0	14.386
grattan_ns-3	Southern Seamounts	Grattan	2017-06-02 10:38:49	day	-12.8202	-9.59951	fish	0	13.891
grattan_ns-3	Southern Seamounts	Grattan	2017-06-02 10:40:42	day	-12.8202	-9.60406	fish	0	13.387
grattan_ns-3	Southern Seamounts	Grattan	2017-06-02 10:42:30	day	-12.8202	-9.60856	fish	0	12.89
grattan_ns-3	Southern Seamounts	Grattan	2017-06-02 10:44:17	day	-12.8201	-9.61309	fish	0	12.389
grattan_ns-3	Southern Seamounts	Grattan	2017-06-02 10:46:03	day	-12.8201	-9.6176	fish	0	11.89
grattan_ns-3	Southern Seamounts	Grattan	2017-06-02 10:47:49	day	-12.8201	-9.62211	fish	0	11.393
grattan_ns-3	Southern Seamounts	Grattan	2017-06-02 10:49:34	day	-12.8201	-9.62663	fish	0	10.892
grattan_ns-3	Southern Seamounts	Grattan	2017-06-02 10:51:18	day	-12.8201	-9.63116	fish	0	10.392
grattan_ns-3	Southern Seamounts	Grattan	2017-06-02 10:53:05	day	-12.8201	-9.63566	fish	0	9.895
grattan_ns-3	Southern Seamounts	Grattan	2017-06-02 10:54:53	day	-12.8202	-9.6402	fish	0	9.393
grattan_ns-3	Southern Seamounts	Grattan	2017-06-02 10:56:40	day	-12.8202	-9.64474	fish	0	8.892
grattan_ns-3	Southern Seamounts	Grattan	2017-06-02 10:58:24	day	-12.8202	-9.64924	fish	0	8.395
grattan_ns-3	Southern Seamounts	Grattan	2017-06-02 11:00:09	day	-12.8202	-9.65376	fish	0	7.896
grattan_ns-3	Southern Seamounts	Grattan	2017-06-02 11:01:53	day	-12.8202	-9.65829	fish	0	7.395
grattan_ns-3	Southern Seamounts	Grattan	2017-06-02 11:03:36	day	-12.8202	-9.66281	fish	0	6.896
grattan_ns-3	Southern Seamounts	Grattan	2017-06-02 11:05:20	day	-12.8202	-9.6673	fish	0	6.4
grattan_ns-3	Southern Seamounts	Grattan	2017-06-02 11:07:04	day	-12.8202	-9.67185	fish	0	5.896
grattan_ns-3	Southern Seamounts	Grattan	2017-06-02 11:08:49	day	-12.8202	-9.6764	fish	0	5.393
grattan_ns-3	Southern Seamounts	Grattan	2017-06-02 11:10:33	day	-12.8202	-9.68092	fish	0	4.894
grattan_ns-3	Southern Seamounts	Grattan	2017-06-02 11:12:18	day	-12.8202	-9.6854	fish	0	4.399
grattan_ns-3	Southern Seamounts	Grattan	2017-06-02 11:14:02	day	-12.8201	-9.6899	fish	0	3.902
grattan_ns-3	Southern Seamounts	Grattan	2017-06-02 11:15:49	day	-12.8201	-9.69446	fish	0	3.397
grattan_ns-3	Southern Seamounts	Grattan	2017-06-02 11:17:33	day	-12.8201	-9.69898	fish	0	2.898
grattan_ns-3	Southern Seamounts	Grattan	2017-06-02 11:19:17	day	-12.82	-9.70349	fish	0	2.4
grattan_ns-3	Southern Seamounts	Grattan	2017-06-02 11:21:00	day	-12.82	-9.70799	fish	0	1.903
grattan_ns-3	Southern Seamounts	Grattan	2017-06-02 11:22:45	day	-12.82	-9.71249	fish	0	1.407
grattan_ns-3	Southern Seamounts	Grattan	2017-06-02 11:24:31	day	-12.8201	-9.71705	fish	0	0.907
grattan_ns-3	Southern Seamounts	Grattan	2017-06-02 11:26:18	day	-12.8201	-9.72154	fish	44.3656	0.418
grattan_ns-3	Southern Seamounts	Grattan	2017-06-02 11:28:05	day	-12.8201	-9.72608	fish	22.5013	0.056
grattan_ns-3	Southern Seamounts	Grattan	2017-06-02 11:29:53	day	-12.8201	-9.73059	fish	183.897	0.009
grattan_ns-3	Southern Seamounts	Grattan	2017-06-02 11:31:39	day	-12.8201	-9.7351	fish	415.038	0.411
grattan_ns-3	Southern Seamounts	Grattan	2017-06-02 11:33:26	day	-12.8201	-9.73962	fish	402.728	0.704
grattan_ns-3	Southern Seamounts	Grattan	2017-06-02 11:35:05	day	-12.82	-9.74306	fish	11.7888	0.334
unnamed_ns-2	Southern Seamounts	Young	2017-05-31 11:42:30	day	-12.0879	-9.57302	fish	0	19.761
unnamed_ns-2	Southern Seamounts	Young	2017-05-31 11:44:24	day	-12.088	-9.57755	fish	0	19.26
unnamed_ns-2	Southern Seamounts	Young	2017-05-31 11:46:12	day	-12.088	-9.58206	fish	0	18.762
unnamed_ns-2	Southern Seamounts	Young	2017-05-31 11:48:01	day	-12.0881	-9.58654	fish	0	18.266
unnamed_ns-2	Southern Seamounts	Young	2017-05-31 11:49:48	day	-12.0881	-9.59108	fish	0	17.764
unnamed_ns-2	Southern Seamounts	Young	2017-05-31 11:51:34	day	-12.0881	-9.5956	fish	0	17.264
unnamed_ns-2	Southern Seamounts	Young	2017-05-31 11:53:16	day	-12.0881	-9.6001	fish	0	16.766
unnamed_ns-2	Southern Seamounts	Young	2017-05-31 11:55:03	day	-12.0882	-9.60464	fish	0	16.265
unnamed_ns-2	Southern Seamounts	Young	2017-05-31 11:56:51	day	-12.0883	-9.60919	fish	0	15.763
unnamed_ns-2	Southern Seamounts	Young	2017-05-31 11:58:36	day	-12.0883	-9.61367	fish	0	15.267
unnamed_ns-2	Southern Seamounts	Young	2017-05-31 12:00:22	day	-12.0884	-9.61818	fish	0	14.768
unnamed_ns-2	Southern Seamounts	Young	2017-05-31 12:02:10	day	-12.0883	-9.6227	fish	0	14.269
unnamed_ns-2	Southern Seamounts	Young	2017-05-31 12:03:58	day	-12.0883	-9.62722	fish	0	13.77
unnamed_ns-2	Southern Seamounts	Young	2017-05-31 12:05:46	day	-12.0883	-9.63172	fish	0	13.272
unnamed_ns-2	Southern Seamounts	Young	2017-05-31 12:07:30	day	-12.0882	-9.63625	fish	0	12.771
unnamed_ns-2	Southern Seamounts	Young	2017-05-31 12:09:17	day	-12.0881	-9.6408	fish	0	12.268
unnamed_ns-2	Southern Seamounts	Young	2017-05-31 12:11:03	day	-12.088	-9.64529	fish	0	11.771
unnamed_ns-2	Southern Seamounts	Young	2017-05-31 12:12:50	day	-12.0879	-9.64984	fish	0	11.268
unnamed_ns-2	Southern Seamounts	Young	2017-05-31 12:14:32	day	-12.0881	-9.6543	fish	0	10.775
unnamed_ns-2	Southern Seamounts	Young	2017-05-31 12:16:18	day	-12.0885	-9.65885	fish	0	10.275
unnamed_ns-2	Southern Seamounts	Young	2017-05-31 12:17:47	day	-12.0888	-9.66261	fish	0	9.861
unnamed_ns-3	Southern Seamounts	Young	2017-05-31 15:49:25	day	-12.088	-9.66449	fish	0	9.649
unnamed_ns-3	Southern Seamounts	Young	2017-05-31 15:51:30	day	-12.088	-9.66878	fish	0	9.175
unnamed_ns-3	Southern Seamounts	Young	2017-05-31 15:53:14	day	-12.0881	-9.67332	fish	0.666542	8.675
unnamed_ns-3	Southern Seamounts	Young	2017-05-31 15:54:51	day	-12.0882	-9.67779	fish	0	8.181
unnamed_ns-3	Southern Seamounts	Young	2017-05-31 15:56:29	day	-12.0882	-9.68232	fish	0	7.681
unnamed_ns-3	Southern Seamounts	Young	2017-05-31 15:58:07	day	-12.0883	-9.68685	fish	0	7.182
unnamed_ns-3	Southern Seamounts	Young	2017-05-31 15:59:46	day	-12.0883	-9.69134	fish	0	6.687
unnamed_ns-3	Southern Seamounts	Young	2017-05-31 16:01:28	day	-12.0884	-9.69594	fish	0	6.18
unnamed_ns-3	Southern Seamounts	Young	2017-05-31 16:03:06	day	-12.0884	-9.70027	fish	0	5.704
unnamed_ns-3	Southern Seamounts	Young	2017-05-31 16:05:07	day	-12.0884	-9.70514	fish	0	5.167
unnamed_ns-3	Southern Seamounts	Young	2017-05-31 16:06:54	day	-12.0882	-9.70945	fish	0	4.692
unnamed_ns-3	Southern Seamounts	Young	2017-05-31 16:08:54	day	-12.0881	-9.71398	fish	0	4.192
unnamed_ns-3	Southern Seamounts	Young	2017-05-31 16:11:07	day	-12.088	-9.71848	fish	0	3.697
unnamed_ns-3	Southern Seamounts	Young	2017-05-31 16:12:37	day	-12.088	-9.72135	fish	0	3.382
unnamed_ns-3	Southern Seamounts	Young	2017-05-31 16:15:47	day	-12.088	-9.72752	fish	0	2.708
unnamed_ns-3	Southern Seamounts	Young	2017-05-31 16:17:43	day	-12.0882	-9.73112	fish	0	2.322
unnamed_ns-4	Southern Seamounts	Young	2017-05-31 18:26:45	day	-12.0876	-9.75321	fish	21.1219	0.325
unnamed_ns-4	Southern Seamounts	Young	2017-05-31 18:28:58	day	-12.0876	-9.74743	fish	0	0.593
unnamed_ns-4	Southern Seamounts	Young	2017-05-31 18:30:43	day	-12.0877	-9.74285	fish	0	1.061
unnamed_ns-4	Southern Seamounts	Young	2017-05-31 18:32:33	day	-12.0877	-9.73834	fish	0	1.535
unnamed_ns-4	Southern Seamounts	Young	2017-05-31 18:34:23	day	-12.0878	-9.73384	fish	0	2.02
unnamed_ns-4	Southern Seamounts	Young	2017-05-31 18:35:18	day	-12.0879	-9.7315	fish	0	2.273
grattan_ns-1	Southern Seamounts	Grattan	2017-05-28 12:53:23	day	-12.8198	-9.91626	zooplankton	51.575	18.294
grattan_ns-1	Southern Seamounts	Grattan	2017-05-28 12:55:10	day	-12.82	-9.91168	zooplankton	54.7827	17.789
grattan_ns-1	Southern Seamounts	Grattan	2017-05-28 12:56:58	day	-12.8202	-9.90717	zooplankton	46.6241	17.291
grattan_ns-1	Southern Seamounts	Grattan	2017-05-28 12:58:51	day	-12.8203	-9.90262	zooplankton	41.9862	16.788
grattan_ns-1	Southern Seamounts	Grattan	2017-05-28 13:00:52	day	-12.8202	-9.89804	zooplankton	54.519	16.281
grattan_ns-1	Southern Seamounts	Grattan	2017-05-28 13:03:10	day	-12.82	-9.89354	zooplankton	50.0654	15.784
grattan_ns-1	Southern Seamounts	Grattan	2017-05-28 13:05:45	day	-12.82	-9.88915	zooplankton	31.6322	15.298
grattan_ns-1	Southern Seamounts	Grattan	2017-05-28 13:08:10	day	-12.82	-9.88461	zooplankton	118.386	14.796
grattan_ns-1	Southern Seamounts	Grattan	2017-05-28 13:10:19	day	-12.8199	-9.88003	zooplankton	32.57	14.29
grattan_ns-1	Southern Seamounts	Grattan	2017-05-28 13:12:27	day	-12.8199	-9.8756	zooplankton	34.7171	13.8
grattan_ns-1	Southern Seamounts	Grattan	2017-05-28 13:14:34	day	-12.8199	-9.87103	zooplankton	51.0734	13.296
grattan_ns-1	Southern Seamounts	Grattan	2017-05-28 13:16:43	day	-12.82	-9.86649	zooplankton	80.2716	12.794
grattan_ns-1	Southern Seamounts	Grattan	2017-05-28 13:18:56	day	-12.82	-9.86198	zooplankton	69.8184	12.297
grattan_ns-1	Southern Seamounts	Grattan	2017-05-28 13:21:08	day	-12.8201	-9.85748	zooplankton	75.2932	11.8
grattan_ns-1	Southern Seamounts	Grattan	2017-05-28 13:23:19	day	-12.82	-9.85295	zooplankton	72.9768	11.3
grattan_ns-1	Southern Seamounts	Grattan	2017-05-28 13:25:32	day	-12.8199	-9.84841	zooplankton	74.0974	10.798
grattan_ns-1	Southern Seamounts	Grattan	2017-05-28 13:27:42	day	-12.8198	-9.84393	zooplankton	79.3538	10.302
grattan_ns-1	Southern Seamounts	Grattan	2017-05-28 13:29:55	day	-12.8198	-9.83936	zooplankton	58.5262	9.798
grattan_ns-1	Southern Seamounts	Grattan	2017-05-28 13:32:06	day	-12.8199	-9.83489	zooplankton	71.0587	9.305
grattan_ns-1	Southern Seamounts	Grattan	2017-05-28 13:34:14	day	-12.8199	-9.83052	zooplankton	57.4033	8.823
grattan_ns-2	Southern Seamounts	Grattan	2017-05-28 16:51:00	day	-12.8203	-9.82649	zooplankton	74.1295	8.382
grattan_ns-2	Southern Seamounts	Grattan	2017-05-28 16:53:11	day	-12.8201	-9.82198	zooplankton	91.4448	7.883
grattan_ns-2	Southern Seamounts	Grattan	2017-05-28 16:55:07	day	-12.8201	-9.81741	zooplankton	99.4957	7.379
grattan_ns-2	Southern Seamounts	Grattan	2017-05-28 16:56:58	day	-12.8201	-9.81283	zooplankton	98.6807	6.874
grattan_ns-2	Southern Seamounts	Grattan	2017-05-28 16:58:46	day	-12.82	-9.8083	zooplankton	102.087	6.376
grattan_ns-2	Southern Seamounts	Grattan	2017-05-28 17:00:33	day	-12.82	-9.80383	zooplankton	107.516	5.883
grattan_ns-2	Southern Seamounts	Grattan	2017-05-28 17:02:21	day	-12.82	-9.79928	zooplankton	80.7855	5.384
grattan_ns-2	Southern Seamounts	Grattan	2017-05-28 17:04:12	day	-12.82	-9.79473	zooplankton	59.9214	4.884
grattan_ns-2	Southern Seamounts	Grattan	2017-05-28 17:06:00	day	-12.8199	-9.79022	zooplankton	70.3309	4.389
grattan_ns-2	Southern Seamounts	Grattan	2017-05-28 17:07:49	day	-12.8199	-9.7857	zooplankton	68.003	3.895
grattan_ns-2	Southern Seamounts	Grattan	2017-05-28 17:09:35	day	-12.8199	-9.78121	zooplankton	66.4598	3.406
grattan_ns-2	Southern Seamounts	Grattan	2017-05-28 17:11:23	day	-12.8199	-9.77665	zooplankton	76.3204	2.913
grattan_ns-2	Southern Seamounts	Grattan	2017-05-28 17:13:14	day	-12.8199	-9.77212	zooplankton	70.2827	2.426
grattan_ns-2	Southern Seamounts	Grattan	2017-05-28 17:15:04	day	-12.8199	-9.76764	zooplankton	75.122	1.954
grattan_ns-2	Southern Seamounts	Grattan	2017-05-28 17:16:57	day	-12.8199	-9.76315	zooplankton	69.5293	1.492
grattan_ns-2	Southern Seamounts	Grattan	2017-05-28 17:18:50	day	-12.8199	-9.75865	zooplankton	89.4773	1.059
grattan_ns-2	Southern Seamounts	Grattan	2017-05-28 17:20:42	day	-12.8198	-9.75413	zooplankton	77.2506	0.688
grattan_ns-2	Southern Seamounts	Grattan	2017-05-28 17:22:35	day	-12.8198	-9.74962	zooplankton	68.6407	0.351
grattan_ns-2	Southern Seamounts	Grattan	2017-05-28 17:24:27	day	-12.8199	-9.7451	zooplankton	44.8732	0.121
grattan_ns-2	Southern Seamounts	Grattan	2017-05-28 17:26:20	day	-12.8199	-9.74056	zooplankton	40.0303	0.605
grattan_ns-2	Southern Seamounts	Grattan	2017-05-28 17:27:34	day	-12.82	-9.73757	zooplankton	31.3915	0.681
grattan_ns-3	Southern Seamounts	Grattan	2017-06-02 10:21:21	day	-12.8201	-9.55879	zooplankton	54.7335	18.392
grattan_ns-3	Southern Seamounts	Grattan	2017-06-02 10:23:20	day	-12.8201	-9.56334	zooplankton	48.7092	17.889
grattan_ns-3	Southern Seamounts	Grattan	2017-06-02 10:25:16	day	-12.8201	-9.56785	zooplankton	42.2723	17.39
grattan_ns-3	Southern Seamounts	Grattan	2017-06-02 10:27:13	day	-12.8201	-9.57238	zooplankton	41.6301	16.89
grattan_ns-3	Southern Seamounts	Grattan	2017-06-02 10:29:09	day	-12.8201	-9.57693	zooplankton	44.951	16.386
grattan_ns-3	Southern Seamounts	Grattan	2017-06-02 10:31:04	day	-12.8201	-9.58145	zooplankton	54.5373	15.887
grattan_ns-3	Southern Seamounts	Grattan	2017-06-02 10:32:58	day	-12.8201	-9.58596	zooplankton	65.9215	15.388
grattan_ns-3	Southern Seamounts	Grattan	2017-06-02 10:34:55	day	-12.8202	-9.59049	zooplankton	60.2194	14.888
grattan_ns-3	Southern Seamounts	Grattan	2017-06-02 10:36:51	day	-12.8202	-9.59499	zooplankton	57.5277	14.39
grattan_ns-3	Southern Seamounts	Grattan	2017-06-02 10:38:48	day	-12.8202	-9.59947	zooplankton	69.006	13.895
grattan_ns-3	Southern Seamounts	Grattan	2017-06-02 10:40:40	day	-12.8202	-9.60398	zooplankton	56.8286	13.397
grattan_ns-3	Southern Seamounts	Grattan	2017-06-02 10:42:29	day	-12.8202	-9.60852	zooplankton	44.3867	12.895
grattan_ns-3	Southern Seamounts	Grattan	2017-06-02 10:44:17	day	-12.8201	-9.61309	zooplankton	46.1837	12.389
grattan_ns-3	Southern Seamounts	Grattan	2017-06-02 10:46:04	day	-12.8201	-9.61764	zooplankton	67.8368	11.886
grattan_ns-3	Southern Seamounts	Grattan	2017-06-02 10:47:48	day	-12.82	-9.62206	zooplankton	59.4586	11.397
grattan_ns-3	Southern Seamounts	Grattan	2017-06-02 10:49:33	day	-12.8201	-9.62659	zooplankton	62.1869	10.897
grattan_ns-3	Southern Seamounts	Grattan	2017-06-02 10:51:19	day	-12.8201	-9.6312	zooplankton	78.7901	10.387
grattan_ns-3	Southern Seamounts	Grattan	2017-06-02 10:53:06	day	-12.8201	-9.6357	zooplankton	74.5185	9.891
grattan_ns-3	Southern Seamounts	Grattan	2017-06-02 10:54:52	day	-12.8202	-9.64016	zooplankton	89.917	9.398
grattan_ns-3	Southern Seamounts	Grattan	2017-06-02 10:56:39	day	-12.8202	-9.64469	zooplankton	77.0417	8.897
grattan_ns-3	Southern Seamounts	Grattan	2017-06-02 10:58:23	day	-12.8202	-9.6492	zooplankton	74.2019	8.4
grattan_ns-3	Southern Seamounts	Grattan	2017-06-02 11:00:08	day	-12.8202	-9.65371	zooplankton	57.3082	7.901
grattan_ns-3	Southern Seamounts	Grattan	2017-06-02 11:01:52	day	-12.8202	-9.65825	zooplankton	45.9581	7.4
grattan_ns-3	Southern Seamounts	Grattan	2017-06-02 11:03:36	day	-12.8202	-9.66281	zooplankton	48.0203	6.896
grattan_ns-3	Southern Seamounts	Grattan	2017-06-02 11:05:19	day	-12.8202	-9.66726	zooplankton	49.1814	6.405
grattan_ns-3	Southern Seamounts	Grattan	2017-06-02 11:07:03	day	-12.8202	-9.67181	zooplankton	41.7178	5.901
grattan_ns-3	Southern Seamounts	Grattan	2017-06-02 11:08:48	day	-12.8202	-9.67636	zooplankton	77.6948	5.398
grattan_ns-3	Southern Seamounts	Grattan	2017-06-02 11:10:32	day	-12.8202	-9.68088	zooplankton	74.675	4.899
grattan_ns-3	Southern Seamounts	Grattan	2017-06-02 11:12:17	day	-12.8202	-9.68535	zooplankton	71.6816	4.404
grattan_ns-3	Southern Seamounts	Grattan	2017-06-02 11:14:03	day	-12.8201	-9.68994	zooplankton	49.1014	3.897
grattan_ns-3	Southern Seamounts	Grattan	2017-06-02 11:15:48	day	-12.8201	-9.69442	zooplankton	39.0296	3.402
grattan_ns-3	Southern Seamounts	Grattan	2017-06-02 11:17:32	day	-12.8201	-9.69894	zooplankton	31.9	2.903
grattan_ns-3	Southern Seamounts	Grattan	2017-06-02 11:19:17	day	-12.82	-9.70349	zooplankton	31.0708	2.4
grattan_ns-3	Southern Seamounts	Grattan	2017-06-02 11:20:59	day	-12.82	-9.70795	zooplankton	37.8148	1.907
grattan_ns-3	Southern Seamounts	Grattan	2017-06-02 11:22:46	day	-12.82	-9.71254	zooplankton	49.8105	1.402
grattan_ns-3	Southern Seamounts	Grattan	2017-06-02 11:24:32	day	-12.8201	-9.71709	zooplankton	64.8821	0.903
grattan_ns-3	Southern Seamounts	Grattan	2017-06-02 11:26:19	day	-12.8201	-9.72159	zooplankton	77.0572	0.413
grattan_ns-3	Southern Seamounts	Grattan	2017-06-02 11:28:05	day	-12.8201	-9.72608	zooplankton	76.041	0.056
grattan_ns-3	Southern Seamounts	Grattan	2017-06-02 11:29:52	day	-12.8201	-9.73055	zooplankton	52.7533	0.01
grattan_ns-3	Southern Seamounts	Grattan	2017-06-02 11:31:40	day	-12.8201	-9.73515	zooplankton	31.9734	0.416
grattan_ns-3	Southern Seamounts	Grattan	2017-06-02 11:33:29	day	-12.8201	-9.73974	zooplankton	11.2121	0.69
grattan_ns-3	Southern Seamounts	Grattan	2017-06-02 11:35:11	day	-12.82	-9.74322	zooplankton	23.4854	0.317
unnamed_ns-2	Southern Seamounts	Young	2017-05-31 11:42:30	day	-12.0879	-9.57302	zooplankton	110.66	19.761
unnamed_ns-2	Southern Seamounts	Young	2017-05-31 11:44:23	day	-12.088	-9.57751	zooplankton	95.6133	19.264
unnamed_ns-2	Southern Seamounts	Young	2017-05-31 11:46:11	day	-12.088	-9.58201	zooplankton	83.8693	18.766
unnamed_ns-2	Southern Seamounts	Young	2017-05-31 11:48:00	day	-12.0881	-9.58649	zooplankton	88.4417	18.271
unnamed_ns-2	Southern Seamounts	Young	2017-05-31 11:49:48	day	-12.0881	-9.59108	zooplankton	103.045	17.764
unnamed_ns-2	Southern Seamounts	Young	2017-05-31 11:51:33	day	-12.0881	-9.59556	zooplankton	108.571	17.269
unnamed_ns-2	Southern Seamounts	Young	2017-05-31 11:53:17	day	-12.0881	-9.60015	zooplankton	90.4669	16.762
unnamed_ns-2	Southern Seamounts	Young	2017-05-31 11:55:02	day	-12.0882	-9.6046	zooplankton	95.7312	16.27
unnamed_ns-2	Southern Seamounts	Young	2017-05-31 11:56:50	day	-12.0883	-9.60914	zooplankton	94.4629	15.768
unnamed_ns-2	Southern Seamounts	Young	2017-05-31 11:58:35	day	-12.0883	-9.61363	zooplankton	90.9769	15.272
unnamed_ns-2	Southern Seamounts	Young	2017-05-31 12:00:21	day	-12.0884	-9.61814	zooplankton	91.7037	14.773
unnamed_ns-2	Southern Seamounts	Young	2017-05-31 12:02:10	day	-12.0883	-9.6227	zooplankton	96.8492	14.269
unnamed_ns-2	Southern Seamounts	Young	2017-05-31 12:03:58	day	-12.0883	-9.62722	zooplankton	104.618	13.77
unnamed_ns-2	Southern Seamounts	Young	2017-05-31 12:05:45	day	-12.0883	-9.63168	zooplankton	99.2985	13.277
unnamed_ns-2	Southern Seamounts	Young	2017-05-31 12:07:29	day	-12.0882	-9.6362	zooplankton	89.278	12.776
unnamed_ns-2	Southern Seamounts	Young	2017-05-31 12:09:16	day	-12.0881	-9.64075	zooplankton	80.313	12.273
unnamed_ns-2	Southern Seamounts	Young	2017-05-31 12:11:02	day	-12.088	-9.64525	zooplankton	60.401	11.776
unnamed_ns-2	Southern Seamounts	Young	2017-05-31 12:12:47	day	-12.0879	-9.64971	zooplankton	57.5813	11.283
unnamed_ns-2	Southern Seamounts	Young	2017-05-31 12:14:33	day	-12.0881	-9.65434	zooplankton	56.7497	10.771
unnamed_ns-2	Southern Seamounts	Young	2017-05-31 12:16:17	day	-12.0885	-9.65881	zooplankton	64.6992	10.28
unnamed_ns-2	Southern Seamounts	Young	2017-05-31 12:17:54	day	-12.0889	-9.66287	zooplankton	58.1017	9.834
unnamed_ns-3	Southern Seamounts	Young	2017-05-31 15:49:56	day	-12.0879	-9.66541	zooplankton	40.3805	9.548
unnamed_ns-3	Southern Seamounts	Young	2017-05-31 15:51:27	day	-12.088	-9.66866	zooplankton	85.5389	9.189
unnamed_ns-3	Southern Seamounts	Young	2017-05-31 15:53:13	day	-12.0881	-9.67327	zooplankton	92.9922	8.68
unnamed_ns-3	Southern Seamounts	Young	2017-05-31 15:54:52	day	-12.0882	-9.67784	zooplankton	91.1826	8.176
unnamed_ns-3	Southern Seamounts	Young	2017-05-31 15:56:30	day	-12.0882	-9.68237	zooplankton	117.446	7.676
unnamed_ns-3	Southern Seamounts	Young	2017-05-31 15:58:08	day	-12.0883	-9.6869	zooplankton	113.134	7.177
unnamed_ns-3	Southern Seamounts	Young	2017-05-31 15:59:47	day	-12.0883	-9.69139	zooplankton	108.787	6.682
unnamed_ns-3	Southern Seamounts	Young	2017-05-31 16:01:40	day	-12.0884	-9.69648	zooplankton	96.1411	6.121
unnamed_ns-3	Southern Seamounts	Young	2017-05-31 16:03:27	day	-12.0884	-9.70115	zooplankton	94.6673	5.608
unnamed_ns-3	Southern Seamounts	Young	2017-05-31 16:05:10	day	-12.0884	-9.70526	zooplankton	107.481	5.154
unnamed_ns-3	Southern Seamounts	Young	2017-05-31 16:06:54	day	-12.0882	-9.70945	zooplankton	103.671	4.692
unnamed_ns-3	Southern Seamounts	Young	2017-05-31 16:08:55	day	-12.0881	-9.71402	zooplankton	107.563	4.188
unnamed_ns-3	Southern Seamounts	Young	2017-05-31 16:11:07	day	-12.088	-9.71848	zooplankton	96.4767	3.697
unnamed_ns-3	Southern Seamounts	Young	2017-05-31 16:12:49	day	-12.0879	-9.72172	zooplankton	94.7513	3.34
unnamed_ns-3	Southern Seamounts	Young	2017-05-31 16:15:55	day	-12.088	-9.72779	zooplankton	98.7892	2.679
unnamed_ns-3	Southern Seamounts	Young	2017-05-31 16:17:55	day	-12.0882	-9.73141	zooplankton	22.1919	2.291
unnamed_ns-4	Southern Seamounts	Young	2017-05-31 18:27:25	day	-12.0876	-9.75149	zooplankton	111.11	0.301
unnamed_ns-4	Southern Seamounts	Young	2017-05-31 18:29:00	day	-12.0876	-9.74738	zooplankton	86.7749	0.597
unnamed_ns-4	Southern Seamounts	Young	2017-05-31 18:30:44	day	-12.0877	-9.74281	zooplankton	84.4794	1.065
unnamed_ns-4	Southern Seamounts	Young	2017-05-31 18:32:32	day	-12.0877	-9.73838	zooplankton	90.8666	1.531
unnamed_ns-4	Southern Seamounts	Young	2017-05-31 18:34:23	day	-12.0878	-9.73384	zooplankton	109.836	2.02
unnamed_ns-4	Southern Seamounts	Young	2017-05-31 18:35:19	day	-12.0879	-9.73146	zooplankton	114.554	2.278

## Sheet: By Layer
transect_id	location	datetime	period	longitude	latitude	depth_m	taxon	NASC	seamount_dist_km
grattan_ew-1	Grattan	2017-05-28 00:03:26	night	-13.0087	-9.73842	25	fish	1.60421	19.637
grattan_ew-1	Grattan	2017-05-28 00:03:26	night	-13.0087	-9.73842	75	fish	1.04963	19.637
grattan_ew-1	Grattan	2017-05-28 00:03:26	night	-13.0087	-9.73842	125	fish	0	19.637
grattan_ew-1	Grattan	2017-05-28 00:03:26	night	-13.0087	-9.73842	175	fish	0	19.637
grattan_ew-1	Grattan	2017-05-28 00:03:26	night	-13.0087	-9.73842	225	fish	0	19.637
grattan_ew-1	Grattan	2017-05-28 00:03:26	night	-13.0087	-9.73842	275	fish	0	19.637
grattan_ew-1	Grattan	2017-05-28 00:03:26	night	-13.0087	-9.73842	325	fish	0	19.637
grattan_ew-1	Grattan	2017-05-28 00:05:12	night	-13.0042	-9.73837	25	fish	2.26478	19.137
grattan_ew-1	Grattan	2017-05-28 00:05:12	night	-13.0042	-9.73837	75	fish	0	19.137
grattan_ew-1	Grattan	2017-05-28 00:05:12	night	-13.0042	-9.73837	125	fish	0	19.137
grattan_ew-1	Grattan	2017-05-28 00:05:12	night	-13.0042	-9.73837	175	fish	0	19.137
grattan_ew-1	Grattan	2017-05-28 00:05:12	night	-13.0042	-9.73837	225	fish	0	19.137
grattan_ew-1	Grattan	2017-05-28 00:05:12	night	-13.0042	-9.73837	275	fish	0	19.137
grattan_ew-1	Grattan	2017-05-28 00:05:12	night	-13.0042	-9.73837	325	fish	0	19.137
grattan_ew-1	Grattan	2017-05-28 00:07:00	night	-12.9996	-9.73839	25	fish	0	18.639
grattan_ew-1	Grattan	2017-05-28 00:07:00	night	-12.9996	-9.73839	75	fish	4.53444	18.639
grattan_ew-1	Grattan	2017-05-28 00:07:00	night	-12.9996	-9.73839	125	fish	0	18.639
grattan_ew-1	Grattan	2017-05-28 00:07:00	night	-12.9996	-9.73839	175	fish	0	18.639
grattan_ew-1	Grattan	2017-05-28 00:07:00	night	-12.9996	-9.73839	225	fish	0	18.639
grattan_ew-1	Grattan	2017-05-28 00:07:00	night	-12.9996	-9.73839	275	fish	0	18.639
grattan_ew-1	Grattan	2017-05-28 00:07:00	night	-12.9996	-9.73839	325	fish	0	18.639
grattan_ew-1	Grattan	2017-05-28 00:08:49	night	-12.995	-9.73837	25	fish	0	18.138
grattan_ew-1	Grattan	2017-05-28 00:08:49	night	-12.995	-9.73837	75	fish	2.8607	18.138
grattan_ew-1	Grattan	2017-05-28 00:08:49	night	-12.995	-9.73837	125	fish	0	18.138
grattan_ew-1	Grattan	2017-05-28 00:08:49	night	-12.995	-9.73837	175	fish	0	18.138
grattan_ew-1	Grattan	2017-05-28 00:08:49	night	-12.995	-9.73837	225	fish	0	18.138
grattan_ew-1	Grattan	2017-05-28 00:08:49	night	-12.995	-9.73837	275	fish	0	18.138
grattan_ew-1	Grattan	2017-05-28 00:08:49	night	-12.995	-9.73837	325	fish	0	18.138
grattan_ew-1	Grattan	2017-05-28 00:10:36	night	-12.9905	-9.73833	25	fish	0	17.64
grattan_ew-1	Grattan	2017-05-28 00:10:36	night	-12.9905	-9.73833	75	fish	2.50583	17.64
grattan_ew-1	Grattan	2017-05-28 00:10:36	night	-12.9905	-9.73833	125	fish	0	17.64
grattan_ew-1	Grattan	2017-05-28 00:10:36	night	-12.9905	-9.73833	175	fish	0	17.64
grattan_ew-1	Grattan	2017-05-28 00:10:36	night	-12.9905	-9.73833	225	fish	0	17.64
grattan_ew-1	Grattan	2017-05-28 00:10:36	night	-12.9905	-9.73833	275	fish	0	17.64
grattan_ew-1	Grattan	2017-05-28 00:10:36	night	-12.9905	-9.73833	325	fish	0	17.64
grattan_ew-1	Grattan	2017-05-28 00:12:26	night	-12.9859	-9.73834	25	fish	0	17.139
grattan_ew-1	Grattan	2017-05-28 00:12:26	night	-12.9859	-9.73834	75	fish	0.549962	17.139
grattan_ew-1	Grattan	2017-05-28 00:12:26	night	-12.9859	-9.73834	125	fish	0	17.139
grattan_ew-1	Grattan	2017-05-28 00:12:26	night	-12.9859	-9.73834	175	fish	0	17.139
grattan_ew-1	Grattan	2017-05-28 00:12:26	night	-12.9859	-9.73834	225	fish	0	17.139
grattan_ew-1	Grattan	2017-05-28 00:12:26	night	-12.9859	-9.73834	275	fish	0	17.139
grattan_ew-1	Grattan	2017-05-28 00:12:26	night	-12.9859	-9.73834	325	fish	0	17.139
grattan_ew-1	Grattan	2017-05-28 00:14:13	night	-12.9814	-9.73834	25	fish	1.17437	16.643
grattan_ew-1	Grattan	2017-05-28 00:14:13	night	-12.9814	-9.73834	75	fish	0	16.643
grattan_ew-1	Grattan	2017-05-28 00:14:13	night	-12.9814	-9.73834	125	fish	0	16.643
grattan_ew-1	Grattan	2017-05-28 00:14:13	night	-12.9814	-9.73834	175	fish	0	16.643
grattan_ew-1	Grattan	2017-05-28 00:14:13	night	-12.9814	-9.73834	225	fish	0	16.643
grattan_ew-1	Grattan	2017-05-28 00:14:13	night	-12.9814	-9.73834	275	fish	0	16.643
grattan_ew-1	Grattan	2017-05-28 00:14:13	night	-12.9814	-9.73834	325	fish	0	16.643
grattan_ew-1	Grattan	2017-05-28 00:16:02	night	-12.9769	-9.73834	25	fish	0	16.143
grattan_ew-1	Grattan	2017-05-28 00:16:02	night	-12.9769	-9.73834	75	fish	1.04942	16.143
grattan_ew-1	Grattan	2017-05-28 00:16:02	night	-12.9769	-9.73834	125	fish	0	16.143
grattan_ew-1	Grattan	2017-05-28 00:16:02	night	-12.9769	-9.73834	175	fish	0	16.143
grattan_ew-1	Grattan	2017-05-28 00:16:02	night	-12.9769	-9.73834	225	fish	0	16.143
grattan_ew-1	Grattan	2017-05-28 00:16:02	night	-12.9769	-9.73834	275	fish	0	16.143
grattan_ew-1	Grattan	2017-05-28 00:16:02	night	-12.9769	-9.73834	325	fish	0	16.143
grattan_ew-1	Grattan	2017-05-28 00:17:51	night	-12.9723	-9.73833	25	fish	1.69433	15.645
grattan_ew-1	Grattan	2017-05-28 00:17:51	night	-12.9723	-9.73833	75	fish	0.926462	15.645
grattan_ew-1	Grattan	2017-05-28 00:17:51	night	-12.9723	-9.73833	125	fish	0	15.645
grattan_ew-1	Grattan	2017-05-28 00:17:51	night	-12.9723	-9.73833	175	fish	0	15.645
grattan_ew-1	Grattan	2017-05-28 00:17:51	night	-12.9723	-9.73833	225	fish	0	15.645
grattan_ew-1	Grattan	2017-05-28 00:17:51	night	-12.9723	-9.73833	275	fish	0	15.645
grattan_ew-1	Grattan	2017-05-28 00:17:51	night	-12.9723	-9.73833	325	fish	0	15.645
grattan_ew-1	Grattan	2017-05-28 00:19:38	night	-12.9677	-9.73834	25	fish	6.30257	15.144
grattan_ew-1	Grattan	2017-05-28 00:19:38	night	-12.9677	-9.73834	75	fish	4.59049	15.144
grattan_ew-1	Grattan	2017-05-28 00:19:38	night	-12.9677	-9.73834	125	fish	0	15.144
grattan_ew-1	Grattan	2017-05-28 00:19:38	night	-12.9677	-9.73834	175	fish	0	15.144
grattan_ew-1	Grattan	2017-05-28 00:19:38	night	-12.9677	-9.73834	225	fish	0	15.144
grattan_ew-1	Grattan	2017-05-28 00:19:38	night	-12.9677	-9.73834	275	fish	0	15.144
grattan_ew-1	Grattan	2017-05-28 00:19:38	night	-12.9677	-9.73834	325	fish	0	15.144
grattan_ew-1	Grattan	2017-05-28 00:21:29	night	-12.9632	-9.73837	25	fish	1.78219	14.644
grattan_ew-1	Grattan	2017-05-28 00:21:29	night	-12.9632	-9.73837	75	fish	3.48128	14.644
grattan_ew-1	Grattan	2017-05-28 00:21:29	night	-12.9632	-9.73837	125	fish	0	14.644
grattan_ew-1	Grattan	2017-05-28 00:21:29	night	-12.9632	-9.73837	175	fish	0	14.644
grattan_ew-1	Grattan	2017-05-28 00:21:29	night	-12.9632	-9.73837	225	fish	0	14.644
grattan_ew-1	Grattan	2017-05-28 00:21:29	night	-12.9632	-9.73837	275	fish	0	14.644
grattan_ew-1	Grattan	2017-05-28 00:21:29	night	-12.9632	-9.73837	325	fish	0	14.644
grattan_ew-1	Grattan	2017-05-28 00:23:16	night	-12.9586	-9.73838	25	fish	0	14.149
grattan_ew-1	Grattan	2017-05-28 00:23:16	night	-12.9586	-9.73838	75	fish	3.29485	14.149
grattan_ew-1	Grattan	2017-05-28 00:23:16	night	-12.9586	-9.73838	125	fish	0	14.149
grattan_ew-1	Grattan	2017-05-28 00:23:16	night	-12.9586	-9.73838	175	fish	0	14.149
grattan_ew-1	Grattan	2017-05-28 00:23:16	night	-12.9586	-9.73838	225	fish	0	14.149
grattan_ew-1	Grattan	2017-05-28 00:23:16	night	-12.9586	-9.73838	275	fish	0	14.149
grattan_ew-1	Grattan	2017-05-28 00:23:16	night	-12.9586	-9.73838	325	fish	0	14.149
grattan_ew-1	Grattan	2017-05-28 00:25:03	night	-12.9541	-9.73839	25	fish	0	13.649
grattan_ew-1	Grattan	2017-05-28 00:25:03	night	-12.9541	-9.73839	75	fish	15.1684	13.649
grattan_ew-1	Grattan	2017-05-28 00:25:03	night	-12.9541	-9.73839	125	fish	0	13.649
grattan_ew-1	Grattan	2017-05-28 00:25:03	night	-12.9541	-9.73839	175	fish	0	13.649
grattan_ew-1	Grattan	2017-05-28 00:25:03	night	-12.9541	-9.73839	225	fish	0	13.649
grattan_ew-1	Grattan	2017-05-28 00:25:03	night	-12.9541	-9.73839	275	fish	0	13.649
grattan_ew-1	Grattan	2017-05-28 00:25:03	night	-12.9541	-9.73839	325	fish	0	13.649
grattan_ew-1	Grattan	2017-05-28 00:26:52	night	-12.9495	-9.73842	25	fish	0	13.15
grattan_ew-1	Grattan	2017-05-28 00:26:52	night	-12.9495	-9.73842	75	fish	9.55133	13.15
grattan_ew-1	Grattan	2017-05-28 00:26:52	night	-12.9495	-9.73842	125	fish	0	13.15
grattan_ew-1	Grattan	2017-05-28 00:26:52	night	-12.9495	-9.73842	175	fish	0	13.15
grattan_ew-1	Grattan	2017-05-28 00:26:52	night	-12.9495	-9.73842	225	fish	0	13.15
grattan_ew-1	Grattan	2017-05-28 00:26:52	night	-12.9495	-9.73842	275	fish	0	13.15
grattan_ew-1	Grattan	2017-05-28 00:26:52	night	-12.9495	-9.73842	325	fish	0	13.15
grattan_ew-1	Grattan	2017-05-28 00:28:40	night	-12.945	-9.73852	25	fish	0	12.652
grattan_ew-1	Grattan	2017-05-28 00:28:40	night	-12.945	-9.73852	75	fish	17.415	12.652
grattan_ew-1	Grattan	2017-05-28 00:28:40	night	-12.945	-9.73852	125	fish	0	12.652
grattan_ew-1	Grattan	2017-05-28 00:28:40	night	-12.945	-9.73852	175	fish	0	12.652
grattan_ew-1	Grattan	2017-05-28 00:28:40	night	-12.945	-9.73852	225	fish	0	12.652
grattan_ew-1	Grattan	2017-05-28 00:28:40	night	-12.945	-9.73852	275	fish	0	12.652
grattan_ew-1	Grattan	2017-05-28 00:28:40	night	-12.945	-9.73852	325	fish	0	12.652
grattan_ew-1	Grattan	2017-05-28 00:30:29	night	-12.9404	-9.73844	25	fish	0	12.156
grattan_ew-1	Grattan	2017-05-28 00:30:29	night	-12.9404	-9.73844	75	fish	17.0535	12.156
grattan_ew-1	Grattan	2017-05-28 00:30:29	night	-12.9404	-9.73844	125	fish	0	12.156
grattan_ew-1	Grattan	2017-05-28 00:30:29	night	-12.9404	-9.73844	175	fish	0	12.156
grattan_ew-1	Grattan	2017-05-28 00:30:29	night	-12.9404	-9.73844	225	fish	0	12.156
grattan_ew-1	Grattan	2017-05-28 00:30:29	night	-12.9404	-9.73844	275	fish	0	12.156
grattan_ew-1	Grattan	2017-05-28 00:30:29	night	-12.9404	-9.73844	325	fish	0	12.156
grattan_ew-1	Grattan	2017-05-28 00:32:19	night	-12.9359	-9.73831	25	fish	0	11.658
grattan_ew-1	Grattan	2017-05-28 00:32:19	night	-12.9359	-9.73831	75	fish	27.1128	11.658
grattan_ew-1	Grattan	2017-05-28 00:32:19	night	-12.9359	-9.73831	125	fish	0	11.658
grattan_ew-1	Grattan	2017-05-28 00:32:19	night	-12.9359	-9.73831	175	fish	0	11.658
grattan_ew-1	Grattan	2017-05-28 00:32:19	night	-12.9359	-9.73831	225	fish	0	11.658
grattan_ew-1	Grattan	2017-05-28 00:32:19	night	-12.9359	-9.73831	275	fish	0	11.658
grattan_ew-1	Grattan	2017-05-28 00:32:19	night	-12.9359	-9.73831	325	fish	0	11.658
grattan_ew-1	Grattan	2017-05-28 00:34:10	night	-12.9313	-9.7382	25	fish	0	11.154
grattan_ew-1	Grattan	2017-05-28 00:34:10	night	-12.9313	-9.7382	75	fish	15.3921	11.154
grattan_ew-1	Grattan	2017-05-28 00:34:10	night	-12.9313	-9.7382	125	fish	0	11.154
grattan_ew-1	Grattan	2017-05-28 00:34:10	night	-12.9313	-9.7382	175	fish	0	11.154
grattan_ew-1	Grattan	2017-05-28 00:34:10	night	-12.9313	-9.7382	225	fish	0	11.154
grattan_ew-1	Grattan	2017-05-28 00:34:10	night	-12.9313	-9.7382	275	fish	0	11.154
grattan_ew-1	Grattan	2017-05-28 00:34:10	night	-12.9313	-9.7382	325	fish	0	11.154
grattan_ew-1	Grattan	2017-05-28 00:36:00	night	-12.9268	-9.73807	25	fish	3.55331	10.658
grattan_ew-1	Grattan	2017-05-28 00:36:00	night	-12.9268	-9.73807	75	fish	2.853	10.658
grattan_ew-1	Grattan	2017-05-28 00:36:00	night	-12.9268	-9.73807	125	fish	0	10.658
grattan_ew-1	Grattan	2017-05-28 00:36:00	night	-12.9268	-9.73807	175	fish	0	10.658
grattan_ew-1	Grattan	2017-05-28 00:36:00	night	-12.9268	-9.73807	225	fish	0	10.658
grattan_ew-1	Grattan	2017-05-28 00:36:00	night	-12.9268	-9.73807	275	fish	0	10.658
grattan_ew-1	Grattan	2017-05-28 00:36:00	night	-12.9268	-9.73807	325	fish	0	10.658
grattan_ew-1	Grattan	2017-05-28 00:37:51	night	-12.9222	-9.7379	25	fish	49.167	10.161
grattan_ew-1	Grattan	2017-05-28 00:37:51	night	-12.9222	-9.7379	75	fish	3.11738	10.161
grattan_ew-1	Grattan	2017-05-28 00:37:51	night	-12.9222	-9.7379	125	fish	0	10.161
grattan_ew-1	Grattan	2017-05-28 00:37:51	night	-12.9222	-9.7379	175	fish	0	10.161
grattan_ew-1	Grattan	2017-05-28 00:37:51	night	-12.9222	-9.7379	225	fish	0	10.161
grattan_ew-1	Grattan	2017-05-28 00:37:51	night	-12.9222	-9.7379	275	fish	0	10.161
grattan_ew-1	Grattan	2017-05-28 00:37:51	night	-12.9222	-9.7379	325	fish	0	10.161
grattan_ew-1	Grattan	2017-05-28 00:39:41	night	-12.9177	-9.73777	25	fish	52.1437	9.661
grattan_ew-1	Grattan	2017-05-28 00:39:41	night	-12.9177	-9.73777	75	fish	16.8123	9.661
grattan_ew-1	Grattan	2017-05-28 00:39:41	night	-12.9177	-9.73777	125	fish	0	9.661
grattan_ew-1	Grattan	2017-05-28 00:39:41	night	-12.9177	-9.73777	175	fish	0	9.661
grattan_ew-1	Grattan	2017-05-28 00:39:41	night	-12.9177	-9.73777	225	fish	0	9.661
grattan_ew-1	Grattan	2017-05-28 00:39:41	night	-12.9177	-9.73777	275	fish	0	9.661
grattan_ew-1	Grattan	2017-05-28 00:39:41	night	-12.9177	-9.73777	325	fish	0	9.661
grattan_ew-1	Grattan	2017-05-28 00:41:29	night	-12.9131	-9.73772	25	fish	17.0408	9.16
grattan_ew-1	Grattan	2017-05-28 00:41:29	night	-12.9131	-9.73772	75	fish	60.8078	9.16
grattan_ew-1	Grattan	2017-05-28 00:41:29	night	-12.9131	-9.73772	125	fish	0	9.16
grattan_ew-1	Grattan	2017-05-28 00:41:29	night	-12.9131	-9.73772	175	fish	0	9.16
grattan_ew-1	Grattan	2017-05-28 00:41:29	night	-12.9131	-9.73772	225	fish	0	9.16
grattan_ew-1	Grattan	2017-05-28 00:41:29	night	-12.9131	-9.73772	275	fish	0	9.16
grattan_ew-1	Grattan	2017-05-28 00:41:29	night	-12.9131	-9.73772	325	fish	0	9.16
grattan_ew-1	Grattan	2017-05-28 00:43:18	night	-12.9085	-9.7378	25	fish	7.69498	8.66
grattan_ew-1	Grattan	2017-05-28 00:43:18	night	-12.9085	-9.7378	75	fish	17.0944	8.66
grattan_ew-1	Grattan	2017-05-28 00:43:18	night	-12.9085	-9.7378	125	fish	0	8.66
grattan_ew-1	Grattan	2017-05-28 00:43:18	night	-12.9085	-9.7378	175	fish	0	8.66
grattan_ew-1	Grattan	2017-05-28 00:43:18	night	-12.9085	-9.7378	225	fish	0	8.66
grattan_ew-1	Grattan	2017-05-28 00:43:18	night	-12.9085	-9.7378	275	fish	0	8.66
grattan_ew-1	Grattan	2017-05-28 00:43:18	night	-12.9085	-9.7378	325	fish	0	8.66
grattan_ew-1	Grattan	2017-05-28 00:45:10	night	-12.904	-9.73787	25	fish	0	8.167
grattan_ew-1	Grattan	2017-05-28 00:45:10	night	-12.904	-9.73787	75	fish	0.908445	8.167
grattan_ew-1	Grattan	2017-05-28 00:45:10	night	-12.904	-9.73787	125	fish	0	8.167
grattan_ew-1	Grattan	2017-05-28 00:45:10	night	-12.904	-9.73787	175	fish	0	8.167
grattan_ew-1	Grattan	2017-05-28 00:45:10	night	-12.904	-9.73787	225	fish	0	8.167
grattan_ew-1	Grattan	2017-05-28 00:45:10	night	-12.904	-9.73787	275	fish	0	8.167
grattan_ew-1	Grattan	2017-05-28 00:45:10	night	-12.904	-9.73787	325	fish	0	8.167
grattan_ew-1	Grattan	2017-05-28 00:47:02	night	-12.8995	-9.73801	25	fish	0	7.672
grattan_ew-1	Grattan	2017-05-28 00:47:02	night	-12.8995	-9.73801	75	fish	0	7.672
grattan_ew-1	Grattan	2017-05-28 00:47:02	night	-12.8995	-9.73801	125	fish	0	7.672
grattan_ew-1	Grattan	2017-05-28 00:47:02	night	-12.8995	-9.73801	175	fish	0	7.672
grattan_ew-1	Grattan	2017-05-28 00:47:02	night	-12.8995	-9.73801	225	fish	0	7.672
grattan_ew-1	Grattan	2017-05-28 00:47:02	night	-12.8995	-9.73801	275	fish	0	7.672
grattan_ew-1	Grattan	2017-05-28 00:47:02	night	-12.8995	-9.73801	325	fish	0	7.672
grattan_ew-1	Grattan	2017-05-28 00:48:54	night	-12.8949	-9.73814	25	fish	3.38197	7.174
grattan_ew-1	Grattan	2017-05-28 00:48:54	night	-12.8949	-9.73814	75	fish	0	7.174
grattan_ew-1	Grattan	2017-05-28 00:48:54	night	-12.8949	-9.73814	125	fish	0	7.174
grattan_ew-1	Grattan	2017-05-28 00:48:54	night	-12.8949	-9.73814	175	fish	0	7.174
grattan_ew-1	Grattan	2017-05-28 00:48:54	night	-12.8949	-9.73814	225	fish	0	7.174
grattan_ew-1	Grattan	2017-05-28 00:48:54	night	-12.8949	-9.73814	275	fish	0	7.174
grattan_ew-1	Grattan	2017-05-28 00:48:54	night	-12.8949	-9.73814	325	fish	0	7.174
grattan_ew-1	Grattan	2017-05-28 00:50:45	night	-12.8904	-9.73827	25	fish	0	6.682
grattan_ew-1	Grattan	2017-05-28 00:50:45	night	-12.8904	-9.73827	75	fish	0	6.682
grattan_ew-1	Grattan	2017-05-28 00:50:45	night	-12.8904	-9.73827	125	fish	0	6.682
grattan_ew-1	Grattan	2017-05-28 00:50:45	night	-12.8904	-9.73827	175	fish	0	6.682
grattan_ew-1	Grattan	2017-05-28 00:50:45	night	-12.8904	-9.73827	225	fish	0	6.682
grattan_ew-1	Grattan	2017-05-28 00:50:45	night	-12.8904	-9.73827	275	fish	0	6.682
grattan_ew-1	Grattan	2017-05-28 00:50:45	night	-12.8904	-9.73827	325	fish	0	6.682
grattan_ew-1	Grattan	2017-05-28 00:52:38	night	-12.8858	-9.73838	25	fish	0	6.188
grattan_ew-1	Grattan	2017-05-28 00:52:38	night	-12.8858	-9.73838	75	fish	0	6.188
grattan_ew-1	Grattan	2017-05-28 00:52:38	night	-12.8858	-9.73838	125	fish	0	6.188
grattan_ew-1	Grattan	2017-05-28 00:52:38	night	-12.8858	-9.73838	175	fish	0	6.188
grattan_ew-1	Grattan	2017-05-28 00:52:38	night	-12.8858	-9.73838	225	fish	0	6.188
grattan_ew-1	Grattan	2017-05-28 00:52:38	night	-12.8858	-9.73838	275	fish	0	6.188
grattan_ew-1	Grattan	2017-05-28 00:52:38	night	-12.8858	-9.73838	325	fish	0	6.188
grattan_ew-1	Grattan	2017-05-28 00:54:29	night	-12.8813	-9.73851	25	fish	0	5.689
grattan_ew-1	Grattan	2017-05-28 00:54:29	night	-12.8813	-9.73851	75	fish	1.61518	5.689
grattan_ew-1	Grattan	2017-05-28 00:54:29	night	-12.8813	-9.73851	125	fish	0	5.689
grattan_ew-1	Grattan	2017-05-28 00:54:29	night	-12.8813	-9.73851	175	fish	0	5.689
grattan_ew-1	Grattan	2017-05-28 00:54:29	night	-12.8813	-9.73851	225	fish	0	5.689
grattan_ew-1	Grattan	2017-05-28 00:54:29	night	-12.8813	-9.73851	275	fish	0	5.689
grattan_ew-1	Grattan	2017-05-28 00:54:29	night	-12.8813	-9.73851	325	fish	0	5.689
grattan_ew-1	Grattan	2017-05-28 00:56:22	night	-12.8767	-9.73864	25	fish	0	5.191
grattan_ew-1	Grattan	2017-05-28 00:56:22	night	-12.8767	-9.73864	75	fish	1.84219	5.191
grattan_ew-1	Grattan	2017-05-28 00:56:22	night	-12.8767	-9.73864	125	fish	0	5.191
grattan_ew-1	Grattan	2017-05-28 00:56:22	night	-12.8767	-9.73864	175	fish	0	5.191
grattan_ew-1	Grattan	2017-05-28 00:56:22	night	-12.8767	-9.73864	225	fish	0	5.191
grattan_ew-1	Grattan	2017-05-28 00:56:22	night	-12.8767	-9.73864	275	fish	0	5.191
grattan_ew-1	Grattan	2017-05-28 00:56:22	night	-12.8767	-9.73864	325	fish	0	5.191
grattan_ew-1	Grattan	2017-05-28 00:58:25	night	-12.8721	-9.73868	25	fish	0	4.69
grattan_ew-1	Grattan	2017-05-28 00:58:25	night	-12.8721	-9.73868	75	fish	4.80161	4.69
grattan_ew-1	Grattan	2017-05-28 00:58:25	night	-12.8721	-9.73868	125	fish	0	4.69
grattan_ew-1	Grattan	2017-05-28 00:58:25	night	-12.8721	-9.73868	175	fish	0	4.69
grattan_ew-1	Grattan	2017-05-28 00:58:25	night	-12.8721	-9.73868	225	fish	0	4.69
grattan_ew-1	Grattan	2017-05-28 00:58:25	night	-12.8721	-9.73868	275	fish	0	4.69
grattan_ew-1	Grattan	2017-05-28 00:58:25	night	-12.8721	-9.73868	325	fish	0	4.69
grattan_ew-1	Grattan	2017-05-28 01:00:26	night	-12.8676	-9.73878	25	fish	0	4.193
grattan_ew-1	Grattan	2017-05-28 01:00:26	night	-12.8676	-9.73878	75	fish	4.98709	4.193
grattan_ew-1	Grattan	2017-05-28 01:00:26	night	-12.8676	-9.73878	125	fish	0	4.193
grattan_ew-1	Grattan	2017-05-28 01:00:26	night	-12.8676	-9.73878	175	fish	0	4.193
grattan_ew-1	Grattan	2017-05-28 01:00:26	night	-12.8676	-9.73878	225	fish	0	4.193
grattan_ew-1	Grattan	2017-05-28 01:00:26	night	-12.8676	-9.73878	275	fish	0	4.193
grattan_ew-1	Grattan	2017-05-28 01:00:26	night	-12.8676	-9.73878	325	fish	0	4.193
grattan_ew-1	Grattan	2017-05-28 01:02:21	night	-12.8631	-9.73887	25	fish	0	3.696
grattan_ew-1	Grattan	2017-05-28 01:02:21	night	-12.8631	-9.73887	75	fish	0	3.696
grattan_ew-1	Grattan	2017-05-28 01:02:21	night	-12.8631	-9.73887	125	fish	0	3.696
grattan_ew-1	Grattan	2017-05-28 01:02:21	night	-12.8631	-9.73887	175	fish	0	3.696
grattan_ew-1	Grattan	2017-05-28 01:02:21	night	-12.8631	-9.73887	225	fish	0	3.696
grattan_ew-1	Grattan	2017-05-28 01:02:21	night	-12.8631	-9.73887	275	fish	0	3.696
grattan_ew-1	Grattan	2017-05-28 01:02:21	night	-12.8631	-9.73887	325	fish	0	3.696
grattan_ew-1	Grattan	2017-05-28 01:04:16	night	-12.8585	-9.73897	25	fish	0	3.195
grattan_ew-1	Grattan	2017-05-28 01:04:16	night	-12.8585	-9.73897	75	fish	0	3.195
grattan_ew-1	Grattan	2017-05-28 01:04:16	night	-12.8585	-9.73897	125	fish	0	3.195
grattan_ew-1	Grattan	2017-05-28 01:04:16	night	-12.8585	-9.73897	175	fish	0	3.195
grattan_ew-1	Grattan	2017-05-28 01:04:16	night	-12.8585	-9.73897	225	fish	0	3.195
grattan_ew-1	Grattan	2017-05-28 01:04:16	night	-12.8585	-9.73897	275	fish	0	3.195
grattan_ew-1	Grattan	2017-05-28 01:04:16	night	-12.8585	-9.73897	325	fish	0	3.195
grattan_ew-1	Grattan	2017-05-28 01:06:12	night	-12.8539	-9.73908	25	fish	0	2.695
grattan_ew-1	Grattan	2017-05-28 01:06:12	night	-12.8539	-9.73908	75	fish	0	2.695
grattan_ew-1	Grattan	2017-05-28 01:06:12	night	-12.8539	-9.73908	125	fish	0	2.695
grattan_ew-1	Grattan	2017-05-28 01:06:12	night	-12.8539	-9.73908	175	fish	0	2.695
grattan_ew-1	Grattan	2017-05-28 01:06:12	night	-12.8539	-9.73908	225	fish	0	2.695
grattan_ew-1	Grattan	2017-05-28 01:06:12	night	-12.8539	-9.73908	275	fish	0	2.695
grattan_ew-1	Grattan	2017-05-28 01:06:12	night	-12.8539	-9.73908	325	fish	0	2.695
grattan_ew-1	Grattan	2017-05-28 01:08:07	night	-12.8494	-9.73922	25	fish	0	2.199
grattan_ew-1	Grattan	2017-05-28 01:08:07	night	-12.8494	-9.73922	75	fish	0	2.199
grattan_ew-1	Grattan	2017-05-28 01:08:07	night	-12.8494	-9.73922	125	fish	0	2.199
grattan_ew-1	Grattan	2017-05-28 01:08:07	night	-12.8494	-9.73922	175	fish	0	2.199
grattan_ew-1	Grattan	2017-05-28 01:08:07	night	-12.8494	-9.73922	225	fish	0	2.199
grattan_ew-1	Grattan	2017-05-28 01:08:07	night	-12.8494	-9.73922	275	fish	0	2.199
grattan_ew-1	Grattan	2017-05-28 01:08:07	night	-12.8494	-9.73922	325	fish	0	2.199
grattan_ew-1	Grattan	2017-05-28 01:09:59	night	-12.8449	-9.73916	25	fish	0	1.704
grattan_ew-1	Grattan	2017-05-28 01:09:59	night	-12.8449	-9.73916	75	fish	0	1.704
grattan_ew-1	Grattan	2017-05-28 01:09:59	night	-12.8449	-9.73916	125	fish	0	1.704
grattan_ew-1	Grattan	2017-05-28 01:09:59	night	-12.8449	-9.73916	175	fish	0	1.704
grattan_ew-1	Grattan	2017-05-28 01:09:59	night	-12.8449	-9.73916	225	fish	0	1.704
grattan_ew-1	Grattan	2017-05-28 01:09:59	night	-12.8449	-9.73916	275	fish	0	1.704
grattan_ew-1	Grattan	2017-05-28 01:09:59	night	-12.8449	-9.73916	325	fish	0	1.704
grattan_ew-1	Grattan	2017-05-28 01:11:52	night	-12.8403	-9.73914	25	fish	0	1.209
grattan_ew-1	Grattan	2017-05-28 01:11:52	night	-12.8403	-9.73914	75	fish	2.56686	1.209
grattan_ew-1	Grattan	2017-05-28 01:11:52	night	-12.8403	-9.73914	125	fish	0	1.209
grattan_ew-1	Grattan	2017-05-28 01:11:52	night	-12.8403	-9.73914	175	fish	5.63088	1.209
grattan_ew-1	Grattan	2017-05-28 01:11:52	night	-12.8403	-9.73914	225	fish	0	1.209
grattan_ew-1	Grattan	2017-05-28 01:11:52	night	-12.8403	-9.73914	275	fish	0	1.209
grattan_ew-1	Grattan	2017-05-28 01:11:52	night	-12.8403	-9.73914	325	fish	0	1.209
grattan_ew-1	Grattan	2017-05-28 01:13:33	night	-12.8361	-9.73914	25	fish	0	0.752
grattan_ew-1	Grattan	2017-05-28 01:13:33	night	-12.8361	-9.73914	75	fish	3.36708	0.752
grattan_ew-1	Grattan	2017-05-28 01:13:33	night	-12.8361	-9.73914	125	fish	0	0.752
grattan_ew-1	Grattan	2017-05-28 01:13:33	night	-12.8361	-9.73914	175	fish	4.9368	0.752
grattan_ew-1	Grattan	2017-05-28 01:13:33	night	-12.8361	-9.73914	225	fish	2.81393	0.752
grattan_ew-1	Grattan	2017-05-28 01:13:33	night	-12.8361	-9.73914	275	fish	0	0.752
grattan_ew-1	Grattan	2017-05-28 01:13:33	night	-12.8361	-9.73914	325	fish	3.06618	0.752
grattan_ew-2	Grattan	2017-05-29 20:58:32	night	-12.9105	-9.73821	25	fish	0	8.877
grattan_ew-2	Grattan	2017-05-29 20:58:32	night	-12.9105	-9.73821	75	fish	0	8.877
grattan_ew-2	Grattan	2017-05-29 20:58:32	night	-12.9105	-9.73821	125	fish	0	8.877
grattan_ew-2	Grattan	2017-05-29 20:58:32	night	-12.9105	-9.73821	175	fish	0	8.877
grattan_ew-2	Grattan	2017-05-29 20:58:32	night	-12.9105	-9.73821	225	fish	0	8.877
grattan_ew-2	Grattan	2017-05-29 20:58:32	night	-12.9105	-9.73821	275	fish	0	8.877
grattan_ew-2	Grattan	2017-05-29 20:58:32	night	-12.9105	-9.73821	325	fish	0	8.877
grattan_ew-2	Grattan	2017-05-29 21:00:21	night	-12.9059	-9.73828	25	fish	0	8.38
grattan_ew-2	Grattan	2017-05-29 21:00:21	night	-12.9059	-9.73828	75	fish	0	8.38
grattan_ew-2	Grattan	2017-05-29 21:00:21	night	-12.9059	-9.73828	125	fish	0	8.38
grattan_ew-2	Grattan	2017-05-29 21:00:21	night	-12.9059	-9.73828	175	fish	0	8.38
grattan_ew-2	Grattan	2017-05-29 21:00:21	night	-12.9059	-9.73828	225	fish	0	8.38
grattan_ew-2	Grattan	2017-05-29 21:00:21	night	-12.9059	-9.73828	275	fish	0	8.38
grattan_ew-2	Grattan	2017-05-29 21:00:21	night	-12.9059	-9.73828	325	fish	0	8.38
grattan_ew-2	Grattan	2017-05-29 21:02:10	night	-12.9014	-9.73819	25	fish	0	7.884
grattan_ew-2	Grattan	2017-05-29 21:02:10	night	-12.9014	-9.73819	75	fish	0.993603	7.884
grattan_ew-2	Grattan	2017-05-29 21:02:10	night	-12.9014	-9.73819	125	fish	0	7.884
grattan_ew-2	Grattan	2017-05-29 21:02:10	night	-12.9014	-9.73819	175	fish	0	7.884
grattan_ew-2	Grattan	2017-05-29 21:02:10	night	-12.9014	-9.73819	225	fish	0	7.884
grattan_ew-2	Grattan	2017-05-29 21:02:10	night	-12.9014	-9.73819	275	fish	0	7.884
grattan_ew-2	Grattan	2017-05-29 21:02:10	night	-12.9014	-9.73819	325	fish	0	7.884
grattan_ew-2	Grattan	2017-05-29 21:03:54	night	-12.8969	-9.73817	25	fish	0	7.389
grattan_ew-2	Grattan	2017-05-29 21:03:54	night	-12.8969	-9.73817	75	fish	0	7.389
grattan_ew-2	Grattan	2017-05-29 21:03:54	night	-12.8969	-9.73817	125	fish	0	7.389
grattan_ew-2	Grattan	2017-05-29 21:03:54	night	-12.8969	-9.73817	175	fish	0	7.389
grattan_ew-2	Grattan	2017-05-29 21:03:54	night	-12.8969	-9.73817	225	fish	0	7.389
grattan_ew-2	Grattan	2017-05-29 21:03:54	night	-12.8969	-9.73817	275	fish	0	7.389
grattan_ew-2	Grattan	2017-05-29 21:03:54	night	-12.8969	-9.73817	325	fish	0	7.389
grattan_ew-2	Grattan	2017-05-29 21:05:41	night	-12.8922	-9.73815	25	fish	0	6.886
grattan_ew-2	Grattan	2017-05-29 21:05:41	night	-12.8922	-9.73815	75	fish	5.79729	6.886
grattan_ew-2	Grattan	2017-05-29 21:05:41	night	-12.8922	-9.73815	125	fish	0	6.886
grattan_ew-2	Grattan	2017-05-29 21:05:41	night	-12.8922	-9.73815	175	fish	0	6.886
grattan_ew-2	Grattan	2017-05-29 21:05:41	night	-12.8922	-9.73815	225	fish	0	6.886
grattan_ew-2	Grattan	2017-05-29 21:05:41	night	-12.8922	-9.73815	275	fish	0	6.886
grattan_ew-2	Grattan	2017-05-29 21:05:41	night	-12.8922	-9.73815	325	fish	0	6.886
grattan_ew-2	Grattan	2017-05-29 21:07:24	night	-12.8877	-9.7381	25	fish	0	6.392
grattan_ew-2	Grattan	2017-05-29 21:07:24	night	-12.8877	-9.7381	75	fish	15.1339	6.392
grattan_ew-2	Grattan	2017-05-29 21:07:24	night	-12.8877	-9.7381	125	fish	0	6.392
grattan_ew-2	Grattan	2017-05-29 21:07:24	night	-12.8877	-9.7381	175	fish	0	6.392
grattan_ew-2	Grattan	2017-05-29 21:07:24	night	-12.8877	-9.7381	225	fish	0	6.392
grattan_ew-2	Grattan	2017-05-29 21:07:24	night	-12.8877	-9.7381	275	fish	0	6.392
grattan_ew-2	Grattan	2017-05-29 21:07:24	night	-12.8877	-9.7381	325	fish	0	6.392
grattan_ew-2	Grattan	2017-05-29 21:09:08	night	-12.8832	-9.73804	25	fish	0	5.898
grattan_ew-2	Grattan	2017-05-29 21:09:08	night	-12.8832	-9.73804	75	fish	7.25988	5.898
grattan_ew-2	Grattan	2017-05-29 21:09:08	night	-12.8832	-9.73804	125	fish	0	5.898
grattan_ew-2	Grattan	2017-05-29 21:09:08	night	-12.8832	-9.73804	175	fish	0	5.898
grattan_ew-2	Grattan	2017-05-29 21:09:08	night	-12.8832	-9.73804	225	fish	0	5.898
grattan_ew-2	Grattan	2017-05-29 21:09:08	night	-12.8832	-9.73804	275	fish	0	5.898
grattan_ew-2	Grattan	2017-05-29 21:09:08	night	-12.8832	-9.73804	325	fish	0	5.898
grattan_ew-2	Grattan	2017-05-29 21:10:58	night	-12.8786	-9.73809	25	fish	0	5.399
grattan_ew-2	Grattan	2017-05-29 21:10:58	night	-12.8786	-9.73809	75	fish	21.0791	5.399
grattan_ew-2	Grattan	2017-05-29 21:10:58	night	-12.8786	-9.73809	125	fish	0	5.399
grattan_ew-2	Grattan	2017-05-29 21:10:58	night	-12.8786	-9.73809	175	fish	0	5.399
grattan_ew-2	Grattan	2017-05-29 21:10:58	night	-12.8786	-9.73809	225	fish	0	5.399
grattan_ew-2	Grattan	2017-05-29 21:10:58	night	-12.8786	-9.73809	275	fish	0	5.399
grattan_ew-2	Grattan	2017-05-29 21:10:58	night	-12.8786	-9.73809	325	fish	0	5.399
grattan_ew-2	Grattan	2017-05-29 21:12:51	night	-12.874	-9.7382	25	fish	0	4.898
grattan_ew-2	Grattan	2017-05-29 21:12:51	night	-12.874	-9.7382	75	fish	33.6218	4.898
grattan_ew-2	Grattan	2017-05-29 21:12:51	night	-12.874	-9.7382	125	fish	0	4.898
grattan_ew-2	Grattan	2017-05-29 21:12:51	night	-12.874	-9.7382	175	fish	0	4.898
grattan_ew-2	Grattan	2017-05-29 21:12:51	night	-12.874	-9.7382	225	fish	0	4.898
grattan_ew-2	Grattan	2017-05-29 21:12:51	night	-12.874	-9.7382	275	fish	0	4.898
grattan_ew-2	Grattan	2017-05-29 21:12:51	night	-12.874	-9.7382	325	fish	0	4.898
grattan_ew-2	Grattan	2017-05-29 21:14:43	night	-12.8695	-9.73822	25	fish	0	4.401
grattan_ew-2	Grattan	2017-05-29 21:14:43	night	-12.8695	-9.73822	75	fish	58.1122	4.401
grattan_ew-2	Grattan	2017-05-29 21:14:43	night	-12.8695	-9.73822	125	fish	0	4.401
grattan_ew-2	Grattan	2017-05-29 21:14:43	night	-12.8695	-9.73822	175	fish	0	4.401
grattan_ew-2	Grattan	2017-05-29 21:14:43	night	-12.8695	-9.73822	225	fish	0	4.401
grattan_ew-2	Grattan	2017-05-29 21:14:43	night	-12.8695	-9.73822	275	fish	0	4.401
grattan_ew-2	Grattan	2017-05-29 21:14:43	night	-12.8695	-9.73822	325	fish	0	4.401
grattan_ew-2	Grattan	2017-05-29 21:16:36	night	-12.8649	-9.73821	25	fish	0	3.898
grattan_ew-2	Grattan	2017-05-29 21:16:36	night	-12.8649	-9.73821	75	fish	86.2406	3.898
grattan_ew-2	Grattan	2017-05-29 21:16:36	night	-12.8649	-9.73821	125	fish	2.70187	3.898
grattan_ew-2	Grattan	2017-05-29 21:16:36	night	-12.8649	-9.73821	175	fish	0	3.898
grattan_ew-2	Grattan	2017-05-29 21:16:36	night	-12.8649	-9.73821	225	fish	0	3.898
grattan_ew-2	Grattan	2017-05-29 21:16:36	night	-12.8649	-9.73821	275	fish	0	3.898
grattan_ew-2	Grattan	2017-05-29 21:16:36	night	-12.8649	-9.73821	325	fish	0	3.898
grattan_ew-2	Grattan	2017-05-29 21:18:29	night	-12.8604	-9.73816	25	fish	0	3.401
grattan_ew-2	Grattan	2017-05-29 21:18:29	night	-12.8604	-9.73816	75	fish	70.3332	3.401
grattan_ew-2	Grattan	2017-05-29 21:18:29	night	-12.8604	-9.73816	125	fish	0	3.401
grattan_ew-2	Grattan	2017-05-29 21:18:29	night	-12.8604	-9.73816	175	fish	0	3.401
grattan_ew-2	Grattan	2017-05-29 21:18:29	night	-12.8604	-9.73816	225	fish	0	3.401
grattan_ew-2	Grattan	2017-05-29 21:18:29	night	-12.8604	-9.73816	275	fish	0	3.401
grattan_ew-2	Grattan	2017-05-29 21:18:29	night	-12.8604	-9.73816	325	fish	0	3.401
grattan_ew-2	Grattan	2017-05-29 21:20:21	night	-12.8559	-9.73811	25	fish	0	2.903
grattan_ew-2	Grattan	2017-05-29 21:20:21	night	-12.8559	-9.73811	75	fish	36.868	2.903
grattan_ew-2	Grattan	2017-05-29 21:20:21	night	-12.8559	-9.73811	125	fish	0	2.903
grattan_ew-2	Grattan	2017-05-29 21:20:21	night	-12.8559	-9.73811	175	fish	0	2.903
grattan_ew-2	Grattan	2017-05-29 21:20:21	night	-12.8559	-9.73811	225	fish	0	2.903
grattan_ew-2	Grattan	2017-05-29 21:20:21	night	-12.8559	-9.73811	275	fish	0	2.903
grattan_ew-2	Grattan	2017-05-29 21:20:21	night	-12.8559	-9.73811	325	fish	0	2.903
grattan_ew-2	Grattan	2017-05-29 21:22:14	night	-12.8513	-9.73803	25	fish	0	2.398
grattan_ew-2	Grattan	2017-05-29 21:22:14	night	-12.8513	-9.73803	75	fish	15.9758	2.398
grattan_ew-2	Grattan	2017-05-29 21:22:14	night	-12.8513	-9.73803	125	fish	0	2.398
grattan_ew-2	Grattan	2017-05-29 21:22:14	night	-12.8513	-9.73803	175	fish	0	2.398
grattan_ew-2	Grattan	2017-05-29 21:22:14	night	-12.8513	-9.73803	225	fish	0	2.398
grattan_ew-2	Grattan	2017-05-29 21:22:14	night	-12.8513	-9.73803	275	fish	0	2.398
grattan_ew-2	Grattan	2017-05-29 21:22:14	night	-12.8513	-9.73803	325	fish	0	2.398
grattan_ew-2	Grattan	2017-05-29 21:24:06	night	-12.8467	-9.73793	25	fish	6.65116	1.901
grattan_ew-2	Grattan	2017-05-29 21:24:06	night	-12.8467	-9.73793	75	fish	23.5374	1.901
grattan_ew-2	Grattan	2017-05-29 21:24:06	night	-12.8467	-9.73793	125	fish	0	1.901
grattan_ew-2	Grattan	2017-05-29 21:24:06	night	-12.8467	-9.73793	175	fish	0.726001	1.901
grattan_ew-2	Grattan	2017-05-29 21:24:06	night	-12.8467	-9.73793	225	fish	0	1.901
grattan_ew-2	Grattan	2017-05-29 21:24:06	night	-12.8467	-9.73793	275	fish	0	1.901
grattan_ew-2	Grattan	2017-05-29 21:24:06	night	-12.8467	-9.73793	325	fish	0	1.901
grattan_ew-2	Grattan	2017-05-29 21:25:57	night	-12.8422	-9.73787	25	fish	8.00637	1.401
grattan_ew-2	Grattan	2017-05-29 21:25:57	night	-12.8422	-9.73787	75	fish	12.0513	1.401
grattan_ew-2	Grattan	2017-05-29 21:25:57	night	-12.8422	-9.73787	125	fish	0	1.401
grattan_ew-2	Grattan	2017-05-29 21:25:57	night	-12.8422	-9.73787	175	fish	147.813	1.401
grattan_ew-2	Grattan	2017-05-29 21:25:57	night	-12.8422	-9.73787	225	fish	0	1.401
grattan_ew-2	Grattan	2017-05-29 21:25:57	night	-12.8422	-9.73787	275	fish	0	1.401
grattan_ew-2	Grattan	2017-05-29 21:25:57	night	-12.8422	-9.73787	325	fish	0	1.401
grattan_ew-2	Grattan	2017-05-29 21:27:47	night	-12.8376	-9.73782	25	fish	4.36673	0.904
grattan_ew-2	Grattan	2017-05-29 21:27:47	night	-12.8376	-9.73782	75	fish	22.2092	0.904
grattan_ew-2	Grattan	2017-05-29 21:27:47	night	-12.8376	-9.73782	125	fish	7.8487	0.904
grattan_ew-2	Grattan	2017-05-29 21:27:47	night	-12.8376	-9.73782	175	fish	242.46	0.904
grattan_ew-2	Grattan	2017-05-29 21:27:47	night	-12.8376	-9.73782	225	fish	0	0.904
grattan_ew-2	Grattan	2017-05-29 21:27:47	night	-12.8376	-9.73782	275	fish	0	0.904
grattan_ew-2	Grattan	2017-05-29 21:27:47	night	-12.8376	-9.73782	325	fish	0.422197	0.904
grattan_ew-2	Grattan	2017-05-29 21:29:36	night	-12.8331	-9.7378	25	fish	25.4641	0.402
grattan_ew-2	Grattan	2017-05-29 21:29:36	night	-12.8331	-9.7378	75	fish	13.4311	0.402
grattan_ew-2	Grattan	2017-05-29 21:29:36	night	-12.8331	-9.7378	125	fish	24.1263	0.402
grattan_ew-2	Grattan	2017-05-29 21:29:36	night	-12.8331	-9.7378	175	fish	193.457	0.402
grattan_ew-2	Grattan	2017-05-29 21:29:36	night	-12.8331	-9.7378	225	fish	0	0.402
grattan_ew-2	Grattan	2017-05-29 21:29:36	night	-12.8331	-9.7378	275	fish	0	0.402
grattan_ew-2	Grattan	2017-05-29 21:29:36	night	-12.8331	-9.7378	325	fish	4.41101	0.402
grattan_ew-2	Grattan	2017-05-29 21:31:22	night	-12.8285	-9.73776	25	fish	64.6742	0
grattan_ew-2	Grattan	2017-05-29 21:31:22	night	-12.8285	-9.73776	75	fish	26.3064	0
grattan_ew-2	Grattan	2017-05-29 21:31:22	night	-12.8285	-9.73776	125	fish	139.324	0
grattan_ew-2	Grattan	2017-05-29 21:31:22	night	-12.8285	-9.73776	175	fish	110.447	0
grattan_ew-2	Grattan	2017-05-29 21:31:22	night	-12.8285	-9.73776	225	fish	1.93353	0
grattan_ew-2	Grattan	2017-05-29 21:33:13	night	-12.8239	-9.73774	25	fish	134.994	0
grattan_ew-2	Grattan	2017-05-29 21:33:13	night	-12.8239	-9.73774	75	fish	35.2767	0
grattan_ew-2	Grattan	2017-05-29 21:33:13	night	-12.8239	-9.73774	125	fish	219.522	0
grattan_ew-2	Grattan	2017-05-29 21:35:01	night	-12.8194	-9.73778	25	fish	44.8075	0
grattan_ew-2	Grattan	2017-05-29 21:35:01	night	-12.8194	-9.73778	75	fish	20.4168	0
grattan_ew-2	Grattan	2017-05-29 21:35:01	night	-12.8194	-9.73778	125	fish	34.0831	0
grattan_ew-2	Grattan	2017-05-29 21:36:48	night	-12.8149	-9.73782	25	fish	32.9829	0
grattan_ew-2	Grattan	2017-05-29 21:36:48	night	-12.8149	-9.73782	75	fish	44.0847	0
grattan_ew-2	Grattan	2017-05-29 21:36:48	night	-12.8149	-9.73782	125	fish	0	0
grattan_ew-2	Grattan	2017-05-29 21:38:34	night	-12.8103	-9.73789	25	fish	8.17615	0
grattan_ew-2	Grattan	2017-05-29 21:38:34	night	-12.8103	-9.73789	75	fish	10.3328	0
grattan_ew-2	Grattan	2017-05-29 21:38:34	night	-12.8103	-9.73789	125	fish	5.34854	0
grattan_ew-2	Grattan	2017-05-29 21:40:25	night	-12.8058	-9.7379	25	fish	21.2021	0
grattan_ew-2	Grattan	2017-05-29 21:40:25	night	-12.8058	-9.7379	75	fish	47.5589	0
grattan_ew-2	Grattan	2017-05-29 21:40:25	night	-12.8058	-9.7379	125	fish	140.378	0
grattan_ew-2	Grattan	2017-05-29 21:42:17	night	-12.8012	-9.73796	25	fish	5.7882	0.094
grattan_ew-2	Grattan	2017-05-29 21:42:17	night	-12.8012	-9.73796	75	fish	71.5306	0.094
grattan_ew-2	Grattan	2017-05-29 21:42:17	night	-12.8012	-9.73796	125	fish	301.453	0.094
grattan_ew-2	Grattan	2017-05-29 21:42:17	night	-12.8012	-9.73796	175	fish	551.79	0.094
grattan_ew-2	Grattan	2017-05-29 21:42:17	night	-12.8012	-9.73796	225	fish	57.2391	0.094
grattan_ew-2	Grattan	2017-05-29 21:44:08	night	-12.7966	-9.73798	25	fish	0	0.545
grattan_ew-2	Grattan	2017-05-29 21:44:08	night	-12.7966	-9.73798	75	fish	84.8692	0.545
grattan_ew-2	Grattan	2017-05-29 21:44:08	night	-12.7966	-9.73798	125	fish	90.4786	0.545
grattan_ew-2	Grattan	2017-05-29 21:44:08	night	-12.7966	-9.73798	175	fish	308.323	0.545
grattan_ew-2	Grattan	2017-05-29 21:44:08	night	-12.7966	-9.73798	225	fish	34.8746	0.545
grattan_ew-2	Grattan	2017-05-29 21:44:08	night	-12.7966	-9.73798	275	fish	16.9406	0.545
grattan_ew-2	Grattan	2017-05-29 21:44:08	night	-12.7966	-9.73798	325	fish	0	0.545
grattan_ew-2	Grattan	2017-05-29 21:45:58	night	-12.7921	-9.73802	25	fish	3.50922	1.01
grattan_ew-2	Grattan	2017-05-29 21:45:58	night	-12.7921	-9.73802	75	fish	20.0392	1.01
grattan_ew-2	Grattan	2017-05-29 21:45:58	night	-12.7921	-9.73802	125	fish	65.1243	1.01
grattan_ew-2	Grattan	2017-05-29 21:45:58	night	-12.7921	-9.73802	175	fish	20.6884	1.01
grattan_ew-2	Grattan	2017-05-29 21:45:58	night	-12.7921	-9.73802	225	fish	4.44391	1.01
grattan_ew-2	Grattan	2017-05-29 21:45:58	night	-12.7921	-9.73802	275	fish	0	1.01
grattan_ew-2	Grattan	2017-05-29 21:45:58	night	-12.7921	-9.73802	325	fish	5.38108	1.01
grattan_ew-2	Grattan	2017-05-29 21:47:47	night	-12.7875	-9.73807	25	fish	3.2069	1.497
grattan_ew-2	Grattan	2017-05-29 21:47:47	night	-12.7875	-9.73807	75	fish	43.7207	1.497
grattan_ew-2	Grattan	2017-05-29 21:47:47	night	-12.7875	-9.73807	125	fish	27.6027	1.497
grattan_ew-2	Grattan	2017-05-29 21:47:47	night	-12.7875	-9.73807	175	fish	0	1.497
grattan_ew-2	Grattan	2017-05-29 21:47:47	night	-12.7875	-9.73807	225	fish	0	1.497
grattan_ew-2	Grattan	2017-05-29 21:47:47	night	-12.7875	-9.73807	275	fish	0	1.497
grattan_ew-2	Grattan	2017-05-29 21:47:47	night	-12.7875	-9.73807	325	fish	0	1.497
grattan_ew-2	Grattan	2017-05-29 21:49:34	night	-12.783	-9.7381	25	fish	0	1.987
grattan_ew-2	Grattan	2017-05-29 21:49:34	night	-12.783	-9.7381	75	fish	7.38524	1.987
grattan_ew-2	Grattan	2017-05-29 21:49:34	night	-12.783	-9.7381	125	fish	3.62669	1.987
grattan_ew-2	Grattan	2017-05-29 21:49:34	night	-12.783	-9.7381	175	fish	0	1.987
grattan_ew-2	Grattan	2017-05-29 21:49:34	night	-12.783	-9.7381	225	fish	0	1.987
grattan_ew-2	Grattan	2017-05-29 21:49:34	night	-12.783	-9.7381	275	fish	0	1.987
grattan_ew-2	Grattan	2017-05-29 21:49:34	night	-12.783	-9.7381	325	fish	0	1.987
grattan_ew-2	Grattan	2017-05-29 21:51:19	night	-12.7786	-9.73816	25	fish	5.10522	2.463
grattan_ew-2	Grattan	2017-05-29 21:51:19	night	-12.7786	-9.73816	75	fish	0	2.463
grattan_ew-2	Grattan	2017-05-29 21:51:19	night	-12.7786	-9.73816	125	fish	0	2.463
grattan_ew-2	Grattan	2017-05-29 21:51:19	night	-12.7786	-9.73816	175	fish	0	2.463
grattan_ew-2	Grattan	2017-05-29 21:51:19	night	-12.7786	-9.73816	225	fish	0	2.463
grattan_ew-2	Grattan	2017-05-29 21:51:19	night	-12.7786	-9.73816	275	fish	0	2.463
grattan_ew-2	Grattan	2017-05-29 21:51:19	night	-12.7786	-9.73816	325	fish	0	2.463
grattan_ew-2	Grattan	2017-05-29 21:53:08	night	-12.774	-9.73825	25	fish	1.74347	2.966
grattan_ew-2	Grattan	2017-05-29 21:53:08	night	-12.774	-9.73825	75	fish	0	2.966
grattan_ew-2	Grattan	2017-05-29 21:53:08	night	-12.774	-9.73825	125	fish	0	2.966
grattan_ew-2	Grattan	2017-05-29 21:53:08	night	-12.774	-9.73825	175	fish	0	2.966
grattan_ew-2	Grattan	2017-05-29 21:53:08	night	-12.774	-9.73825	225	fish	0	2.966
grattan_ew-2	Grattan	2017-05-29 21:53:08	night	-12.774	-9.73825	275	fish	0	2.966
grattan_ew-2	Grattan	2017-05-29 21:53:08	night	-12.774	-9.73825	325	fish	0	2.966
grattan_ew-2	Grattan	2017-05-29 21:54:57	night	-12.7693	-9.73837	25	fish	0	3.474
grattan_ew-2	Grattan	2017-05-29 21:54:57	night	-12.7693	-9.73837	75	fish	0	3.474
grattan_ew-2	Grattan	2017-05-29 21:54:57	night	-12.7693	-9.73837	125	fish	0	3.474
grattan_ew-2	Grattan	2017-05-29 21:54:57	night	-12.7693	-9.73837	175	fish	0	3.474
grattan_ew-2	Grattan	2017-05-29 21:54:57	night	-12.7693	-9.73837	225	fish	0	3.474
grattan_ew-2	Grattan	2017-05-29 21:54:57	night	-12.7693	-9.73837	275	fish	0	3.474
grattan_ew-2	Grattan	2017-05-29 21:54:57	night	-12.7693	-9.73837	325	fish	0	3.474
grattan_ew-2	Grattan	2017-05-29 21:56:47	night	-12.7647	-9.73846	25	fish	0.797097	3.98
grattan_ew-2	Grattan	2017-05-29 21:56:47	night	-12.7647	-9.73846	75	fish	0.857272	3.98
grattan_ew-2	Grattan	2017-05-29 21:56:47	night	-12.7647	-9.73846	125	fish	0	3.98
grattan_ew-2	Grattan	2017-05-29 21:56:47	night	-12.7647	-9.73846	175	fish	0	3.98
grattan_ew-2	Grattan	2017-05-29 21:56:47	night	-12.7647	-9.73846	225	fish	0	3.98
grattan_ew-2	Grattan	2017-05-29 21:56:47	night	-12.7647	-9.73846	275	fish	0	3.98
grattan_ew-2	Grattan	2017-05-29 21:56:47	night	-12.7647	-9.73846	325	fish	0	3.98
grattan_ew-2	Grattan	2017-05-29 21:58:35	night	-12.7602	-9.73853	25	fish	0	4.473
grattan_ew-2	Grattan	2017-05-29 21:58:35	night	-12.7602	-9.73853	75	fish	0	4.473
grattan_ew-2	Grattan	2017-05-29 21:58:35	night	-12.7602	-9.73853	125	fish	0	4.473
grattan_ew-2	Grattan	2017-05-29 21:58:35	night	-12.7602	-9.73853	175	fish	0	4.473
grattan_ew-2	Grattan	2017-05-29 21:58:35	night	-12.7602	-9.73853	225	fish	0	4.473
grattan_ew-2	Grattan	2017-05-29 21:58:35	night	-12.7602	-9.73853	275	fish	0	4.473
grattan_ew-2	Grattan	2017-05-29 21:58:35	night	-12.7602	-9.73853	325	fish	0	4.473
grattan_ew-2	Grattan	2017-05-29 22:00:28	night	-12.7556	-9.73857	25	fish	0	4.974
grattan_ew-2	Grattan	2017-05-29 22:00:28	night	-12.7556	-9.73857	75	fish	1.3803	4.974
grattan_ew-2	Grattan	2017-05-29 22:00:28	night	-12.7556	-9.73857	125	fish	0	4.974
grattan_ew-2	Grattan	2017-05-29 22:00:28	night	-12.7556	-9.73857	175	fish	0	4.974
grattan_ew-2	Grattan	2017-05-29 22:00:28	night	-12.7556	-9.73857	225	fish	0	4.974
grattan_ew-2	Grattan	2017-05-29 22:00:28	night	-12.7556	-9.73857	275	fish	0	4.974
grattan_ew-2	Grattan	2017-05-29 22:00:28	night	-12.7556	-9.73857	325	fish	0	4.974
grattan_ew-2	Grattan	2017-05-29 22:02:21	night	-12.7511	-9.73862	25	fish	0	5.472
grattan_ew-2	Grattan	2017-05-29 22:02:21	night	-12.7511	-9.73862	75	fish	0	5.472
grattan_ew-2	Grattan	2017-05-29 22:02:21	night	-12.7511	-9.73862	125	fish	0	5.472
grattan_ew-2	Grattan	2017-05-29 22:02:21	night	-12.7511	-9.73862	175	fish	0	5.472
grattan_ew-2	Grattan	2017-05-29 22:02:21	night	-12.7511	-9.73862	225	fish	0	5.472
grattan_ew-2	Grattan	2017-05-29 22:02:21	night	-12.7511	-9.73862	275	fish	0	5.472
grattan_ew-2	Grattan	2017-05-29 22:02:21	night	-12.7511	-9.73862	325	fish	0	5.472
grattan_ew-2	Grattan	2017-05-29 22:04:16	night	-12.7465	-9.73862	25	fish	0	5.974
grattan_ew-2	Grattan	2017-05-29 22:04:16	night	-12.7465	-9.73862	75	fish	0	5.974
grattan_ew-2	Grattan	2017-05-29 22:04:16	night	-12.7465	-9.73862	125	fish	0	5.974
grattan_ew-2	Grattan	2017-05-29 22:04:16	night	-12.7465	-9.73862	175	fish	0	5.974
grattan_ew-2	Grattan	2017-05-29 22:04:16	night	-12.7465	-9.73862	225	fish	0	5.974
grattan_ew-2	Grattan	2017-05-29 22:04:16	night	-12.7465	-9.73862	275	fish	0	5.974
grattan_ew-2	Grattan	2017-05-29 22:04:16	night	-12.7465	-9.73862	325	fish	0	5.974
grattan_ew-2	Grattan	2017-05-29 22:06:09	night	-12.742	-9.73858	25	fish	0	6.469
grattan_ew-2	Grattan	2017-05-29 22:06:09	night	-12.742	-9.73858	75	fish	0	6.469
grattan_ew-2	Grattan	2017-05-29 22:06:09	night	-12.742	-9.73858	125	fish	0	6.469
grattan_ew-2	Grattan	2017-05-29 22:06:09	night	-12.742	-9.73858	175	fish	0	6.469
grattan_ew-2	Grattan	2017-05-29 22:06:09	night	-12.742	-9.73858	225	fish	0	6.469
grattan_ew-2	Grattan	2017-05-29 22:06:09	night	-12.742	-9.73858	275	fish	0	6.469
grattan_ew-2	Grattan	2017-05-29 22:06:09	night	-12.742	-9.73858	325	fish	0	6.469
grattan_ew-2	Grattan	2017-05-29 22:08:03	night	-12.7374	-9.7386	25	fish	0	6.972
grattan_ew-2	Grattan	2017-05-29 22:08:03	night	-12.7374	-9.7386	75	fish	0	6.972
grattan_ew-2	Grattan	2017-05-29 22:08:03	night	-12.7374	-9.7386	125	fish	0	6.972
grattan_ew-2	Grattan	2017-05-29 22:08:03	night	-12.7374	-9.7386	175	fish	0	6.972
grattan_ew-2	Grattan	2017-05-29 22:08:03	night	-12.7374	-9.7386	225	fish	0	6.972
grattan_ew-2	Grattan	2017-05-29 22:08:03	night	-12.7374	-9.7386	275	fish	0	6.972
grattan_ew-2	Grattan	2017-05-29 22:08:03	night	-12.7374	-9.7386	325	fish	0	6.972
grattan_ew-2	Grattan	2017-05-29 22:09:51	night	-12.7328	-9.73861	25	fish	0	7.472
grattan_ew-2	Grattan	2017-05-29 22:09:51	night	-12.7328	-9.73861	75	fish	0	7.472
grattan_ew-2	Grattan	2017-05-29 22:09:51	night	-12.7328	-9.73861	125	fish	0	7.472
grattan_ew-2	Grattan	2017-05-29 22:09:51	night	-12.7328	-9.73861	175	fish	0	7.472
grattan_ew-2	Grattan	2017-05-29 22:09:51	night	-12.7328	-9.73861	225	fish	0	7.472
grattan_ew-2	Grattan	2017-05-29 22:09:51	night	-12.7328	-9.73861	275	fish	0	7.472
grattan_ew-2	Grattan	2017-05-29 22:09:51	night	-12.7328	-9.73861	325	fish	0	7.472
grattan_ew-2	Grattan	2017-05-29 22:11:38	night	-12.7283	-9.73869	25	fish	0.992322	7.967
grattan_ew-2	Grattan	2017-05-29 22:11:38	night	-12.7283	-9.73869	75	fish	1.559	7.967
grattan_ew-2	Grattan	2017-05-29 22:11:38	night	-12.7283	-9.73869	125	fish	0	7.967
grattan_ew-2	Grattan	2017-05-29 22:11:38	night	-12.7283	-9.73869	175	fish	0	7.967
grattan_ew-2	Grattan	2017-05-29 22:11:38	night	-12.7283	-9.73869	225	fish	0	7.967
grattan_ew-2	Grattan	2017-05-29 22:11:38	night	-12.7283	-9.73869	275	fish	0	7.967
grattan_ew-2	Grattan	2017-05-29 22:11:38	night	-12.7283	-9.73869	325	fish	0	7.967
grattan_ew-2	Grattan	2017-05-29 22:13:21	night	-12.724	-9.73877	25	fish	0	8.447
grattan_ew-2	Grattan	2017-05-29 22:13:21	night	-12.724	-9.73877	75	fish	3.32183	8.447
grattan_ew-2	Grattan	2017-05-29 22:13:21	night	-12.724	-9.73877	125	fish	0.369158	8.447
grattan_ew-2	Grattan	2017-05-29 22:13:21	night	-12.724	-9.73877	175	fish	0	8.447
grattan_ew-2	Grattan	2017-05-29 22:13:21	night	-12.724	-9.73877	225	fish	0	8.447
grattan_ew-2	Grattan	2017-05-29 22:13:21	night	-12.724	-9.73877	275	fish	0	8.447
grattan_ew-2	Grattan	2017-05-29 22:13:21	night	-12.724	-9.73877	325	fish	0	8.447
grattan_ew-2	Grattan	2017-05-29 22:15:09	night	-12.7194	-9.73885	25	fish	4.42449	8.95
grattan_ew-2	Grattan	2017-05-29 22:15:09	night	-12.7194	-9.73885	75	fish	3.49933	8.95
grattan_ew-2	Grattan	2017-05-29 22:15:09	night	-12.7194	-9.73885	125	fish	0	8.95
grattan_ew-2	Grattan	2017-05-29 22:15:09	night	-12.7194	-9.73885	175	fish	0	8.95
grattan_ew-2	Grattan	2017-05-29 22:15:09	night	-12.7194	-9.73885	225	fish	0	8.95
grattan_ew-2	Grattan	2017-05-29 22:15:09	night	-12.7194	-9.73885	275	fish	0	8.95
grattan_ew-2	Grattan	2017-05-29 22:15:09	night	-12.7194	-9.73885	325	fish	0	8.95
grattan_ew-2	Grattan	2017-05-29 22:16:59	night	-12.7147	-9.73893	25	fish	2.54205	9.464
grattan_ew-2	Grattan	2017-05-29 22:16:59	night	-12.7147	-9.73893	75	fish	5.53306	9.464
grattan_ew-2	Grattan	2017-05-29 22:16:59	night	-12.7147	-9.73893	125	fish	0	9.464
grattan_ew-2	Grattan	2017-05-29 22:16:59	night	-12.7147	-9.73893	175	fish	0	9.464
grattan_ew-2	Grattan	2017-05-29 22:16:59	night	-12.7147	-9.73893	225	fish	0	9.464
grattan_ew-2	Grattan	2017-05-29 22:16:59	night	-12.7147	-9.73893	275	fish	0	9.464
grattan_ew-2	Grattan	2017-05-29 22:16:59	night	-12.7147	-9.73893	325	fish	0	9.464
grattan_ew-2	Grattan	2017-05-29 22:18:48	night	-12.7101	-9.73891	25	fish	0	9.968
grattan_ew-2	Grattan	2017-05-29 22:18:48	night	-12.7101	-9.73891	75	fish	10.8893	9.968
grattan_ew-2	Grattan	2017-05-29 22:18:48	night	-12.7101	-9.73891	125	fish	0	9.968
grattan_ew-2	Grattan	2017-05-29 22:18:48	night	-12.7101	-9.73891	175	fish	0	9.968
grattan_ew-2	Grattan	2017-05-29 22:18:48	night	-12.7101	-9.73891	225	fish	0	9.968
grattan_ew-2	Grattan	2017-05-29 22:18:48	night	-12.7101	-9.73891	275	fish	0	9.968
grattan_ew-2	Grattan	2017-05-29 22:18:48	night	-12.7101	-9.73891	325	fish	0	9.968
grattan_ew-2	Grattan	2017-05-29 22:20:34	night	-12.7056	-9.73893	25	fish	2.77633	10.464
grattan_ew-2	Grattan	2017-05-29 22:20:34	night	-12.7056	-9.73893	75	fish	17.5324	10.464
grattan_ew-2	Grattan	2017-05-29 22:20:34	night	-12.7056	-9.73893	125	fish	0	10.464
grattan_ew-2	Grattan	2017-05-29 22:20:34	night	-12.7056	-9.73893	175	fish	0	10.464
grattan_ew-2	Grattan	2017-05-29 22:20:34	night	-12.7056	-9.73893	225	fish	0	10.464
grattan_ew-2	Grattan	2017-05-29 22:20:34	night	-12.7056	-9.73893	275	fish	0	10.464
grattan_ew-2	Grattan	2017-05-29 22:20:34	night	-12.7056	-9.73893	325	fish	0	10.464
grattan_ew-2	Grattan	2017-05-29 22:22:21	night	-12.701	-9.73896	25	fish	0	10.969
grattan_ew-2	Grattan	2017-05-29 22:22:21	night	-12.701	-9.73896	75	fish	3.85099	10.969
grattan_ew-2	Grattan	2017-05-29 22:22:21	night	-12.701	-9.73896	125	fish	2.55363	10.969
grattan_ew-2	Grattan	2017-05-29 22:22:21	night	-12.701	-9.73896	175	fish	0	10.969
grattan_ew-2	Grattan	2017-05-29 22:22:21	night	-12.701	-9.73896	225	fish	0	10.969
grattan_ew-2	Grattan	2017-05-29 22:22:21	night	-12.701	-9.73896	275	fish	0	10.969
grattan_ew-2	Grattan	2017-05-29 22:22:21	night	-12.701	-9.73896	325	fish	0	10.969
grattan_ew-2	Grattan	2017-05-29 22:24:05	night	-12.6965	-9.73897	25	fish	0	11.463
grattan_ew-2	Grattan	2017-05-29 22:24:05	night	-12.6965	-9.73897	75	fish	4.80597	11.463
grattan_ew-2	Grattan	2017-05-29 22:24:05	night	-12.6965	-9.73897	125	fish	0	11.463
grattan_ew-2	Grattan	2017-05-29 22:24:05	night	-12.6965	-9.73897	175	fish	0	11.463
grattan_ew-2	Grattan	2017-05-29 22:24:05	night	-12.6965	-9.73897	225	fish	0	11.463
grattan_ew-2	Grattan	2017-05-29 22:24:05	night	-12.6965	-9.73897	275	fish	0	11.463
grattan_ew-2	Grattan	2017-05-29 22:24:05	night	-12.6965	-9.73897	325	fish	0	11.463
grattan_ew-2	Grattan	2017-05-29 22:25:51	night	-12.6919	-9.739	25	fish	0	11.965
grattan_ew-2	Grattan	2017-05-29 22:25:51	night	-12.6919	-9.739	75	fish	3.25912	11.965
grattan_ew-2	Grattan	2017-05-29 22:25:51	night	-12.6919	-9.739	125	fish	0	11.965
grattan_ew-2	Grattan	2017-05-29 22:25:51	night	-12.6919	-9.739	175	fish	0	11.965
grattan_ew-2	Grattan	2017-05-29 22:25:51	night	-12.6919	-9.739	225	fish	0	11.965
grattan_ew-2	Grattan	2017-05-29 22:25:51	night	-12.6919	-9.739	275	fish	0	11.965
grattan_ew-2	Grattan	2017-05-29 22:25:51	night	-12.6919	-9.739	325	fish	0	11.965
grattan_ew-2	Grattan	2017-05-29 22:27:36	night	-12.6873	-9.73899	25	fish	0	12.464
grattan_ew-2	Grattan	2017-05-29 22:27:36	night	-12.6873	-9.73899	75	fish	5.72978	12.464
grattan_ew-2	Grattan	2017-05-29 22:27:36	night	-12.6873	-9.73899	125	fish	0	12.464
grattan_ew-2	Grattan	2017-05-29 22:27:36	night	-12.6873	-9.73899	175	fish	0	12.464
grattan_ew-2	Grattan	2017-05-29 22:27:36	night	-12.6873	-9.73899	225	fish	0	12.464
grattan_ew-2	Grattan	2017-05-29 22:27:36	night	-12.6873	-9.73899	275	fish	0	12.464
grattan_ew-2	Grattan	2017-05-29 22:27:36	night	-12.6873	-9.73899	325	fish	0	12.464
grattan_ew-2	Grattan	2017-05-29 22:29:23	night	-12.6828	-9.73898	25	fish	0	12.964
grattan_ew-2	Grattan	2017-05-29 22:29:23	night	-12.6828	-9.73898	75	fish	8.20678	12.964
grattan_ew-2	Grattan	2017-05-29 22:29:23	night	-12.6828	-9.73898	125	fish	0	12.964
grattan_ew-2	Grattan	2017-05-29 22:29:23	night	-12.6828	-9.73898	175	fish	0	12.964
grattan_ew-2	Grattan	2017-05-29 22:29:23	night	-12.6828	-9.73898	225	fish	0	12.964
grattan_ew-2	Grattan	2017-05-29 22:29:23	night	-12.6828	-9.73898	275	fish	0	12.964
grattan_ew-2	Grattan	2017-05-29 22:29:23	night	-12.6828	-9.73898	325	fish	0	12.964
grattan_ew-2	Grattan	2017-05-29 22:31:11	night	-12.6782	-9.73883	25	fish	0	13.462
grattan_ew-2	Grattan	2017-05-29 22:31:11	night	-12.6782	-9.73883	75	fish	15.7625	13.462
grattan_ew-2	Grattan	2017-05-29 22:31:11	night	-12.6782	-9.73883	125	fish	0	13.462
grattan_ew-2	Grattan	2017-05-29 22:31:11	night	-12.6782	-9.73883	175	fish	0	13.462
grattan_ew-2	Grattan	2017-05-29 22:31:11	night	-12.6782	-9.73883	225	fish	0	13.462
grattan_ew-2	Grattan	2017-05-29 22:31:11	night	-12.6782	-9.73883	275	fish	0	13.462
grattan_ew-2	Grattan	2017-05-29 22:31:11	night	-12.6782	-9.73883	325	fish	0	13.462
grattan_ew-2	Grattan	2017-05-29 22:33:01	night	-12.6736	-9.73867	25	fish	0	13.967
grattan_ew-2	Grattan	2017-05-29 22:33:01	night	-12.6736	-9.73867	75	fish	25.6194	13.967
grattan_ew-2	Grattan	2017-05-29 22:33:01	night	-12.6736	-9.73867	125	fish	0	13.967
grattan_ew-2	Grattan	2017-05-29 22:33:01	night	-12.6736	-9.73867	175	fish	0	13.967
grattan_ew-2	Grattan	2017-05-29 22:33:01	night	-12.6736	-9.73867	225	fish	0	13.967
grattan_ew-2	Grattan	2017-05-29 22:33:01	night	-12.6736	-9.73867	275	fish	0	13.967
grattan_ew-2	Grattan	2017-05-29 22:33:01	night	-12.6736	-9.73867	325	fish	0	13.967
grattan_ew-2	Grattan	2017-05-29 22:34:48	night	-12.6692	-9.7385	25	fish	0	14.46
grattan_ew-2	Grattan	2017-05-29 22:34:48	night	-12.6692	-9.7385	75	fish	37.4302	14.46
grattan_ew-2	Grattan	2017-05-29 22:34:48	night	-12.6692	-9.7385	125	fish	0.828919	14.46
grattan_ew-2	Grattan	2017-05-29 22:34:48	night	-12.6692	-9.7385	175	fish	0	14.46
grattan_ew-2	Grattan	2017-05-29 22:34:48	night	-12.6692	-9.7385	225	fish	0	14.46
grattan_ew-2	Grattan	2017-05-29 22:34:48	night	-12.6692	-9.7385	275	fish	0	14.46
grattan_ew-2	Grattan	2017-05-29 22:34:48	night	-12.6692	-9.7385	325	fish	0	14.46
grattan_ew-2	Grattan	2017-05-29 22:36:36	night	-12.6645	-9.73836	25	fish	0	14.966
grattan_ew-2	Grattan	2017-05-29 22:36:36	night	-12.6645	-9.73836	75	fish	37.1193	14.966
grattan_ew-2	Grattan	2017-05-29 22:36:36	night	-12.6645	-9.73836	125	fish	0	14.966
grattan_ew-2	Grattan	2017-05-29 22:36:36	night	-12.6645	-9.73836	175	fish	0	14.966
grattan_ew-2	Grattan	2017-05-29 22:36:36	night	-12.6645	-9.73836	225	fish	0	14.966
grattan_ew-2	Grattan	2017-05-29 22:36:36	night	-12.6645	-9.73836	275	fish	0	14.966
grattan_ew-2	Grattan	2017-05-29 22:36:36	night	-12.6645	-9.73836	325	fish	0	14.966
grattan_ew-2	Grattan	2017-05-29 22:38:21	night	-12.66	-9.73823	25	fish	0	15.46
grattan_ew-2	Grattan	2017-05-29 22:38:21	night	-12.66	-9.73823	75	fish	99.1899	15.46
grattan_ew-2	Grattan	2017-05-29 22:38:21	night	-12.66	-9.73823	125	fish	0.677083	15.46
grattan_ew-2	Grattan	2017-05-29 22:38:21	night	-12.66	-9.73823	175	fish	0	15.46
grattan_ew-2	Grattan	2017-05-29 22:38:21	night	-12.66	-9.73823	225	fish	0	15.46
grattan_ew-2	Grattan	2017-05-29 22:38:21	night	-12.66	-9.73823	275	fish	0	15.46
grattan_ew-2	Grattan	2017-05-29 22:38:21	night	-12.66	-9.73823	325	fish	0	15.46
grattan_ew-2	Grattan	2017-05-29 22:40:09	night	-12.6555	-9.7381	25	fish	0	15.963
grattan_ew-2	Grattan	2017-05-29 22:40:09	night	-12.6555	-9.7381	75	fish	129.455	15.963
grattan_ew-2	Grattan	2017-05-29 22:40:09	night	-12.6555	-9.7381	125	fish	0	15.963
grattan_ew-2	Grattan	2017-05-29 22:40:09	night	-12.6555	-9.7381	175	fish	0	15.963
grattan_ew-2	Grattan	2017-05-29 22:40:09	night	-12.6555	-9.7381	225	fish	0	15.963
grattan_ew-2	Grattan	2017-05-29 22:40:09	night	-12.6555	-9.7381	275	fish	0	15.963
grattan_ew-2	Grattan	2017-05-29 22:40:09	night	-12.6555	-9.7381	325	fish	0	15.963
grattan_ew-2	Grattan	2017-05-29 22:41:58	night	-12.6509	-9.73796	25	fish	0	16.46
grattan_ew-2	Grattan	2017-05-29 22:41:58	night	-12.6509	-9.73796	75	fish	94.385	16.46
grattan_ew-2	Grattan	2017-05-29 22:41:58	night	-12.6509	-9.73796	125	fish	0	16.46
grattan_ew-2	Grattan	2017-05-29 22:41:58	night	-12.6509	-9.73796	175	fish	0	16.46
grattan_ew-2	Grattan	2017-05-29 22:41:58	night	-12.6509	-9.73796	225	fish	0	16.46
grattan_ew-2	Grattan	2017-05-29 22:41:58	night	-12.6509	-9.73796	275	fish	0	16.46
grattan_ew-2	Grattan	2017-05-29 22:41:58	night	-12.6509	-9.73796	325	fish	0	16.46
grattan_ew-2	Grattan	2017-05-29 22:43:44	night	-12.6464	-9.73783	25	fish	0	16.958
grattan_ew-2	Grattan	2017-05-29 22:43:44	night	-12.6464	-9.73783	75	fish	6.08482	16.958
grattan_ew-2	Grattan	2017-05-29 22:43:44	night	-12.6464	-9.73783	125	fish	0	16.958
grattan_ew-2	Grattan	2017-05-29 22:43:44	night	-12.6464	-9.73783	175	fish	0	16.958
grattan_ew-2	Grattan	2017-05-29 22:43:44	night	-12.6464	-9.73783	225	fish	0	16.958
grattan_ew-2	Grattan	2017-05-29 22:43:44	night	-12.6464	-9.73783	275	fish	0	16.958
grattan_ew-2	Grattan	2017-05-29 22:43:44	night	-12.6464	-9.73783	325	fish	0	16.958
grattan_ew-2	Grattan	2017-05-29 22:45:31	night	-12.6418	-9.73767	25	fish	0	17.46
grattan_ew-2	Grattan	2017-05-29 22:45:31	night	-12.6418	-9.73767	75	fish	3.1885	17.46
grattan_ew-2	Grattan	2017-05-29 22:45:31	night	-12.6418	-9.73767	125	fish	2.85445	17.46
grattan_ew-2	Grattan	2017-05-29 22:45:31	night	-12.6418	-9.73767	175	fish	0	17.46
grattan_ew-2	Grattan	2017-05-29 22:45:31	night	-12.6418	-9.73767	225	fish	0	17.46
grattan_ew-2	Grattan	2017-05-29 22:45:31	night	-12.6418	-9.73767	275	fish	0	17.46
grattan_ew-2	Grattan	2017-05-29 22:45:31	night	-12.6418	-9.73767	325	fish	0	17.46
grattan_ew-2	Grattan	2017-05-29 22:47:20	night	-12.6372	-9.73755	25	fish	0	17.962
grattan_ew-2	Grattan	2017-05-29 22:47:20	night	-12.6372	-9.73755	75	fish	5.10706	17.962
grattan_ew-2	Grattan	2017-05-29 22:47:20	night	-12.6372	-9.73755	125	fish	0	17.962
grattan_ew-2	Grattan	2017-05-29 22:47:20	night	-12.6372	-9.73755	175	fish	0	17.962
grattan_ew-2	Grattan	2017-05-29 22:47:20	night	-12.6372	-9.73755	225	fish	0	17.962
grattan_ew-2	Grattan	2017-05-29 22:47:20	night	-12.6372	-9.73755	275	fish	0	17.962
grattan_ew-2	Grattan	2017-05-29 22:47:20	night	-12.6372	-9.73755	325	fish	0	17.962
grattan_ew-2	Grattan	2017-05-29 22:49:08	night	-12.6327	-9.73765	25	fish	0	18.461
grattan_ew-2	Grattan	2017-05-29 22:49:08	night	-12.6327	-9.73765	75	fish	14.5755	18.461
grattan_ew-2	Grattan	2017-05-29 22:49:08	night	-12.6327	-9.73765	125	fish	0	18.461
grattan_ew-2	Grattan	2017-05-29 22:49:08	night	-12.6327	-9.73765	175	fish	0	18.461
grattan_ew-2	Grattan	2017-05-29 22:49:08	night	-12.6327	-9.73765	225	fish	0	18.461
grattan_ew-2	Grattan	2017-05-29 22:49:08	night	-12.6327	-9.73765	275	fish	0	18.461
grattan_ew-2	Grattan	2017-05-29 22:49:08	night	-12.6327	-9.73765	325	fish	0	18.461
grattan_ew-2	Grattan	2017-05-29 22:50:56	night	-12.6281	-9.73775	25	fish	0	18.96
grattan_ew-2	Grattan	2017-05-29 22:50:56	night	-12.6281	-9.73775	75	fish	5.45444	18.96
grattan_ew-2	Grattan	2017-05-29 22:50:56	night	-12.6281	-9.73775	125	fish	1.75046	18.96
grattan_ew-2	Grattan	2017-05-29 22:50:56	night	-12.6281	-9.73775	175	fish	0	18.96
grattan_ew-2	Grattan	2017-05-29 22:50:56	night	-12.6281	-9.73775	225	fish	0	18.96
grattan_ew-2	Grattan	2017-05-29 22:50:56	night	-12.6281	-9.73775	275	fish	0	18.96
grattan_ew-2	Grattan	2017-05-29 22:50:56	night	-12.6281	-9.73775	325	fish	0	18.96
grattan_ew-2	Grattan	2017-05-29 22:52:42	night	-12.6236	-9.73785	25	fish	0	19.457
grattan_ew-2	Grattan	2017-05-29 22:52:42	night	-12.6236	-9.73785	75	fish	9.97993	19.457
grattan_ew-2	Grattan	2017-05-29 22:52:42	night	-12.6236	-9.73785	125	fish	8.29672	19.457
grattan_ew-2	Grattan	2017-05-29 22:52:42	night	-12.6236	-9.73785	175	fish	0	19.457
grattan_ew-2	Grattan	2017-05-29 22:52:42	night	-12.6236	-9.73785	225	fish	0	19.457
grattan_ew-2	Grattan	2017-05-29 22:52:42	night	-12.6236	-9.73785	275	fish	0	19.457
grattan_ew-2	Grattan	2017-05-29 22:52:42	night	-12.6236	-9.73785	325	fish	0	19.457
grattan_ew-2	Grattan	2017-05-29 22:54:31	night	-12.619	-9.73795	25	fish	0	19.959
grattan_ew-2	Grattan	2017-05-29 22:54:31	night	-12.619	-9.73795	75	fish	4.36788	19.959
grattan_ew-2	Grattan	2017-05-29 22:54:31	night	-12.619	-9.73795	125	fish	5.12093	19.959
grattan_ew-2	Grattan	2017-05-29 22:54:31	night	-12.619	-9.73795	175	fish	0	19.959
grattan_ew-2	Grattan	2017-05-29 22:54:31	night	-12.619	-9.73795	225	fish	0	19.959
grattan_ew-2	Grattan	2017-05-29 22:54:31	night	-12.619	-9.73795	275	fish	0	19.959
grattan_ew-2	Grattan	2017-05-29 22:54:31	night	-12.619	-9.73795	325	fish	0	19.959
grattan_ns-1	Grattan	2017-05-28 12:53:26	day	-12.8198	-9.91613	25	fish	0	18.28
grattan_ns-1	Grattan	2017-05-28 12:53:26	day	-12.8198	-9.91613	75	fish	0	18.28
grattan_ns-1	Grattan	2017-05-28 12:53:26	day	-12.8198	-9.91613	125	fish	0	18.28
grattan_ns-1	Grattan	2017-05-28 12:53:26	day	-12.8198	-9.91613	175	fish	0	18.28
grattan_ns-1	Grattan	2017-05-28 12:53:26	day	-12.8198	-9.91613	225	fish	0	18.28
grattan_ns-1	Grattan	2017-05-28 12:53:26	day	-12.8198	-9.91613	275	fish	0	18.28
grattan_ns-1	Grattan	2017-05-28 12:53:26	day	-12.8198	-9.91613	325	fish	0	18.28
grattan_ns-1	Grattan	2017-05-28 12:55:10	day	-12.82	-9.91164	25	fish	0	17.784
grattan_ns-1	Grattan	2017-05-28 12:55:10	day	-12.82	-9.91164	75	fish	0	17.784
grattan_ns-1	Grattan	2017-05-28 12:55:10	day	-12.82	-9.91164	125	fish	0	17.784
grattan_ns-1	Grattan	2017-05-28 12:55:10	day	-12.82	-9.91164	175	fish	0	17.784
grattan_ns-1	Grattan	2017-05-28 12:55:10	day	-12.82	-9.91164	225	fish	0	17.784
grattan_ns-1	Grattan	2017-05-28 12:55:10	day	-12.82	-9.91164	275	fish	0	17.784
grattan_ns-1	Grattan	2017-05-28 12:55:10	day	-12.82	-9.91164	325	fish	0	17.784
grattan_ns-1	Grattan	2017-05-28 12:56:59	day	-12.8202	-9.90713	25	fish	0	17.287
grattan_ns-1	Grattan	2017-05-28 12:56:59	day	-12.8202	-9.90713	75	fish	0	17.287
grattan_ns-1	Grattan	2017-05-28 12:56:59	day	-12.8202	-9.90713	125	fish	0	17.287
grattan_ns-1	Grattan	2017-05-28 12:56:59	day	-12.8202	-9.90713	175	fish	0	17.287
grattan_ns-1	Grattan	2017-05-28 12:56:59	day	-12.8202	-9.90713	225	fish	0	17.287
grattan_ns-1	Grattan	2017-05-28 12:56:59	day	-12.8202	-9.90713	275	fish	0	17.287
grattan_ns-1	Grattan	2017-05-28 12:56:59	day	-12.8202	-9.90713	325	fish	0	17.287
grattan_ns-1	Grattan	2017-05-28 12:58:52	day	-12.8203	-9.90257	25	fish	0	16.783
grattan_ns-1	Grattan	2017-05-28 12:58:52	day	-12.8203	-9.90257	75	fish	0	16.783
grattan_ns-1	Grattan	2017-05-28 12:58:52	day	-12.8203	-9.90257	125	fish	0	16.783
grattan_ns-1	Grattan	2017-05-28 12:58:52	day	-12.8203	-9.90257	175	fish	0	16.783
grattan_ns-1	Grattan	2017-05-28 12:58:52	day	-12.8203	-9.90257	225	fish	0	16.783
grattan_ns-1	Grattan	2017-05-28 12:58:52	day	-12.8203	-9.90257	275	fish	0	16.783
grattan_ns-1	Grattan	2017-05-28 12:58:52	day	-12.8203	-9.90257	325	fish	0	16.783
grattan_ns-1	Grattan	2017-05-28 13:00:49	day	-12.8202	-9.89811	25	fish	0	16.289
grattan_ns-1	Grattan	2017-05-28 13:00:49	day	-12.8202	-9.89811	75	fish	0	16.289
grattan_ns-1	Grattan	2017-05-28 13:00:49	day	-12.8202	-9.89811	125	fish	0	16.289
grattan_ns-1	Grattan	2017-05-28 13:00:49	day	-12.8202	-9.89811	175	fish	0	16.289
grattan_ns-1	Grattan	2017-05-28 13:00:49	day	-12.8202	-9.89811	225	fish	0	16.289
grattan_ns-1	Grattan	2017-05-28 13:00:49	day	-12.8202	-9.89811	275	fish	0	16.289
grattan_ns-1	Grattan	2017-05-28 13:00:49	day	-12.8202	-9.89811	325	fish	0.391846	16.289
grattan_ns-1	Grattan	2017-05-28 13:03:08	day	-12.82	-9.8936	25	fish	0	15.791
grattan_ns-1	Grattan	2017-05-28 13:03:08	day	-12.82	-9.8936	75	fish	0	15.791
grattan_ns-1	Grattan	2017-05-28 13:03:08	day	-12.82	-9.8936	125	fish	0	15.791
grattan_ns-1	Grattan	2017-05-28 13:03:08	day	-12.82	-9.8936	175	fish	0	15.791
grattan_ns-1	Grattan	2017-05-28 13:03:08	day	-12.82	-9.8936	225	fish	0	15.791
grattan_ns-1	Grattan	2017-05-28 13:03:08	day	-12.82	-9.8936	275	fish	0	15.791
grattan_ns-1	Grattan	2017-05-28 13:03:08	day	-12.82	-9.8936	325	fish	0	15.791
grattan_ns-1	Grattan	2017-05-28 13:05:48	day	-12.82	-9.88907	25	fish	0	15.289
grattan_ns-1	Grattan	2017-05-28 13:05:48	day	-12.82	-9.88907	75	fish	0	15.289
grattan_ns-1	Grattan	2017-05-28 13:05:48	day	-12.82	-9.88907	125	fish	0	15.289
grattan_ns-1	Grattan	2017-05-28 13:05:48	day	-12.82	-9.88907	175	fish	0	15.289
grattan_ns-1	Grattan	2017-05-28 13:05:48	day	-12.82	-9.88907	225	fish	0	15.289
grattan_ns-1	Grattan	2017-05-28 13:05:48	day	-12.82	-9.88907	275	fish	0	15.289
grattan_ns-1	Grattan	2017-05-28 13:05:48	day	-12.82	-9.88907	325	fish	0	15.289
grattan_ns-1	Grattan	2017-05-28 13:08:12	day	-12.82	-9.88454	25	fish	0	14.789
grattan_ns-1	Grattan	2017-05-28 13:08:12	day	-12.82	-9.88454	75	fish	0	14.789
grattan_ns-1	Grattan	2017-05-28 13:08:12	day	-12.82	-9.88454	125	fish	0	14.789
grattan_ns-1	Grattan	2017-05-28 13:08:12	day	-12.82	-9.88454	175	fish	0	14.789
grattan_ns-1	Grattan	2017-05-28 13:08:12	day	-12.82	-9.88454	225	fish	0	14.789
grattan_ns-1	Grattan	2017-05-28 13:08:12	day	-12.82	-9.88454	275	fish	0	14.789
grattan_ns-1	Grattan	2017-05-28 13:08:12	day	-12.82	-9.88454	325	fish	0.436912	14.789
grattan_ns-1	Grattan	2017-05-28 13:10:18	day	-12.8199	-9.88003	25	fish	0	14.29
grattan_ns-1	Grattan	2017-05-28 13:10:18	day	-12.8199	-9.88003	75	fish	0	14.29
grattan_ns-1	Grattan	2017-05-28 13:10:18	day	-12.8199	-9.88003	125	fish	0	14.29
grattan_ns-1	Grattan	2017-05-28 13:10:18	day	-12.8199	-9.88003	175	fish	0	14.29
grattan_ns-1	Grattan	2017-05-28 13:10:18	day	-12.8199	-9.88003	225	fish	0	14.29
grattan_ns-1	Grattan	2017-05-28 13:10:18	day	-12.8199	-9.88003	275	fish	0	14.29
grattan_ns-1	Grattan	2017-05-28 13:10:18	day	-12.8199	-9.88003	325	fish	0	14.29
grattan_ns-1	Grattan	2017-05-28 13:12:29	day	-12.8199	-9.87553	25	fish	0	13.793
grattan_ns-1	Grattan	2017-05-28 13:12:29	day	-12.8199	-9.87553	75	fish	0	13.793
grattan_ns-1	Grattan	2017-05-28 13:12:29	day	-12.8199	-9.87553	125	fish	0	13.793
grattan_ns-1	Grattan	2017-05-28 13:12:29	day	-12.8199	-9.87553	175	fish	0	13.793
grattan_ns-1	Grattan	2017-05-28 13:12:29	day	-12.8199	-9.87553	225	fish	0	13.793
grattan_ns-1	Grattan	2017-05-28 13:12:29	day	-12.8199	-9.87553	275	fish	0	13.793
grattan_ns-1	Grattan	2017-05-28 13:12:29	day	-12.8199	-9.87553	325	fish	0	13.793
grattan_ns-1	Grattan	2017-05-28 13:14:35	day	-12.8199	-9.87099	25	fish	0	13.292
grattan_ns-1	Grattan	2017-05-28 13:14:35	day	-12.8199	-9.87099	75	fish	0	13.292
grattan_ns-1	Grattan	2017-05-28 13:14:35	day	-12.8199	-9.87099	125	fish	0	13.292
grattan_ns-1	Grattan	2017-05-28 13:14:35	day	-12.8199	-9.87099	175	fish	0	13.292
grattan_ns-1	Grattan	2017-05-28 13:14:35	day	-12.8199	-9.87099	225	fish	0	13.292
grattan_ns-1	Grattan	2017-05-28 13:14:35	day	-12.8199	-9.87099	275	fish	0	13.292
grattan_ns-1	Grattan	2017-05-28 13:14:35	day	-12.8199	-9.87099	325	fish	0	13.292
grattan_ns-1	Grattan	2017-05-28 13:16:42	day	-12.82	-9.86649	25	fish	0	12.794
grattan_ns-1	Grattan	2017-05-28 13:16:42	day	-12.82	-9.86649	75	fish	0	12.794
grattan_ns-1	Grattan	2017-05-28 13:16:42	day	-12.82	-9.86649	125	fish	0	12.794
grattan_ns-1	Grattan	2017-05-28 13:16:42	day	-12.82	-9.86649	175	fish	0	12.794
grattan_ns-1	Grattan	2017-05-28 13:16:42	day	-12.82	-9.86649	225	fish	0	12.794
grattan_ns-1	Grattan	2017-05-28 13:16:42	day	-12.82	-9.86649	275	fish	0	12.794
grattan_ns-1	Grattan	2017-05-28 13:16:42	day	-12.82	-9.86649	325	fish	0	12.794
grattan_ns-1	Grattan	2017-05-28 13:18:56	day	-12.82	-9.86195	25	fish	0	12.294
grattan_ns-1	Grattan	2017-05-28 13:18:56	day	-12.82	-9.86195	75	fish	0	12.294
grattan_ns-1	Grattan	2017-05-28 13:18:56	day	-12.82	-9.86195	125	fish	0	12.294
grattan_ns-1	Grattan	2017-05-28 13:18:56	day	-12.82	-9.86195	175	fish	0	12.294
grattan_ns-1	Grattan	2017-05-28 13:18:56	day	-12.82	-9.86195	225	fish	0	12.294
grattan_ns-1	Grattan	2017-05-28 13:18:56	day	-12.82	-9.86195	275	fish	0	12.294
grattan_ns-1	Grattan	2017-05-28 13:18:56	day	-12.82	-9.86195	325	fish	0	12.294
grattan_ns-1	Grattan	2017-05-28 13:21:09	day	-12.8201	-9.85744	25	fish	0	11.796
grattan_ns-1	Grattan	2017-05-28 13:21:09	day	-12.8201	-9.85744	75	fish	0	11.796
grattan_ns-1	Grattan	2017-05-28 13:21:09	day	-12.8201	-9.85744	125	fish	0	11.796
grattan_ns-1	Grattan	2017-05-28 13:21:09	day	-12.8201	-9.85744	175	fish	0	11.796
grattan_ns-1	Grattan	2017-05-28 13:21:09	day	-12.8201	-9.85744	225	fish	0	11.796
grattan_ns-1	Grattan	2017-05-28 13:21:09	day	-12.8201	-9.85744	275	fish	0	11.796
grattan_ns-1	Grattan	2017-05-28 13:21:09	day	-12.8201	-9.85744	325	fish	0	11.796
grattan_ns-1	Grattan	2017-05-28 13:23:19	day	-12.82	-9.85292	25	fish	0	11.296
grattan_ns-1	Grattan	2017-05-28 13:23:19	day	-12.82	-9.85292	75	fish	0	11.296
grattan_ns-1	Grattan	2017-05-28 13:23:19	day	-12.82	-9.85292	125	fish	0	11.296
grattan_ns-1	Grattan	2017-05-28 13:23:19	day	-12.82	-9.85292	175	fish	0	11.296
grattan_ns-1	Grattan	2017-05-28 13:23:19	day	-12.82	-9.85292	225	fish	0	11.296
grattan_ns-1	Grattan	2017-05-28 13:23:19	day	-12.82	-9.85292	275	fish	0	11.296
grattan_ns-1	Grattan	2017-05-28 13:23:19	day	-12.82	-9.85292	325	fish	0	11.296
grattan_ns-1	Grattan	2017-05-28 13:25:31	day	-12.8199	-9.84841	25	fish	0	10.798
grattan_ns-1	Grattan	2017-05-28 13:25:31	day	-12.8199	-9.84841	75	fish	0	10.798
grattan_ns-1	Grattan	2017-05-28 13:25:31	day	-12.8199	-9.84841	125	fish	0	10.798
grattan_ns-1	Grattan	2017-05-28 13:25:31	day	-12.8199	-9.84841	175	fish	0	10.798
grattan_ns-1	Grattan	2017-05-28 13:25:31	day	-12.8199	-9.84841	225	fish	0	10.798
grattan_ns-1	Grattan	2017-05-28 13:25:31	day	-12.8199	-9.84841	275	fish	0	10.798
grattan_ns-1	Grattan	2017-05-28 13:25:31	day	-12.8199	-9.84841	325	fish	0	10.798
grattan_ns-1	Grattan	2017-05-28 13:27:43	day	-12.8198	-9.84389	25	fish	0	10.298
grattan_ns-1	Grattan	2017-05-28 13:27:43	day	-12.8198	-9.84389	75	fish	0	10.298
grattan_ns-1	Grattan	2017-05-28 13:27:43	day	-12.8198	-9.84389	125	fish	0	10.298
grattan_ns-1	Grattan	2017-05-28 13:27:43	day	-12.8198	-9.84389	175	fish	0	10.298
grattan_ns-1	Grattan	2017-05-28 13:27:43	day	-12.8198	-9.84389	225	fish	0	10.298
grattan_ns-1	Grattan	2017-05-28 13:27:43	day	-12.8198	-9.84389	275	fish	0	10.298
grattan_ns-1	Grattan	2017-05-28 13:27:43	day	-12.8198	-9.84389	325	fish	0	10.298
grattan_ns-1	Grattan	2017-05-28 13:29:54	day	-12.8198	-9.83936	25	fish	0	9.798
grattan_ns-1	Grattan	2017-05-28 13:29:54	day	-12.8198	-9.83936	75	fish	0	9.798
grattan_ns-1	Grattan	2017-05-28 13:29:54	day	-12.8198	-9.83936	125	fish	0	9.798
grattan_ns-1	Grattan	2017-05-28 13:29:54	day	-12.8198	-9.83936	175	fish	0	9.798
grattan_ns-1	Grattan	2017-05-28 13:29:54	day	-12.8198	-9.83936	225	fish	0	9.798
grattan_ns-1	Grattan	2017-05-28 13:29:54	day	-12.8198	-9.83936	275	fish	0	9.798
grattan_ns-1	Grattan	2017-05-28 13:29:54	day	-12.8198	-9.83936	325	fish	0	9.798
grattan_ns-1	Grattan	2017-05-28 13:32:06	day	-12.8199	-9.83485	25	fish	0	9.301
grattan_ns-1	Grattan	2017-05-28 13:32:06	day	-12.8199	-9.83485	75	fish	0	9.301
grattan_ns-1	Grattan	2017-05-28 13:32:06	day	-12.8199	-9.83485	125	fish	0	9.301
grattan_ns-1	Grattan	2017-05-28 13:32:06	day	-12.8199	-9.83485	175	fish	0	9.301
grattan_ns-1	Grattan	2017-05-28 13:32:06	day	-12.8199	-9.83485	225	fish	0	9.301
grattan_ns-1	Grattan	2017-05-28 13:32:06	day	-12.8199	-9.83485	275	fish	0	9.301
grattan_ns-1	Grattan	2017-05-28 13:32:06	day	-12.8199	-9.83485	325	fish	0	9.301
grattan_ns-1	Grattan	2017-05-28 13:34:19	day	-12.8199	-9.83035	25	fish	0	8.804
grattan_ns-1	Grattan	2017-05-28 13:34:19	day	-12.8199	-9.83035	75	fish	0	8.804
grattan_ns-1	Grattan	2017-05-28 13:34:19	day	-12.8199	-9.83035	125	fish	0	8.804
grattan_ns-1	Grattan	2017-05-28 13:34:19	day	-12.8199	-9.83035	175	fish	0	8.804
grattan_ns-1	Grattan	2017-05-28 13:34:19	day	-12.8199	-9.83035	225	fish	0	8.804
grattan_ns-1	Grattan	2017-05-28 13:34:19	day	-12.8199	-9.83035	275	fish	0	8.804
grattan_ns-1	Grattan	2017-05-28 13:34:19	day	-12.8199	-9.83035	325	fish	0	8.804
grattan_ns-2	Grattan	2017-05-28 16:51:03	day	-12.8203	-9.82636	25	fish	0	8.368
grattan_ns-2	Grattan	2017-05-28 16:51:03	day	-12.8203	-9.82636	75	fish	0	8.368
grattan_ns-2	Grattan	2017-05-28 16:51:03	day	-12.8203	-9.82636	125	fish	0	8.368
grattan_ns-2	Grattan	2017-05-28 16:51:03	day	-12.8203	-9.82636	175	fish	0	8.368
grattan_ns-2	Grattan	2017-05-28 16:51:03	day	-12.8203	-9.82636	225	fish	0	8.368
grattan_ns-2	Grattan	2017-05-28 16:51:03	day	-12.8203	-9.82636	275	fish	0	8.368
grattan_ns-2	Grattan	2017-05-28 16:51:03	day	-12.8203	-9.82636	325	fish	0	8.368
grattan_ns-2	Grattan	2017-05-28 16:53:13	day	-12.8201	-9.82186	25	fish	0	7.87
grattan_ns-2	Grattan	2017-05-28 16:53:13	day	-12.8201	-9.82186	75	fish	0	7.87
grattan_ns-2	Grattan	2017-05-28 16:53:13	day	-12.8201	-9.82186	125	fish	0	7.87
grattan_ns-2	Grattan	2017-05-28 16:53:13	day	-12.8201	-9.82186	175	fish	0	7.87
grattan_ns-2	Grattan	2017-05-28 16:53:13	day	-12.8201	-9.82186	225	fish	0	7.87
grattan_ns-2	Grattan	2017-05-28 16:53:13	day	-12.8201	-9.82186	275	fish	0	7.87
grattan_ns-2	Grattan	2017-05-28 16:53:13	day	-12.8201	-9.82186	325	fish	0	7.87
grattan_ns-2	Grattan	2017-05-28 16:55:09	day	-12.8201	-9.81733	25	fish	0	7.37
grattan_ns-2	Grattan	2017-05-28 16:55:09	day	-12.8201	-9.81733	75	fish	0	7.37
grattan_ns-2	Grattan	2017-05-28 16:55:09	day	-12.8201	-9.81733	125	fish	0	7.37
grattan_ns-2	Grattan	2017-05-28 16:55:09	day	-12.8201	-9.81733	175	fish	0	7.37
grattan_ns-2	Grattan	2017-05-28 16:55:09	day	-12.8201	-9.81733	225	fish	0	7.37
grattan_ns-2	Grattan	2017-05-28 16:55:09	day	-12.8201	-9.81733	275	fish	0	7.37
grattan_ns-2	Grattan	2017-05-28 16:55:09	day	-12.8201	-9.81733	325	fish	0	7.37
grattan_ns-2	Grattan	2017-05-28 16:56:58	day	-12.8201	-9.81279	25	fish	0	6.87
grattan_ns-2	Grattan	2017-05-28 16:56:58	day	-12.8201	-9.81279	75	fish	0	6.87
grattan_ns-2	Grattan	2017-05-28 16:56:58	day	-12.8201	-9.81279	125	fish	0	6.87
grattan_ns-2	Grattan	2017-05-28 16:56:58	day	-12.8201	-9.81279	175	fish	0	6.87
grattan_ns-2	Grattan	2017-05-28 16:56:58	day	-12.8201	-9.81279	225	fish	0	6.87
grattan_ns-2	Grattan	2017-05-28 16:56:58	day	-12.8201	-9.81279	275	fish	0	6.87
grattan_ns-2	Grattan	2017-05-28 16:56:58	day	-12.8201	-9.81279	325	fish	0	6.87
grattan_ns-2	Grattan	2017-05-28 16:58:46	day	-12.82	-9.8083	25	fish	0	6.376
grattan_ns-2	Grattan	2017-05-28 16:58:46	day	-12.82	-9.8083	75	fish	0	6.376
grattan_ns-2	Grattan	2017-05-28 16:58:46	day	-12.82	-9.8083	125	fish	0	6.376
grattan_ns-2	Grattan	2017-05-28 16:58:46	day	-12.82	-9.8083	175	fish	0	6.376
grattan_ns-2	Grattan	2017-05-28 16:58:46	day	-12.82	-9.8083	225	fish	0	6.376
grattan_ns-2	Grattan	2017-05-28 16:58:46	day	-12.82	-9.8083	275	fish	0	6.376
grattan_ns-2	Grattan	2017-05-28 16:58:46	day	-12.82	-9.8083	325	fish	0	6.376
grattan_ns-2	Grattan	2017-05-28 17:00:33	day	-12.82	-9.80378	25	fish	0	5.879
grattan_ns-2	Grattan	2017-05-28 17:00:33	day	-12.82	-9.80378	75	fish	0	5.879
grattan_ns-2	Grattan	2017-05-28 17:00:33	day	-12.82	-9.80378	125	fish	0	5.879
grattan_ns-2	Grattan	2017-05-28 17:00:33	day	-12.82	-9.80378	175	fish	0	5.879
grattan_ns-2	Grattan	2017-05-28 17:00:33	day	-12.82	-9.80378	225	fish	0	5.879
grattan_ns-2	Grattan	2017-05-28 17:00:33	day	-12.82	-9.80378	275	fish	0	5.879
grattan_ns-2	Grattan	2017-05-28 17:00:33	day	-12.82	-9.80378	325	fish	0	5.879
grattan_ns-2	Grattan	2017-05-28 17:02:22	day	-12.82	-9.79924	25	fish	0	5.379
grattan_ns-2	Grattan	2017-05-28 17:02:22	day	-12.82	-9.79924	75	fish	0	5.379
grattan_ns-2	Grattan	2017-05-28 17:02:22	day	-12.82	-9.79924	125	fish	0	5.379
grattan_ns-2	Grattan	2017-05-28 17:02:22	day	-12.82	-9.79924	175	fish	0	5.379
grattan_ns-2	Grattan	2017-05-28 17:02:22	day	-12.82	-9.79924	225	fish	0	5.379
grattan_ns-2	Grattan	2017-05-28 17:02:22	day	-12.82	-9.79924	275	fish	0	5.379
grattan_ns-2	Grattan	2017-05-28 17:02:22	day	-12.82	-9.79924	325	fish	0	5.379
grattan_ns-2	Grattan	2017-05-28 17:04:10	day	-12.82	-9.79477	25	fish	0	4.888
grattan_ns-2	Grattan	2017-05-28 17:04:10	day	-12.82	-9.79477	75	fish	0	4.888
grattan_ns-2	Grattan	2017-05-28 17:04:10	day	-12.82	-9.79477	125	fish	0	4.888
grattan_ns-2	Grattan	2017-05-28 17:04:10	day	-12.82	-9.79477	175	fish	0	4.888
grattan_ns-2	Grattan	2017-05-28 17:04:10	day	-12.82	-9.79477	225	fish	0	4.888
grattan_ns-2	Grattan	2017-05-28 17:04:10	day	-12.82	-9.79477	275	fish	0	4.888
grattan_ns-2	Grattan	2017-05-28 17:04:10	day	-12.82	-9.79477	325	fish	0	4.888
grattan_ns-2	Grattan	2017-05-28 17:06:00	day	-12.8199	-9.79022	25	fish	0	4.389
grattan_ns-2	Grattan	2017-05-28 17:06:00	day	-12.8199	-9.79022	75	fish	0	4.389
grattan_ns-2	Grattan	2017-05-28 17:06:00	day	-12.8199	-9.79022	125	fish	0	4.389
grattan_ns-2	Grattan	2017-05-28 17:06:00	day	-12.8199	-9.79022	175	fish	0	4.389
grattan_ns-2	Grattan	2017-05-28 17:06:00	day	-12.8199	-9.79022	225	fish	0	4.389
grattan_ns-2	Grattan	2017-05-28 17:06:00	day	-12.8199	-9.79022	275	fish	0	4.389
grattan_ns-2	Grattan	2017-05-28 17:06:00	day	-12.8199	-9.79022	325	fish	0	4.389
grattan_ns-2	Grattan	2017-05-28 17:07:48	day	-12.8199	-9.7857	25	fish	0	3.895
grattan_ns-2	Grattan	2017-05-28 17:07:48	day	-12.8199	-9.7857	75	fish	0	3.895
grattan_ns-2	Grattan	2017-05-28 17:07:48	day	-12.8199	-9.7857	125	fish	0	3.895
grattan_ns-2	Grattan	2017-05-28 17:07:48	day	-12.8199	-9.7857	175	fish	0	3.895
grattan_ns-2	Grattan	2017-05-28 17:07:48	day	-12.8199	-9.7857	225	fish	0	3.895
grattan_ns-2	Grattan	2017-05-28 17:07:48	day	-12.8199	-9.7857	275	fish	0	3.895
grattan_ns-2	Grattan	2017-05-28 17:07:48	day	-12.8199	-9.7857	325	fish	0	3.895
grattan_ns-2	Grattan	2017-05-28 17:09:35	day	-12.8199	-9.78117	25	fish	0	3.402
grattan_ns-2	Grattan	2017-05-28 17:09:35	day	-12.8199	-9.78117	75	fish	0	3.402
grattan_ns-2	Grattan	2017-05-28 17:09:35	day	-12.8199	-9.78117	125	fish	0	3.402
grattan_ns-2	Grattan	2017-05-28 17:09:35	day	-12.8199	-9.78117	175	fish	0	3.402
grattan_ns-2	Grattan	2017-05-28 17:09:35	day	-12.8199	-9.78117	225	fish	0	3.402
grattan_ns-2	Grattan	2017-05-28 17:09:35	day	-12.8199	-9.78117	275	fish	0	3.402
grattan_ns-2	Grattan	2017-05-28 17:09:35	day	-12.8199	-9.78117	325	fish	0	3.402
grattan_ns-2	Grattan	2017-05-28 17:11:23	day	-12.8199	-9.77665	25	fish	0	2.913
grattan_ns-2	Grattan	2017-05-28 17:11:23	day	-12.8199	-9.77665	75	fish	0	2.913
grattan_ns-2	Grattan	2017-05-28 17:11:23	day	-12.8199	-9.77665	125	fish	0	2.913
grattan_ns-2	Grattan	2017-05-28 17:11:23	day	-12.8199	-9.77665	175	fish	0	2.913
grattan_ns-2	Grattan	2017-05-28 17:11:23	day	-12.8199	-9.77665	225	fish	0	2.913
grattan_ns-2	Grattan	2017-05-28 17:11:23	day	-12.8199	-9.77665	275	fish	0	2.913
grattan_ns-2	Grattan	2017-05-28 17:11:23	day	-12.8199	-9.77665	325	fish	0	2.913
grattan_ns-2	Grattan	2017-05-28 17:13:12	day	-12.8199	-9.77216	25	fish	0	2.43
grattan_ns-2	Grattan	2017-05-28 17:13:12	day	-12.8199	-9.77216	75	fish	0	2.43
grattan_ns-2	Grattan	2017-05-28 17:13:12	day	-12.8199	-9.77216	125	fish	0	2.43
grattan_ns-2	Grattan	2017-05-28 17:13:12	day	-12.8199	-9.77216	175	fish	0	2.43
grattan_ns-2	Grattan	2017-05-28 17:13:12	day	-12.8199	-9.77216	225	fish	0	2.43
grattan_ns-2	Grattan	2017-05-28 17:13:12	day	-12.8199	-9.77216	275	fish	0	2.43
grattan_ns-2	Grattan	2017-05-28 17:13:12	day	-12.8199	-9.77216	325	fish	0	2.43
grattan_ns-2	Grattan	2017-05-28 17:15:05	day	-12.8199	-9.7676	25	fish	0	1.95
grattan_ns-2	Grattan	2017-05-28 17:15:05	day	-12.8199	-9.7676	75	fish	0	1.95
grattan_ns-2	Grattan	2017-05-28 17:15:05	day	-12.8199	-9.7676	125	fish	0	1.95
grattan_ns-2	Grattan	2017-05-28 17:15:05	day	-12.8199	-9.7676	175	fish	0	1.95
grattan_ns-2	Grattan	2017-05-28 17:15:05	day	-12.8199	-9.7676	225	fish	0	1.95
grattan_ns-2	Grattan	2017-05-28 17:15:05	day	-12.8199	-9.7676	275	fish	0	1.95
grattan_ns-2	Grattan	2017-05-28 17:15:05	day	-12.8199	-9.7676	325	fish	0	1.95
grattan_ns-2	Grattan	2017-05-28 17:16:57	day	-12.8199	-9.76311	25	fish	0	1.488
grattan_ns-2	Grattan	2017-05-28 17:16:57	day	-12.8199	-9.76311	75	fish	0	1.488
grattan_ns-2	Grattan	2017-05-28 17:16:57	day	-12.8199	-9.76311	125	fish	0	1.488
grattan_ns-2	Grattan	2017-05-28 17:16:57	day	-12.8199	-9.76311	175	fish	0	1.488
grattan_ns-2	Grattan	2017-05-28 17:16:57	day	-12.8199	-9.76311	225	fish	0	1.488
grattan_ns-2	Grattan	2017-05-28 17:16:57	day	-12.8199	-9.76311	275	fish	0	1.488
grattan_ns-2	Grattan	2017-05-28 17:16:57	day	-12.8199	-9.76311	325	fish	0	1.488
grattan_ns-2	Grattan	2017-05-28 17:18:50	day	-12.8199	-9.7586	25	fish	0	1.055
grattan_ns-2	Grattan	2017-05-28 17:18:50	day	-12.8199	-9.7586	75	fish	0	1.055
grattan_ns-2	Grattan	2017-05-28 17:18:50	day	-12.8199	-9.7586	125	fish	0	1.055
grattan_ns-2	Grattan	2017-05-28 17:18:50	day	-12.8199	-9.7586	175	fish	0	1.055
grattan_ns-2	Grattan	2017-05-28 17:18:50	day	-12.8199	-9.7586	225	fish	0	1.055
grattan_ns-2	Grattan	2017-05-28 17:18:50	day	-12.8199	-9.7586	275	fish	0	1.055
grattan_ns-2	Grattan	2017-05-28 17:18:50	day	-12.8199	-9.7586	325	fish	0	1.055
grattan_ns-2	Grattan	2017-05-28 17:20:43	day	-12.8198	-9.75409	25	fish	0	0.685
grattan_ns-2	Grattan	2017-05-28 17:20:43	day	-12.8198	-9.75409	75	fish	0	0.685
grattan_ns-2	Grattan	2017-05-28 17:20:43	day	-12.8198	-9.75409	125	fish	0	0.685
grattan_ns-2	Grattan	2017-05-28 17:20:43	day	-12.8198	-9.75409	175	fish	0	0.685
grattan_ns-2	Grattan	2017-05-28 17:20:43	day	-12.8198	-9.75409	225	fish	0	0.685
grattan_ns-2	Grattan	2017-05-28 17:20:43	day	-12.8198	-9.75409	275	fish	130.454	0.685
grattan_ns-2	Grattan	2017-05-28 17:20:43	day	-12.8198	-9.75409	325	fish	933.941	0.685
grattan_ns-2	Grattan	2017-05-28 17:22:36	day	-12.8198	-9.74954	25	fish	0	0.343
grattan_ns-2	Grattan	2017-05-28 17:22:36	day	-12.8198	-9.74954	75	fish	0	0.343
grattan_ns-2	Grattan	2017-05-28 17:22:36	day	-12.8198	-9.74954	125	fish	0	0.343
grattan_ns-2	Grattan	2017-05-28 17:22:36	day	-12.8198	-9.74954	175	fish	0	0.343
grattan_ns-2	Grattan	2017-05-28 17:22:36	day	-12.8198	-9.74954	225	fish	7.59178	0.343
grattan_ns-2	Grattan	2017-05-28 17:22:36	day	-12.8198	-9.74954	275	fish	292.35	0.343
grattan_ns-2	Grattan	2017-05-28 17:22:36	day	-12.8198	-9.74954	325	fish	41.0551	0.343
grattan_ns-2	Grattan	2017-05-28 17:24:28	day	-12.8199	-9.74506	25	fish	0	0
grattan_ns-2	Grattan	2017-05-28 17:24:28	day	-12.8199	-9.74506	75	fish	0	0
grattan_ns-2	Grattan	2017-05-28 17:24:28	day	-12.8199	-9.74506	125	fish	141.183	0
grattan_ns-2	Grattan	2017-05-28 17:24:28	day	-12.8199	-9.74506	175	fish	120.641	0
grattan_ns-2	Grattan	2017-05-28 17:24:28	day	-12.8199	-9.74506	225	fish	10.0244	0
grattan_ns-2	Grattan	2017-05-28 17:26:20	day	-12.8199	-9.74052	25	fish	2.05085	0
grattan_ns-2	Grattan	2017-05-28 17:26:20	day	-12.8199	-9.74052	75	fish	48.1249	0
grattan_ns-2	Grattan	2017-05-28 17:26:20	day	-12.8199	-9.74052	125	fish	247.18	0
grattan_ns-2	Grattan	2017-05-28 17:27:33	day	-12.82	-9.73761	25	fish	0	0
grattan_ns-2	Grattan	2017-05-28 17:27:33	day	-12.82	-9.73761	75	fish	2.84298	0
grattan_ns-2	Grattan	2017-05-28 17:27:33	day	-12.82	-9.73761	125	fish	0	0
grattan_ns-3	Grattan	2017-06-02 10:21:23	day	-12.8201	-9.55887	25	fish	0	18.383
grattan_ns-3	Grattan	2017-06-02 10:21:23	day	-12.8201	-9.55887	75	fish	0	18.383
grattan_ns-3	Grattan	2017-06-02 10:21:23	day	-12.8201	-9.55887	125	fish	0	18.383
grattan_ns-3	Grattan	2017-06-02 10:21:23	day	-12.8201	-9.55887	175	fish	0	18.383
grattan_ns-3	Grattan	2017-06-02 10:21:23	day	-12.8201	-9.55887	225	fish	0	18.383
grattan_ns-3	Grattan	2017-06-02 10:21:23	day	-12.8201	-9.55887	275	fish	0	18.383
grattan_ns-3	Grattan	2017-06-02 10:21:23	day	-12.8201	-9.55887	325	fish	0	18.383
grattan_ns-3	Grattan	2017-06-02 10:23:20	day	-12.8201	-9.56338	25	fish	0	17.886
grattan_ns-3	Grattan	2017-06-02 10:23:20	day	-12.8201	-9.56338	75	fish	0	17.886
grattan_ns-3	Grattan	2017-06-02 10:23:20	day	-12.8201	-9.56338	125	fish	0	17.886
grattan_ns-3	Grattan	2017-06-02 10:23:20	day	-12.8201	-9.56338	175	fish	0	17.886
grattan_ns-3	Grattan	2017-06-02 10:23:20	day	-12.8201	-9.56338	225	fish	0	17.886
grattan_ns-3	Grattan	2017-06-02 10:23:20	day	-12.8201	-9.56338	275	fish	0	17.886
grattan_ns-3	Grattan	2017-06-02 10:23:20	day	-12.8201	-9.56338	325	fish	0	17.886
grattan_ns-3	Grattan	2017-06-02 10:25:17	day	-12.8201	-9.56789	25	fish	0	17.386
grattan_ns-3	Grattan	2017-06-02 10:25:17	day	-12.8201	-9.56789	75	fish	0	17.386
grattan_ns-3	Grattan	2017-06-02 10:25:17	day	-12.8201	-9.56789	125	fish	0	17.386
grattan_ns-3	Grattan	2017-06-02 10:25:17	day	-12.8201	-9.56789	175	fish	0	17.386
grattan_ns-3	Grattan	2017-06-02 10:25:17	day	-12.8201	-9.56789	225	fish	0	17.386
grattan_ns-3	Grattan	2017-06-02 10:25:17	day	-12.8201	-9.56789	275	fish	0	17.386
grattan_ns-3	Grattan	2017-06-02 10:25:17	day	-12.8201	-9.56789	325	fish	0	17.386
grattan_ns-3	Grattan	2017-06-02 10:27:13	day	-12.8201	-9.57242	25	fish	0	16.885
grattan_ns-3	Grattan	2017-06-02 10:27:13	day	-12.8201	-9.57242	75	fish	0	16.885
grattan_ns-3	Grattan	2017-06-02 10:27:13	day	-12.8201	-9.57242	125	fish	0	16.885
grattan_ns-3	Grattan	2017-06-02 10:27:13	day	-12.8201	-9.57242	175	fish	0	16.885
grattan_ns-3	Grattan	2017-06-02 10:27:13	day	-12.8201	-9.57242	225	fish	0	16.885
grattan_ns-3	Grattan	2017-06-02 10:27:13	day	-12.8201	-9.57242	275	fish	0	16.885
grattan_ns-3	Grattan	2017-06-02 10:27:13	day	-12.8201	-9.57242	325	fish	0	16.885
grattan_ns-3	Grattan	2017-06-02 10:29:09	day	-12.8201	-9.57693	25	fish	0	16.386
grattan_ns-3	Grattan	2017-06-02 10:29:09	day	-12.8201	-9.57693	75	fish	0	16.386
grattan_ns-3	Grattan	2017-06-02 10:29:09	day	-12.8201	-9.57693	125	fish	0	16.386
grattan_ns-3	Grattan	2017-06-02 10:29:09	day	-12.8201	-9.57693	175	fish	0	16.386
grattan_ns-3	Grattan	2017-06-02 10:29:09	day	-12.8201	-9.57693	225	fish	0	16.386
grattan_ns-3	Grattan	2017-06-02 10:29:09	day	-12.8201	-9.57693	275	fish	0	16.386
grattan_ns-3	Grattan	2017-06-02 10:29:09	day	-12.8201	-9.57693	325	fish	0	16.386
grattan_ns-3	Grattan	2017-06-02 10:31:03	day	-12.8201	-9.58145	25	fish	0	15.887
grattan_ns-3	Grattan	2017-06-02 10:31:03	day	-12.8201	-9.58145	75	fish	0	15.887
grattan_ns-3	Grattan	2017-06-02 10:31:03	day	-12.8201	-9.58145	125	fish	0	15.887
grattan_ns-3	Grattan	2017-06-02 10:31:03	day	-12.8201	-9.58145	175	fish	0	15.887
grattan_ns-3	Grattan	2017-06-02 10:31:03	day	-12.8201	-9.58145	225	fish	0	15.887
grattan_ns-3	Grattan	2017-06-02 10:31:03	day	-12.8201	-9.58145	275	fish	0	15.887
grattan_ns-3	Grattan	2017-06-02 10:31:03	day	-12.8201	-9.58145	325	fish	0	15.887
grattan_ns-3	Grattan	2017-06-02 10:32:59	day	-12.8201	-9.586	25	fish	0	15.384
grattan_ns-3	Grattan	2017-06-02 10:32:59	day	-12.8201	-9.586	75	fish	0	15.384
grattan_ns-3	Grattan	2017-06-02 10:32:59	day	-12.8201	-9.586	125	fish	0	15.384
grattan_ns-3	Grattan	2017-06-02 10:32:59	day	-12.8201	-9.586	175	fish	0	15.384
grattan_ns-3	Grattan	2017-06-02 10:32:59	day	-12.8201	-9.586	225	fish	0	15.384
grattan_ns-3	Grattan	2017-06-02 10:32:59	day	-12.8201	-9.586	275	fish	0	15.384
grattan_ns-3	Grattan	2017-06-02 10:32:59	day	-12.8201	-9.586	325	fish	0	15.384
grattan_ns-3	Grattan	2017-06-02 10:34:54	day	-12.8202	-9.59049	25	fish	0	14.888
grattan_ns-3	Grattan	2017-06-02 10:34:54	day	-12.8202	-9.59049	75	fish	0	14.888
grattan_ns-3	Grattan	2017-06-02 10:34:54	day	-12.8202	-9.59049	125	fish	0	14.888
grattan_ns-3	Grattan	2017-06-02 10:34:54	day	-12.8202	-9.59049	175	fish	0	14.888
grattan_ns-3	Grattan	2017-06-02 10:34:54	day	-12.8202	-9.59049	225	fish	0	14.888
grattan_ns-3	Grattan	2017-06-02 10:34:54	day	-12.8202	-9.59049	275	fish	0	14.888
grattan_ns-3	Grattan	2017-06-02 10:34:54	day	-12.8202	-9.59049	325	fish	0	14.888
grattan_ns-3	Grattan	2017-06-02 10:36:52	day	-12.8202	-9.59503	25	fish	0	14.386
grattan_ns-3	Grattan	2017-06-02 10:36:52	day	-12.8202	-9.59503	75	fish	0	14.386
grattan_ns-3	Grattan	2017-06-02 10:36:52	day	-12.8202	-9.59503	125	fish	0	14.386
grattan_ns-3	Grattan	2017-06-02 10:36:52	day	-12.8202	-9.59503	175	fish	0	14.386
grattan_ns-3	Grattan	2017-06-02 10:36:52	day	-12.8202	-9.59503	225	fish	0	14.386
grattan_ns-3	Grattan	2017-06-02 10:36:52	day	-12.8202	-9.59503	275	fish	0	14.386
grattan_ns-3	Grattan	2017-06-02 10:36:52	day	-12.8202	-9.59503	325	fish	0	14.386
grattan_ns-3	Grattan	2017-06-02 10:38:48	day	-12.8202	-9.59951	25	fish	0	13.891
grattan_ns-3	Grattan	2017-06-02 10:38:48	day	-12.8202	-9.59951	75	fish	0	13.891
grattan_ns-3	Grattan	2017-06-02 10:38:48	day	-12.8202	-9.59951	125	fish	0	13.891
grattan_ns-3	Grattan	2017-06-02 10:38:48	day	-12.8202	-9.59951	175	fish	0	13.891
grattan_ns-3	Grattan	2017-06-02 10:38:48	day	-12.8202	-9.59951	225	fish	0	13.891
grattan_ns-3	Grattan	2017-06-02 10:38:48	day	-12.8202	-9.59951	275	fish	0	13.891
grattan_ns-3	Grattan	2017-06-02 10:38:48	day	-12.8202	-9.59951	325	fish	0	13.891
grattan_ns-3	Grattan	2017-06-02 10:40:42	day	-12.8202	-9.60406	25	fish	0	13.387
grattan_ns-3	Grattan	2017-06-02 10:40:42	day	-12.8202	-9.60406	75	fish	0	13.387
grattan_ns-3	Grattan	2017-06-02 10:40:42	day	-12.8202	-9.60406	125	fish	0	13.387
grattan_ns-3	Grattan	2017-06-02 10:40:42	day	-12.8202	-9.60406	175	fish	0	13.387
grattan_ns-3	Grattan	2017-06-02 10:40:42	day	-12.8202	-9.60406	225	fish	0	13.387
grattan_ns-3	Grattan	2017-06-02 10:40:42	day	-12.8202	-9.60406	275	fish	0	13.387
grattan_ns-3	Grattan	2017-06-02 10:40:42	day	-12.8202	-9.60406	325	fish	0	13.387
grattan_ns-3	Grattan	2017-06-02 10:42:29	day	-12.8202	-9.60856	25	fish	0	12.89
grattan_ns-3	Grattan	2017-06-02 10:42:29	day	-12.8202	-9.60856	75	fish	0	12.89
grattan_ns-3	Grattan	2017-06-02 10:42:29	day	-12.8202	-9.60856	125	fish	0	12.89
grattan_ns-3	Grattan	2017-06-02 10:42:29	day	-12.8202	-9.60856	175	fish	0	12.89
grattan_ns-3	Grattan	2017-06-02 10:42:29	day	-12.8202	-9.60856	225	fish	0	12.89
grattan_ns-3	Grattan	2017-06-02 10:42:29	day	-12.8202	-9.60856	275	fish	0	12.89
grattan_ns-3	Grattan	2017-06-02 10:42:29	day	-12.8202	-9.60856	325	fish	0	12.89
grattan_ns-3	Grattan	2017-06-02 10:44:17	day	-12.8201	-9.61309	25	fish	0	12.389
grattan_ns-3	Grattan	2017-06-02 10:44:17	day	-12.8201	-9.61309	75	fish	0	12.389
grattan_ns-3	Grattan	2017-06-02 10:44:17	day	-12.8201	-9.61309	125	fish	0	12.389
grattan_ns-3	Grattan	2017-06-02 10:44:17	day	-12.8201	-9.61309	175	fish	0	12.389
grattan_ns-3	Grattan	2017-06-02 10:44:17	day	-12.8201	-9.61309	225	fish	0	12.389
grattan_ns-3	Grattan	2017-06-02 10:44:17	day	-12.8201	-9.61309	275	fish	0	12.389
grattan_ns-3	Grattan	2017-06-02 10:44:17	day	-12.8201	-9.61309	325	fish	0	12.389
grattan_ns-3	Grattan	2017-06-02 10:46:02	day	-12.8201	-9.6176	25	fish	0	11.89
grattan_ns-3	Grattan	2017-06-02 10:46:02	day	-12.8201	-9.6176	75	fish	0	11.89
grattan_ns-3	Grattan	2017-06-02 10:46:02	day	-12.8201	-9.6176	125	fish	0	11.89
grattan_ns-3	Grattan	2017-06-02 10:46:02	day	-12.8201	-9.6176	175	fish	0	11.89
grattan_ns-3	Grattan	2017-06-02 10:46:02	day	-12.8201	-9.6176	225	fish	0	11.89
grattan_ns-3	Grattan	2017-06-02 10:46:02	day	-12.8201	-9.6176	275	fish	0	11.89
grattan_ns-3	Grattan	2017-06-02 10:46:02	day	-12.8201	-9.6176	325	fish	0	11.89
grattan_ns-3	Grattan	2017-06-02 10:47:49	day	-12.8201	-9.62211	25	fish	0	11.393
grattan_ns-3	Grattan	2017-06-02 10:47:49	day	-12.8201	-9.62211	75	fish	0	11.393
grattan_ns-3	Grattan	2017-06-02 10:47:49	day	-12.8201	-9.62211	125	fish	0	11.393
grattan_ns-3	Grattan	2017-06-02 10:47:49	day	-12.8201	-9.62211	175	fish	0	11.393
grattan_ns-3	Grattan	2017-06-02 10:47:49	day	-12.8201	-9.62211	225	fish	0	11.393
grattan_ns-3	Grattan	2017-06-02 10:47:49	day	-12.8201	-9.62211	275	fish	0	11.393
grattan_ns-3	Grattan	2017-06-02 10:47:49	day	-12.8201	-9.62211	325	fish	0	11.393
grattan_ns-3	Grattan	2017-06-02 10:49:33	day	-12.8201	-9.62663	25	fish	0	10.892
grattan_ns-3	Grattan	2017-06-02 10:49:33	day	-12.8201	-9.62663	75	fish	0	10.892
grattan_ns-3	Grattan	2017-06-02 10:49:33	day	-12.8201	-9.62663	125	fish	0	10.892
grattan_ns-3	Grattan	2017-06-02 10:49:33	day	-12.8201	-9.62663	175	fish	0	10.892
grattan_ns-3	Grattan	2017-06-02 10:49:33	day	-12.8201	-9.62663	225	fish	0	10.892
grattan_ns-3	Grattan	2017-06-02 10:49:33	day	-12.8201	-9.62663	275	fish	0	10.892
grattan_ns-3	Grattan	2017-06-02 10:49:33	day	-12.8201	-9.62663	325	fish	0	10.892
grattan_ns-3	Grattan	2017-06-02 10:51:18	day	-12.8201	-9.63116	25	fish	0	10.392
grattan_ns-3	Grattan	2017-06-02 10:51:18	day	-12.8201	-9.63116	75	fish	0	10.392
grattan_ns-3	Grattan	2017-06-02 10:51:18	day	-12.8201	-9.63116	125	fish	0	10.392
grattan_ns-3	Grattan	2017-06-02 10:51:18	day	-12.8201	-9.63116	175	fish	0	10.392
grattan_ns-3	Grattan	2017-06-02 10:51:18	day	-12.8201	-9.63116	225	fish	0	10.392
grattan_ns-3	Grattan	2017-06-02 10:51:18	day	-12.8201	-9.63116	275	fish	0	10.392
grattan_ns-3	Grattan	2017-06-02 10:51:18	day	-12.8201	-9.63116	325	fish	0	10.392
grattan_ns-3	Grattan	2017-06-02 10:53:04	day	-12.8201	-9.63566	25	fish	0	9.895
grattan_ns-3	Grattan	2017-06-02 10:53:04	day	-12.8201	-9.63566	75	fish	0	9.895
grattan_ns-3	Grattan	2017-06-02 10:53:04	day	-12.8201	-9.63566	125	fish	0	9.895
grattan_ns-3	Grattan	2017-06-02 10:53:04	day	-12.8201	-9.63566	175	fish	0	9.895
grattan_ns-3	Grattan	2017-06-02 10:53:04	day	-12.8201	-9.63566	225	fish	0	9.895
grattan_ns-3	Grattan	2017-06-02 10:53:04	day	-12.8201	-9.63566	275	fish	0	9.895
grattan_ns-3	Grattan	2017-06-02 10:53:04	day	-12.8201	-9.63566	325	fish	0	9.895
grattan_ns-3	Grattan	2017-06-02 10:54:53	day	-12.8202	-9.6402	25	fish	0	9.393
grattan_ns-3	Grattan	2017-06-02 10:54:53	day	-12.8202	-9.6402	75	fish	0	9.393
grattan_ns-3	Grattan	2017-06-02 10:54:53	day	-12.8202	-9.6402	125	fish	0	9.393
grattan_ns-3	Grattan	2017-06-02 10:54:53	day	-12.8202	-9.6402	175	fish	0	9.393
grattan_ns-3	Grattan	2017-06-02 10:54:53	day	-12.8202	-9.6402	225	fish	0	9.393
grattan_ns-3	Grattan	2017-06-02 10:54:53	day	-12.8202	-9.6402	275	fish	0	9.393
grattan_ns-3	Grattan	2017-06-02 10:54:53	day	-12.8202	-9.6402	325	fish	0	9.393
grattan_ns-3	Grattan	2017-06-02 10:56:39	day	-12.8202	-9.64474	25	fish	0	8.892
grattan_ns-3	Grattan	2017-06-02 10:56:39	day	-12.8202	-9.64474	75	fish	0	8.892
grattan_ns-3	Grattan	2017-06-02 10:56:39	day	-12.8202	-9.64474	125	fish	0	8.892
grattan_ns-3	Grattan	2017-06-02 10:56:39	day	-12.8202	-9.64474	175	fish	0	8.892
grattan_ns-3	Grattan	2017-06-02 10:56:39	day	-12.8202	-9.64474	225	fish	0	8.892
grattan_ns-3	Grattan	2017-06-02 10:56:39	day	-12.8202	-9.64474	275	fish	0	8.892
grattan_ns-3	Grattan	2017-06-02 10:56:39	day	-12.8202	-9.64474	325	fish	0	8.892
grattan_ns-3	Grattan	2017-06-02 10:58:24	day	-12.8202	-9.64924	25	fish	0	8.395
grattan_ns-3	Grattan	2017-06-02 10:58:24	day	-12.8202	-9.64924	75	fish	0	8.395
grattan_ns-3	Grattan	2017-06-02 10:58:24	day	-12.8202	-9.64924	125	fish	0	8.395
grattan_ns-3	Grattan	2017-06-02 10:58:24	day	-12.8202	-9.64924	175	fish	0	8.395
grattan_ns-3	Grattan	2017-06-02 10:58:24	day	-12.8202	-9.64924	225	fish	0	8.395
grattan_ns-3	Grattan	2017-06-02 10:58:24	day	-12.8202	-9.64924	275	fish	0	8.395
grattan_ns-3	Grattan	2017-06-02 10:58:24	day	-12.8202	-9.64924	325	fish	0	8.395
grattan_ns-3	Grattan	2017-06-02 11:00:08	day	-12.8202	-9.65376	25	fish	0	7.896
grattan_ns-3	Grattan	2017-06-02 11:00:08	day	-12.8202	-9.65376	75	fish	0	7.896
grattan_ns-3	Grattan	2017-06-02 11:00:08	day	-12.8202	-9.65376	125	fish	0	7.896
grattan_ns-3	Grattan	2017-06-02 11:00:08	day	-12.8202	-9.65376	175	fish	0	7.896
grattan_ns-3	Grattan	2017-06-02 11:00:08	day	-12.8202	-9.65376	225	fish	0	7.896
grattan_ns-3	Grattan	2017-06-02 11:00:08	day	-12.8202	-9.65376	275	fish	0	7.896
grattan_ns-3	Grattan	2017-06-02 11:00:08	day	-12.8202	-9.65376	325	fish	0	7.896
grattan_ns-3	Grattan	2017-06-02 11:01:53	day	-12.8202	-9.65829	25	fish	0	7.395
grattan_ns-3	Grattan	2017-06-02 11:01:53	day	-12.8202	-9.65829	75	fish	0	7.395
grattan_ns-3	Grattan	2017-06-02 11:01:53	day	-12.8202	-9.65829	125	fish	0	7.395
grattan_ns-3	Grattan	2017-06-02 11:01:53	day	-12.8202	-9.65829	175	fish	0	7.395
grattan_ns-3	Grattan	2017-06-02 11:01:53	day	-12.8202	-9.65829	225	fish	0	7.395
grattan_ns-3	Grattan	2017-06-02 11:01:53	day	-12.8202	-9.65829	275	fish	0	7.395
grattan_ns-3	Grattan	2017-06-02 11:01:53	day	-12.8202	-9.65829	325	fish	0	7.395
grattan_ns-3	Grattan	2017-06-02 11:03:36	day	-12.8202	-9.66281	25	fish	0	6.896
grattan_ns-3	Grattan	2017-06-02 11:03:36	day	-12.8202	-9.66281	75	fish	0	6.896
grattan_ns-3	Grattan	2017-06-02 11:03:36	day	-12.8202	-9.66281	125	fish	0	6.896
grattan_ns-3	Grattan	2017-06-02 11:03:36	day	-12.8202	-9.66281	175	fish	0	6.896
grattan_ns-3	Grattan	2017-06-02 11:03:36	day	-12.8202	-9.66281	225	fish	0	6.896
grattan_ns-3	Grattan	2017-06-02 11:03:36	day	-12.8202	-9.66281	275	fish	0	6.896
grattan_ns-3	Grattan	2017-06-02 11:03:36	day	-12.8202	-9.66281	325	fish	0	6.896
grattan_ns-3	Grattan	2017-06-02 11:05:19	day	-12.8202	-9.6673	25	fish	0	6.4
grattan_ns-3	Grattan	2017-06-02 11:05:19	day	-12.8202	-9.6673	75	fish	0	6.4
grattan_ns-3	Grattan	2017-06-02 11:05:19	day	-12.8202	-9.6673	125	fish	0	6.4
grattan_ns-3	Grattan	2017-06-02 11:05:19	day	-12.8202	-9.6673	175	fish	0	6.4
grattan_ns-3	Grattan	2017-06-02 11:05:19	day	-12.8202	-9.6673	225	fish	0	6.4
grattan_ns-3	Grattan	2017-06-02 11:05:19	day	-12.8202	-9.6673	275	fish	0	6.4
grattan_ns-3	Grattan	2017-06-02 11:05:19	day	-12.8202	-9.6673	325	fish	0	6.4
grattan_ns-3	Grattan	2017-06-02 11:07:04	day	-12.8202	-9.67185	25	fish	0	5.896
grattan_ns-3	Grattan	2017-06-02 11:07:04	day	-12.8202	-9.67185	75	fish	0	5.896
grattan_ns-3	Grattan	2017-06-02 11:07:04	day	-12.8202	-9.67185	125	fish	0	5.896
grattan_ns-3	Grattan	2017-06-02 11:07:04	day	-12.8202	-9.67185	175	fish	0	5.896
grattan_ns-3	Grattan	2017-06-02 11:07:04	day	-12.8202	-9.67185	225	fish	0	5.896
grattan_ns-3	Grattan	2017-06-02 11:07:04	day	-12.8202	-9.67185	275	fish	0	5.896
grattan_ns-3	Grattan	2017-06-02 11:07:04	day	-12.8202	-9.67185	325	fish	0	5.896
grattan_ns-3	Grattan	2017-06-02 11:08:48	day	-12.8202	-9.6764	25	fish	0	5.393
grattan_ns-3	Grattan	2017-06-02 11:08:48	day	-12.8202	-9.6764	75	fish	0	5.393
grattan_ns-3	Grattan	2017-06-02 11:08:48	day	-12.8202	-9.6764	125	fish	0	5.393
grattan_ns-3	Grattan	2017-06-02 11:08:48	day	-12.8202	-9.6764	175	fish	0	5.393
grattan_ns-3	Grattan	2017-06-02 11:08:48	day	-12.8202	-9.6764	225	fish	0	5.393
grattan_ns-3	Grattan	2017-06-02 11:08:48	day	-12.8202	-9.6764	275	fish	0	5.393
grattan_ns-3	Grattan	2017-06-02 11:08:48	day	-12.8202	-9.6764	325	fish	0	5.393
grattan_ns-3	Grattan	2017-06-02 11:10:33	day	-12.8202	-9.68092	25	fish	0	4.894
grattan_ns-3	Grattan	2017-06-02 11:10:33	day	-12.8202	-9.68092	75	fish	0	4.894
grattan_ns-3	Grattan	2017-06-02 11:10:33	day	-12.8202	-9.68092	125	fish	0	4.894
grattan_ns-3	Grattan	2017-06-02 11:10:33	day	-12.8202	-9.68092	175	fish	0	4.894
grattan_ns-3	Grattan	2017-06-02 11:10:33	day	-12.8202	-9.68092	225	fish	0	4.894
grattan_ns-3	Grattan	2017-06-02 11:10:33	day	-12.8202	-9.68092	275	fish	0	4.894
grattan_ns-3	Grattan	2017-06-02 11:10:33	day	-12.8202	-9.68092	325	fish	0	4.894
grattan_ns-3	Grattan	2017-06-02 11:12:17	day	-12.8202	-9.6854	25	fish	0	4.399
grattan_ns-3	Grattan	2017-06-02 11:12:17	day	-12.8202	-9.6854	75	fish	0	4.399
grattan_ns-3	Grattan	2017-06-02 11:12:17	day	-12.8202	-9.6854	125	fish	0	4.399
grattan_ns-3	Grattan	2017-06-02 11:12:17	day	-12.8202	-9.6854	175	fish	0	4.399
grattan_ns-3	Grattan	2017-06-02 11:12:17	day	-12.8202	-9.6854	225	fish	0	4.399
grattan_ns-3	Grattan	2017-06-02 11:12:17	day	-12.8202	-9.6854	275	fish	0	4.399
grattan_ns-3	Grattan	2017-06-02 11:12:17	day	-12.8202	-9.6854	325	fish	0	4.399
grattan_ns-3	Grattan	2017-06-02 11:14:02	day	-12.8201	-9.6899	25	fish	0	3.902
grattan_ns-3	Grattan	2017-06-02 11:14:02	day	-12.8201	-9.6899	75	fish	0	3.902
grattan_ns-3	Grattan	2017-06-02 11:14:02	day	-12.8201	-9.6899	125	fish	0	3.902
grattan_ns-3	Grattan	2017-06-02 11:14:02	day	-12.8201	-9.6899	175	fish	0	3.902
grattan_ns-3	Grattan	2017-06-02 11:14:02	day	-12.8201	-9.6899	225	fish	0	3.902
grattan_ns-3	Grattan	2017-06-02 11:14:02	day	-12.8201	-9.6899	275	fish	0	3.902
grattan_ns-3	Grattan	2017-06-02 11:14:02	day	-12.8201	-9.6899	325	fish	0	3.902
grattan_ns-3	Grattan	2017-06-02 11:15:48	day	-12.8201	-9.69446	25	fish	0	3.397
grattan_ns-3	Grattan	2017-06-02 11:15:48	day	-12.8201	-9.69446	75	fish	0	3.397
grattan_ns-3	Grattan	2017-06-02 11:15:48	day	-12.8201	-9.69446	125	fish	0	3.397
grattan_ns-3	Grattan	2017-06-02 11:15:48	day	-12.8201	-9.69446	175	fish	0	3.397
grattan_ns-3	Grattan	2017-06-02 11:15:48	day	-12.8201	-9.69446	225	fish	0	3.397
grattan_ns-3	Grattan	2017-06-02 11:15:48	day	-12.8201	-9.69446	275	fish	0	3.397
grattan_ns-3	Grattan	2017-06-02 11:15:48	day	-12.8201	-9.69446	325	fish	0	3.397
grattan_ns-3	Grattan	2017-06-02 11:17:33	day	-12.8201	-9.69898	25	fish	0	2.898
grattan_ns-3	Grattan	2017-06-02 11:17:33	day	-12.8201	-9.69898	75	fish	0	2.898
grattan_ns-3	Grattan	2017-06-02 11:17:33	day	-12.8201	-9.69898	125	fish	0	2.898
grattan_ns-3	Grattan	2017-06-02 11:17:33	day	-12.8201	-9.69898	175	fish	0	2.898
grattan_ns-3	Grattan	2017-06-02 11:17:33	day	-12.8201	-9.69898	225	fish	0	2.898
grattan_ns-3	Grattan	2017-06-02 11:17:33	day	-12.8201	-9.69898	275	fish	0	2.898
grattan_ns-3	Grattan	2017-06-02 11:17:33	day	-12.8201	-9.69898	325	fish	0	2.898
grattan_ns-3	Grattan	2017-06-02 11:19:16	day	-12.82	-9.70349	25	fish	0	2.4
grattan_ns-3	Grattan	2017-06-02 11:19:16	day	-12.82	-9.70349	75	fish	0	2.4
grattan_ns-3	Grattan	2017-06-02 11:19:16	day	-12.82	-9.70349	125	fish	0	2.4
grattan_ns-3	Grattan	2017-06-02 11:19:16	day	-12.82	-9.70349	175	fish	0	2.4
grattan_ns-3	Grattan	2017-06-02 11:19:16	day	-12.82	-9.70349	225	fish	0	2.4
grattan_ns-3	Grattan	2017-06-02 11:19:16	day	-12.82	-9.70349	275	fish	0	2.4
grattan_ns-3	Grattan	2017-06-02 11:19:16	day	-12.82	-9.70349	325	fish	0	2.4
grattan_ns-3	Grattan	2017-06-02 11:21:00	day	-12.82	-9.70799	25	fish	0	1.903
grattan_ns-3	Grattan	2017-06-02 11:21:00	day	-12.82	-9.70799	75	fish	0	1.903
grattan_ns-3	Grattan	2017-06-02 11:21:00	day	-12.82	-9.70799	125	fish	0	1.903
grattan_ns-3	Grattan	2017-06-02 11:21:00	day	-12.82	-9.70799	175	fish	0	1.903
grattan_ns-3	Grattan	2017-06-02 11:21:00	day	-12.82	-9.70799	225	fish	0	1.903
grattan_ns-3	Grattan	2017-06-02 11:21:00	day	-12.82	-9.70799	275	fish	0	1.903
grattan_ns-3	Grattan	2017-06-02 11:21:00	day	-12.82	-9.70799	325	fish	0	1.903
grattan_ns-3	Grattan	2017-06-02 11:22:44	day	-12.82	-9.71249	25	fish	0	1.407
grattan_ns-3	Grattan	2017-06-02 11:22:44	day	-12.82	-9.71249	75	fish	0	1.407
grattan_ns-3	Grattan	2017-06-02 11:22:44	day	-12.82	-9.71249	125	fish	0	1.407
grattan_ns-3	Grattan	2017-06-02 11:22:44	day	-12.82	-9.71249	175	fish	0	1.407
grattan_ns-3	Grattan	2017-06-02 11:22:44	day	-12.82	-9.71249	225	fish	0	1.407
grattan_ns-3	Grattan	2017-06-02 11:22:44	day	-12.82	-9.71249	275	fish	0	1.407
grattan_ns-3	Grattan	2017-06-02 11:22:44	day	-12.82	-9.71249	325	fish	0	1.407
grattan_ns-3	Grattan	2017-06-02 11:24:31	day	-12.8201	-9.71705	25	fish	0	0.907
grattan_ns-3	Grattan	2017-06-02 11:24:31	day	-12.8201	-9.71705	75	fish	0	0.907
grattan_ns-3	Grattan	2017-06-02 11:24:31	day	-12.8201	-9.71705	125	fish	0	0.907
grattan_ns-3	Grattan	2017-06-02 11:24:31	day	-12.8201	-9.71705	175	fish	0	0.907
grattan_ns-3	Grattan	2017-06-02 11:24:31	day	-12.8201	-9.71705	225	fish	0	0.907
grattan_ns-3	Grattan	2017-06-02 11:24:31	day	-12.8201	-9.71705	275	fish	0	0.907
grattan_ns-3	Grattan	2017-06-02 11:24:31	day	-12.8201	-9.71705	325	fish	0	0.907
grattan_ns-3	Grattan	2017-06-02 11:26:17	day	-12.8201	-9.72154	25	fish	0	0.418
grattan_ns-3	Grattan	2017-06-02 11:26:17	day	-12.8201	-9.72154	75	fish	0	0.418
grattan_ns-3	Grattan	2017-06-02 11:26:17	day	-12.8201	-9.72154	125	fish	0	0.418
grattan_ns-3	Grattan	2017-06-02 11:26:17	day	-12.8201	-9.72154	175	fish	0	0.418
grattan_ns-3	Grattan	2017-06-02 11:26:17	day	-12.8201	-9.72154	225	fish	9.73391	0.418
grattan_ns-3	Grattan	2017-06-02 11:26:17	day	-12.8201	-9.72154	275	fish	0	0.418
grattan_ns-3	Grattan	2017-06-02 11:26:17	day	-12.8201	-9.72154	325	fish	21.8735	0.418
grattan_ns-3	Grattan	2017-06-02 11:28:05	day	-12.8201	-9.72608	25	fish	0	0
grattan_ns-3	Grattan	2017-06-02 11:28:05	day	-12.8201	-9.72608	75	fish	0	0
grattan_ns-3	Grattan	2017-06-02 11:28:05	day	-12.8201	-9.72608	125	fish	8.51275	0
grattan_ns-3	Grattan	2017-06-02 11:28:05	day	-12.8201	-9.72608	175	fish	1.81894	0
grattan_ns-3	Grattan	2017-06-02 11:28:05	day	-12.8201	-9.72608	225	fish	12.1696	0
grattan_ns-3	Grattan	2017-06-02 11:29:52	day	-12.8201	-9.73059	25	fish	0	0
grattan_ns-3	Grattan	2017-06-02 11:29:52	day	-12.8201	-9.73059	75	fish	0	0
grattan_ns-3	Grattan	2017-06-02 11:29:52	day	-12.8201	-9.73059	125	fish	29.754	0
grattan_ns-3	Grattan	2017-06-02 11:29:52	day	-12.8201	-9.73059	175	fish	154.143	0
grattan_ns-3	Grattan	2017-06-02 11:31:39	day	-12.8201	-9.7351	25	fish	0	0
grattan_ns-3	Grattan	2017-06-02 11:31:39	day	-12.8201	-9.7351	75	fish	9.56319	0
grattan_ns-3	Grattan	2017-06-02 11:31:39	day	-12.8201	-9.7351	125	fish	405.475	0
grattan_ns-3	Grattan	2017-06-02 11:31:39	day	-12.8201	-9.7351	175	fish	0	0
grattan_ns-3	Grattan	2017-06-02 11:33:25	day	-12.8201	-9.73962	25	fish	0	0
grattan_ns-3	Grattan	2017-06-02 11:33:25	day	-12.8201	-9.73962	75	fish	38.2194	0
grattan_ns-3	Grattan	2017-06-02 11:33:25	day	-12.8201	-9.73962	125	fish	364.508	0
grattan_ns-3	Grattan	2017-06-02 11:35:04	day	-12.82	-9.74306	25	fish	0.769394	0
grattan_ns-3	Grattan	2017-06-02 11:35:04	day	-12.82	-9.74306	75	fish	0	0
grattan_ns-3	Grattan	2017-06-02 11:35:04	day	-12.82	-9.74306	125	fish	11.0194	0
grattan_zigzag-1	Grattan	2017-06-02 23:38:20	night	-12.8305	-9.71284	25	fish	0	1.8
grattan_zigzag-1	Grattan	2017-06-02 23:38:20	night	-12.8305	-9.71284	75	fish	0	1.8
grattan_zigzag-1	Grattan	2017-06-02 23:38:20	night	-12.8305	-9.71284	125	fish	0	1.8
grattan_zigzag-1	Grattan	2017-06-02 23:38:20	night	-12.8305	-9.71284	175	fish	0	1.8
grattan_zigzag-1	Grattan	2017-06-02 23:38:20	night	-12.8305	-9.71284	225	fish	0	1.8
grattan_zigzag-1	Grattan	2017-06-02 23:38:20	night	-12.8305	-9.71284	275	fish	0	1.8
grattan_zigzag-1	Grattan	2017-06-02 23:38:20	night	-12.8305	-9.71284	325	fish	0	1.8
grattan_zigzag-1	Grattan	2017-06-02 23:39:44	night	-12.8314	-9.71626	25	fish	0	1.512
grattan_zigzag-1	Grattan	2017-06-02 23:39:44	night	-12.8314	-9.71626	75	fish	3.61258	1.512
grattan_zigzag-1	Grattan	2017-06-02 23:39:44	night	-12.8314	-9.71626	125	fish	0	1.512
grattan_zigzag-1	Grattan	2017-06-02 23:39:44	night	-12.8314	-9.71626	175	fish	0	1.512
grattan_zigzag-1	Grattan	2017-06-02 23:39:44	night	-12.8314	-9.71626	225	fish	0	1.512
grattan_zigzag-1	Grattan	2017-06-02 23:39:44	night	-12.8314	-9.71626	275	fish	0	1.512
grattan_zigzag-1	Grattan	2017-06-02 23:39:44	night	-12.8314	-9.71626	325	fish	0	1.512
grattan_zigzag-1	Grattan	2017-06-02 23:41:39	night	-12.8326	-9.72061	25	fish	0	1.092
grattan_zigzag-1	Grattan	2017-06-02 23:41:39	night	-12.8326	-9.72061	75	fish	0	1.092
grattan_zigzag-1	Grattan	2017-06-02 23:41:39	night	-12.8326	-9.72061	125	fish	0	1.092
grattan_zigzag-1	Grattan	2017-06-02 23:41:39	night	-12.8326	-9.72061	175	fish	0	1.092
grattan_zigzag-1	Grattan	2017-06-02 23:41:39	night	-12.8326	-9.72061	225	fish	11.2353	1.092
grattan_zigzag-1	Grattan	2017-06-02 23:41:39	night	-12.8326	-9.72061	275	fish	0	1.092
grattan_zigzag-1	Grattan	2017-06-02 23:41:39	night	-12.8326	-9.72061	325	fish	2.5377	1.092
grattan_zigzag-1	Grattan	2017-06-02 23:43:40	night	-12.834	-9.72495	25	fish	0	0.762
grattan_zigzag-1	Grattan	2017-06-02 23:43:40	night	-12.834	-9.72495	75	fish	10.0006	0.762
grattan_zigzag-1	Grattan	2017-06-02 23:43:40	night	-12.834	-9.72495	125	fish	1.03039	0.762
grattan_zigzag-1	Grattan	2017-06-02 23:43:40	night	-12.834	-9.72495	175	fish	6.86571	0.762
grattan_zigzag-1	Grattan	2017-06-02 23:43:40	night	-12.834	-9.72495	225	fish	16.2772	0.762
grattan_zigzag-1	Grattan	2017-06-02 23:43:40	night	-12.834	-9.72495	275	fish	0	0.762
grattan_zigzag-1	Grattan	2017-06-02 23:43:40	night	-12.834	-9.72495	325	fish	0	0.762
grattan_zigzag-1	Grattan	2017-06-02 23:45:43	night	-12.8353	-9.72927	25	fish	0	0.613
grattan_zigzag-1	Grattan	2017-06-02 23:45:43	night	-12.8353	-9.72927	75	fish	16.4428	0.613
grattan_zigzag-1	Grattan	2017-06-02 23:45:43	night	-12.8353	-9.72927	125	fish	0	0.613
grattan_zigzag-1	Grattan	2017-06-02 23:45:43	night	-12.8353	-9.72927	175	fish	60.383	0.613
grattan_zigzag-1	Grattan	2017-06-02 23:45:43	night	-12.8353	-9.72927	225	fish	24.4711	0.613
grattan_zigzag-1	Grattan	2017-06-02 23:45:43	night	-12.8353	-9.72927	275	fish	0	0.613
grattan_zigzag-1	Grattan	2017-06-02 23:45:43	night	-12.8353	-9.72927	325	fish	1.93904	0.613
grattan_zigzag-1	Grattan	2017-06-02 23:47:45	night	-12.8367	-9.73356	25	fish	0	0.794
grattan_zigzag-1	Grattan	2017-06-02 23:47:45	night	-12.8367	-9.73356	75	fish	17.8224	0.794
grattan_zigzag-1	Grattan	2017-06-02 23:47:45	night	-12.8367	-9.73356	125	fish	0	0.794
grattan_zigzag-1	Grattan	2017-06-02 23:47:45	night	-12.8367	-9.73356	175	fish	14.6212	0.794
grattan_zigzag-1	Grattan	2017-06-02 23:47:45	night	-12.8367	-9.73356	225	fish	5.47804	0.794
grattan_zigzag-1	Grattan	2017-06-02 23:47:45	night	-12.8367	-9.73356	275	fish	0	0.794
grattan_zigzag-1	Grattan	2017-06-02 23:47:45	night	-12.8367	-9.73356	325	fish	0.469093	0.794
grattan_zigzag-1	Grattan	2017-06-02 23:49:49	night	-12.8379	-9.73792	25	fish	0	0.929
grattan_zigzag-1	Grattan	2017-06-02 23:49:49	night	-12.8379	-9.73792	75	fish	27.6601	0.929
grattan_zigzag-1	Grattan	2017-06-02 23:49:49	night	-12.8379	-9.73792	125	fish	0	0.929
grattan_zigzag-1	Grattan	2017-06-02 23:49:49	night	-12.8379	-9.73792	175	fish	96.095	0.929
grattan_zigzag-1	Grattan	2017-06-02 23:49:49	night	-12.8379	-9.73792	225	fish	0	0.929
grattan_zigzag-1	Grattan	2017-06-02 23:49:49	night	-12.8379	-9.73792	275	fish	0	0.929
grattan_zigzag-1	Grattan	2017-06-02 23:49:49	night	-12.8379	-9.73792	325	fish	0	0.929
grattan_zigzag-1	Grattan	2017-06-02 23:51:53	night	-12.839	-9.74231	25	fish	0	1.17
grattan_zigzag-1	Grattan	2017-06-02 23:51:53	night	-12.839	-9.74231	75	fish	51.45	1.17
grattan_zigzag-1	Grattan	2017-06-02 23:51:53	night	-12.839	-9.74231	125	fish	0	1.17
grattan_zigzag-1	Grattan	2017-06-02 23:51:53	night	-12.839	-9.74231	175	fish	194.265	1.17
grattan_zigzag-1	Grattan	2017-06-02 23:51:53	night	-12.839	-9.74231	225	fish	14.0686	1.17
grattan_zigzag-1	Grattan	2017-06-02 23:51:53	night	-12.839	-9.74231	275	fish	3.9174	1.17
grattan_zigzag-1	Grattan	2017-06-02 23:51:53	night	-12.839	-9.74231	325	fish	0	1.17
grattan_zigzag-1	Grattan	2017-06-02 23:59:09	night	-12.8383	-9.74244	25	fish	0	1.099
grattan_zigzag-1	Grattan	2017-06-02 23:59:09	night	-12.8383	-9.74244	75	fish	3.16825	1.099
grattan_zigzag-1	Grattan	2017-06-02 23:59:09	night	-12.8383	-9.74244	125	fish	0	1.099
grattan_zigzag-1	Grattan	2017-06-02 23:59:09	night	-12.8383	-9.74244	175	fish	269.777	1.099
grattan_zigzag-1	Grattan	2017-06-02 23:59:09	night	-12.8383	-9.74244	225	fish	0	1.099
grattan_zigzag-1	Grattan	2017-06-02 23:59:09	night	-12.8383	-9.74244	275	fish	0	1.099
grattan_zigzag-1	Grattan	2017-06-02 23:59:09	night	-12.8383	-9.74244	325	fish	0	1.099
grattan_zigzag-1	Grattan	2017-06-03 00:01:16	night	-12.8341	-9.73961	25	fish	0	0.556
grattan_zigzag-1	Grattan	2017-06-03 00:01:16	night	-12.8341	-9.73961	75	fish	46.0568	0.556
grattan_zigzag-1	Grattan	2017-06-03 00:01:16	night	-12.8341	-9.73961	125	fish	0	0.556
grattan_zigzag-1	Grattan	2017-06-03 00:01:16	night	-12.8341	-9.73961	175	fish	217.797	0.556
grattan_zigzag-1	Grattan	2017-06-03 00:01:16	night	-12.8341	-9.73961	225	fish	13.2774	0.556
grattan_zigzag-1	Grattan	2017-06-03 00:01:16	night	-12.8341	-9.73961	275	fish	0	0.556
grattan_zigzag-1	Grattan	2017-06-03 00:01:16	night	-12.8341	-9.73961	325	fish	0.358733	0.556
grattan_zigzag-1	Grattan	2017-06-03 00:02:55	night	-12.8303	-9.73716	25	fish	0	0.106
grattan_zigzag-1	Grattan	2017-06-03 00:02:55	night	-12.8303	-9.73716	75	fish	20.6167	0.106
grattan_zigzag-1	Grattan	2017-06-03 00:02:55	night	-12.8303	-9.73716	125	fish	0	0.106
grattan_zigzag-1	Grattan	2017-06-03 00:02:55	night	-12.8303	-9.73716	175	fish	216.588	0.106
grattan_zigzag-1	Grattan	2017-06-03 00:02:55	night	-12.8303	-9.73716	225	fish	212.175	0.106
grattan_zigzag-1	Grattan	2017-06-03 00:02:55	night	-12.8303	-9.73716	275	fish	1.03859	0.106
grattan_zigzag-1	Grattan	2017-06-03 00:04:27	night	-12.8265	-9.73474	25	fish	0	0
grattan_zigzag-1	Grattan	2017-06-03 00:04:27	night	-12.8265	-9.73474	75	fish	17.4538	0
grattan_zigzag-1	Grattan	2017-06-03 00:04:27	night	-12.8265	-9.73474	125	fish	19.805	0
grattan_zigzag-1	Grattan	2017-06-03 00:04:27	night	-12.8265	-9.73474	175	fish	19.618	0
grattan_zigzag-1	Grattan	2017-06-03 00:04:27	night	-12.8265	-9.73474	225	fish	0	0
grattan_zigzag-1	Grattan	2017-06-03 00:05:59	night	-12.8226	-9.73228	25	fish	0	0
grattan_zigzag-1	Grattan	2017-06-03 00:05:59	night	-12.8226	-9.73228	75	fish	10.2008	0
grattan_zigzag-1	Grattan	2017-06-03 00:05:59	night	-12.8226	-9.73228	125	fish	42.6628	0
grattan_zigzag-1	Grattan	2017-06-03 00:05:59	night	-12.8226	-9.73228	175	fish	10.8141	0
grattan_zigzag-1	Grattan	2017-06-03 00:07:28	night	-12.8188	-9.72986	25	fish	0	0
grattan_zigzag-1	Grattan	2017-06-03 00:07:28	night	-12.8188	-9.72986	75	fish	13.7923	0
grattan_zigzag-1	Grattan	2017-06-03 00:07:28	night	-12.8188	-9.72986	125	fish	32.6155	0
grattan_zigzag-1	Grattan	2017-06-03 00:07:28	night	-12.8188	-9.72986	175	fish	35.7616	0
grattan_zigzag-1	Grattan	2017-06-03 00:08:58	night	-12.815	-9.72731	25	fish	0	0
grattan_zigzag-1	Grattan	2017-06-03 00:08:58	night	-12.815	-9.72731	75	fish	16.347	0
grattan_zigzag-1	Grattan	2017-06-03 00:08:58	night	-12.815	-9.72731	125	fish	24.2783	0
grattan_zigzag-1	Grattan	2017-06-03 00:08:58	night	-12.815	-9.72731	175	fish	46.935	0
grattan_zigzag-1	Grattan	2017-06-03 00:08:58	night	-12.815	-9.72731	225	fish	3.21713	0
grattan_zigzag-1	Grattan	2017-06-03 00:10:29	night	-12.8112	-9.72477	25	fish	0	0.447
grattan_zigzag-1	Grattan	2017-06-03 00:10:29	night	-12.8112	-9.72477	75	fish	0	0.447
grattan_zigzag-1	Grattan	2017-06-03 00:10:29	night	-12.8112	-9.72477	125	fish	0	0.447
grattan_zigzag-1	Grattan	2017-06-03 00:10:29	night	-12.8112	-9.72477	175	fish	11.6711	0.447
grattan_zigzag-1	Grattan	2017-06-03 00:10:29	night	-12.8112	-9.72477	225	fish	21.5925	0.447
grattan_zigzag-1	Grattan	2017-06-03 00:10:29	night	-12.8112	-9.72477	275	fish	0	0.447
grattan_zigzag-1	Grattan	2017-06-03 00:10:29	night	-12.8112	-9.72477	325	fish	0	0.447
grattan_zigzag-1	Grattan	2017-06-03 00:12:01	night	-12.8075	-9.72227	25	fish	0	0.724
grattan_zigzag-1	Grattan	2017-06-03 00:12:01	night	-12.8075	-9.72227	75	fish	0	0.724
grattan_zigzag-1	Grattan	2017-06-03 00:12:01	night	-12.8075	-9.72227	125	fish	0.765475	0.724
grattan_zigzag-1	Grattan	2017-06-03 00:12:01	night	-12.8075	-9.72227	175	fish	1.13614	0.724
grattan_zigzag-1	Grattan	2017-06-03 00:12:01	night	-12.8075	-9.72227	225	fish	0	0.724
grattan_zigzag-1	Grattan	2017-06-03 00:12:01	night	-12.8075	-9.72227	275	fish	0	0.724
grattan_zigzag-1	Grattan	2017-06-03 00:12:01	night	-12.8075	-9.72227	325	fish	0	0.724
grattan_zigzag-1	Grattan	2017-06-03 00:13:30	night	-12.804	-9.71992	25	fish	0	1.064
grattan_zigzag-1	Grattan	2017-06-03 00:13:30	night	-12.804	-9.71992	75	fish	0.783131	1.064
grattan_zigzag-1	Grattan	2017-06-03 00:13:30	night	-12.804	-9.71992	125	fish	0	1.064
grattan_zigzag-1	Grattan	2017-06-03 00:13:30	night	-12.804	-9.71992	175	fish	0	1.064
grattan_zigzag-1	Grattan	2017-06-03 00:13:30	night	-12.804	-9.71992	225	fish	0	1.064
grattan_zigzag-1	Grattan	2017-06-03 00:13:30	night	-12.804	-9.71992	275	fish	0	1.064
grattan_zigzag-1	Grattan	2017-06-03 00:13:30	night	-12.804	-9.71992	325	fish	0	1.064
grattan_zigzag-1	Grattan	2017-06-03 00:20:31	night	-12.803	-9.71956	25	fish	0	1.143
grattan_zigzag-1	Grattan	2017-06-03 00:20:31	night	-12.803	-9.71956	75	fish	21.7644	1.143
grattan_zigzag-1	Grattan	2017-06-03 00:20:31	night	-12.803	-9.71956	125	fish	0	1.143
grattan_zigzag-1	Grattan	2017-06-03 00:20:31	night	-12.803	-9.71956	175	fish	0	1.143
grattan_zigzag-1	Grattan	2017-06-03 00:20:31	night	-12.803	-9.71956	225	fish	0	1.143
grattan_zigzag-1	Grattan	2017-06-03 00:20:31	night	-12.803	-9.71956	275	fish	0	1.143
grattan_zigzag-1	Grattan	2017-06-03 00:20:31	night	-12.803	-9.71956	325	fish	0	1.143
grattan_zigzag-1	Grattan	2017-06-03 00:21:42	night	-12.8036	-9.72177	25	fish	0	0.893
grattan_zigzag-1	Grattan	2017-06-03 00:21:42	night	-12.8036	-9.72177	75	fish	0.991476	0.893
grattan_zigzag-1	Grattan	2017-06-03 00:21:42	night	-12.8036	-9.72177	125	fish	0	0.893
grattan_zigzag-1	Grattan	2017-06-03 00:21:42	night	-12.8036	-9.72177	175	fish	0	0.893
grattan_zigzag-1	Grattan	2017-06-03 00:21:42	night	-12.8036	-9.72177	225	fish	0	0.893
grattan_zigzag-1	Grattan	2017-06-03 00:21:42	night	-12.8036	-9.72177	275	fish	1.24321	0.893
grattan_zigzag-1	Grattan	2017-06-03 00:21:42	night	-12.8036	-9.72177	325	fish	0	0.893
grattan_zigzag-1	Grattan	2017-06-03 00:23:49	night	-12.8047	-9.72618	25	fish	0	0.413
grattan_zigzag-1	Grattan	2017-06-03 00:23:49	night	-12.8047	-9.72618	75	fish	3.26177	0.413
grattan_zigzag-1	Grattan	2017-06-03 00:23:49	night	-12.8047	-9.72618	125	fish	0	0.413
grattan_zigzag-1	Grattan	2017-06-03 00:23:49	night	-12.8047	-9.72618	175	fish	50.9428	0.413
grattan_zigzag-1	Grattan	2017-06-03 00:23:49	night	-12.8047	-9.72618	225	fish	9.61757	0.413
grattan_zigzag-1	Grattan	2017-06-03 00:23:49	night	-12.8047	-9.72618	275	fish	0.738487	0.413
grattan_zigzag-1	Grattan	2017-06-03 00:23:49	night	-12.8047	-9.72618	325	fish	0	0.413
grattan_zigzag-1	Grattan	2017-06-03 00:25:46	night	-12.8058	-9.7306	25	fish	0	0
grattan_zigzag-1	Grattan	2017-06-03 00:25:46	night	-12.8058	-9.7306	75	fish	14.5583	0
grattan_zigzag-1	Grattan	2017-06-03 00:25:46	night	-12.8058	-9.7306	125	fish	25.5791	0
grattan_zigzag-1	Grattan	2017-06-03 00:25:46	night	-12.8058	-9.7306	175	fish	18.8005	0
grattan_zigzag-1	Grattan	2017-06-03 00:25:46	night	-12.8058	-9.7306	225	fish	0	0
grattan_zigzag-1	Grattan	2017-06-03 00:27:41	night	-12.8068	-9.73496	25	fish	0	0
grattan_zigzag-1	Grattan	2017-06-03 00:27:41	night	-12.8068	-9.73496	75	fish	49.5139	0
grattan_zigzag-1	Grattan	2017-06-03 00:27:41	night	-12.8068	-9.73496	125	fish	86.5487	0
grattan_zigzag-1	Grattan	2017-06-03 00:29:34	night	-12.8079	-9.73937	25	fish	0	0
grattan_zigzag-1	Grattan	2017-06-03 00:29:34	night	-12.8079	-9.73937	75	fish	14.0649	0
grattan_zigzag-1	Grattan	2017-06-03 00:29:34	night	-12.8079	-9.73937	125	fish	18.5828	0
grattan_zigzag-1	Grattan	2017-06-03 00:31:27	night	-12.809	-9.74376	25	fish	0	0
grattan_zigzag-1	Grattan	2017-06-03 00:31:27	night	-12.809	-9.74376	75	fish	47.2875	0
grattan_zigzag-1	Grattan	2017-06-03 00:31:27	night	-12.809	-9.74376	125	fish	5.65602	0
grattan_zigzag-1	Grattan	2017-06-03 00:33:20	night	-12.81	-9.74817	25	fish	0	0
grattan_zigzag-1	Grattan	2017-06-03 00:33:20	night	-12.81	-9.74817	75	fish	39.2527	0
grattan_zigzag-1	Grattan	2017-06-03 00:33:20	night	-12.81	-9.74817	125	fish	74.2659	0
grattan_zigzag-1	Grattan	2017-06-03 00:33:20	night	-12.81	-9.74817	175	fish	171.941	0
grattan_zigzag-1	Grattan	2017-06-03 00:33:20	night	-12.81	-9.74817	225	fish	9.29354	0
grattan_zigzag-1	Grattan	2017-06-03 00:35:13	night	-12.8111	-9.75253	25	fish	0	0.336
grattan_zigzag-1	Grattan	2017-06-03 00:35:13	night	-12.8111	-9.75253	75	fish	51.1928	0.336
grattan_zigzag-1	Grattan	2017-06-03 00:35:13	night	-12.8111	-9.75253	125	fish	6.00726	0.336
grattan_zigzag-1	Grattan	2017-06-03 00:35:13	night	-12.8111	-9.75253	175	fish	549.813	0.336
grattan_zigzag-1	Grattan	2017-06-03 00:35:13	night	-12.8111	-9.75253	225	fish	117.668	0.336
grattan_zigzag-1	Grattan	2017-06-03 00:35:13	night	-12.8111	-9.75253	275	fish	3.49641	0.336
grattan_zigzag-1	Grattan	2017-06-03 00:37:05	night	-12.8121	-9.75694	25	fish	2.075	0.695
grattan_zigzag-1	Grattan	2017-06-03 00:37:05	night	-12.8121	-9.75694	75	fish	51.7338	0.695
grattan_zigzag-1	Grattan	2017-06-03 00:37:05	night	-12.8121	-9.75694	125	fish	0	0.695
grattan_zigzag-1	Grattan	2017-06-03 00:37:05	night	-12.8121	-9.75694	175	fish	283.312	0.695
grattan_zigzag-1	Grattan	2017-06-03 00:37:05	night	-12.8121	-9.75694	225	fish	155.634	0.695
grattan_zigzag-1	Grattan	2017-06-03 00:37:05	night	-12.8121	-9.75694	275	fish	0	0.695
grattan_zigzag-1	Grattan	2017-06-03 00:37:05	night	-12.8121	-9.75694	325	fish	4.56682	0.695
grattan_zigzag-1	Grattan	2017-06-03 00:38:30	night	-12.8129	-9.76027	25	fish	0	1.038
grattan_zigzag-1	Grattan	2017-06-03 00:38:30	night	-12.8129	-9.76027	75	fish	78.4865	1.038
grattan_zigzag-1	Grattan	2017-06-03 00:38:30	night	-12.8129	-9.76027	125	fish	0	1.038
grattan_zigzag-1	Grattan	2017-06-03 00:38:30	night	-12.8129	-9.76027	175	fish	38.5673	1.038
grattan_zigzag-1	Grattan	2017-06-03 00:38:30	night	-12.8129	-9.76027	225	fish	7.6062	1.038
grattan_zigzag-1	Grattan	2017-06-03 00:38:30	night	-12.8129	-9.76027	275	fish	1.42713	1.038
grattan_zigzag-1	Grattan	2017-06-03 00:38:30	night	-12.8129	-9.76027	325	fish	0	1.038
grattan_zigzag-1	Grattan	2017-06-03 00:45:25	night	-12.8119	-9.76	25	fish	0	1.027
grattan_zigzag-1	Grattan	2017-06-03 00:45:25	night	-12.8119	-9.76	75	fish	120.045	1.027
grattan_zigzag-1	Grattan	2017-06-03 00:45:25	night	-12.8119	-9.76	125	fish	0	1.027
grattan_zigzag-1	Grattan	2017-06-03 00:45:25	night	-12.8119	-9.76	175	fish	38.2778	1.027
grattan_zigzag-1	Grattan	2017-06-03 00:45:25	night	-12.8119	-9.76	225	fish	0.401985	1.027
grattan_zigzag-1	Grattan	2017-06-03 00:45:25	night	-12.8119	-9.76	275	fish	0	1.027
grattan_zigzag-1	Grattan	2017-06-03 00:45:25	night	-12.8119	-9.76	325	fish	0	1.027
grattan_zigzag-1	Grattan	2017-06-03 00:46:52	night	-12.8096	-9.75829	25	fish	0	0.933
grattan_zigzag-1	Grattan	2017-06-03 00:46:52	night	-12.8096	-9.75829	75	fish	48.6884	0.933
grattan_zigzag-1	Grattan	2017-06-03 00:46:52	night	-12.8096	-9.75829	125	fish	0	0.933
grattan_zigzag-1	Grattan	2017-06-03 00:46:52	night	-12.8096	-9.75829	175	fish	138.977	0.933
grattan_zigzag-1	Grattan	2017-06-03 00:46:52	night	-12.8096	-9.75829	225	fish	122.344	0.933
grattan_zigzag-1	Grattan	2017-06-03 00:46:52	night	-12.8096	-9.75829	275	fish	0	0.933
grattan_zigzag-1	Grattan	2017-06-03 00:46:52	night	-12.8096	-9.75829	325	fish	0	0.933
grattan_zigzag-1	Grattan	2017-06-03 00:48:47	night	-12.806	-9.75557	25	fish	1.98892	0.507
grattan_zigzag-1	Grattan	2017-06-03 00:48:47	night	-12.806	-9.75557	75	fish	74.3978	0.507
grattan_zigzag-1	Grattan	2017-06-03 00:48:47	night	-12.806	-9.75557	125	fish	5.43788	0.507
grattan_zigzag-1	Grattan	2017-06-03 00:48:47	night	-12.806	-9.75557	175	fish	258.44	0.507
grattan_zigzag-1	Grattan	2017-06-03 00:48:47	night	-12.806	-9.75557	225	fish	241.611	0.507
grattan_zigzag-1	Grattan	2017-06-03 00:48:47	night	-12.806	-9.75557	275	fish	0	0.507
grattan_zigzag-1	Grattan	2017-06-03 00:48:47	night	-12.806	-9.75557	325	fish	0.614405	0.507
grattan_zigzag-1	Grattan	2017-06-03 00:50:34	night	-12.8023	-9.75289	25	fish	0	0.228
grattan_zigzag-1	Grattan	2017-06-03 00:50:34	night	-12.8023	-9.75289	75	fish	47.2056	0.228
grattan_zigzag-1	Grattan	2017-06-03 00:50:34	night	-12.8023	-9.75289	125	fish	2.44895	0.228
grattan_zigzag-1	Grattan	2017-06-03 00:50:34	night	-12.8023	-9.75289	175	fish	679.117	0.228
grattan_zigzag-1	Grattan	2017-06-03 00:50:34	night	-12.8023	-9.75289	225	fish	91.5447	0.228
grattan_zigzag-1	Grattan	2017-06-03 00:50:34	night	-12.8023	-9.75289	275	fish	0	0.228
grattan_zigzag-1	Grattan	2017-06-03 00:50:34	night	-12.8023	-9.75289	325	fish	0	0.228
grattan_zigzag-1	Grattan	2017-06-03 00:52:16	night	-12.7987	-9.75019	25	fish	0	0.311
grattan_zigzag-1	Grattan	2017-06-03 00:52:16	night	-12.7987	-9.75019	75	fish	37.0608	0.311
grattan_zigzag-1	Grattan	2017-06-03 00:52:16	night	-12.7987	-9.75019	125	fish	2.28636	0.311
grattan_zigzag-1	Grattan	2017-06-03 00:52:16	night	-12.7987	-9.75019	175	fish	215.309	0.311
grattan_zigzag-1	Grattan	2017-06-03 00:52:16	night	-12.7987	-9.75019	225	fish	1.94808	0.311
grattan_zigzag-1	Grattan	2017-06-03 00:52:16	night	-12.7987	-9.75019	275	fish	0	0.311
grattan_zigzag-1	Grattan	2017-06-03 00:52:16	night	-12.7987	-9.75019	325	fish	0	0.311
grattan_zigzag-1	Grattan	2017-06-03 00:53:57	night	-12.7951	-9.74746	25	fish	0	0.768
grattan_zigzag-1	Grattan	2017-06-03 00:53:57	night	-12.7951	-9.74746	75	fish	27.1693	0.768
grattan_zigzag-1	Grattan	2017-06-03 00:53:57	night	-12.7951	-9.74746	125	fish	0	0.768
grattan_zigzag-1	Grattan	2017-06-03 00:53:57	night	-12.7951	-9.74746	175	fish	21.2318	0.768
grattan_zigzag-1	Grattan	2017-06-03 00:53:57	night	-12.7951	-9.74746	225	fish	0	0.768
grattan_zigzag-1	Grattan	2017-06-03 00:53:57	night	-12.7951	-9.74746	275	fish	0	0.768
grattan_zigzag-1	Grattan	2017-06-03 00:53:57	night	-12.7951	-9.74746	325	fish	0	0.768
grattan_zigzag-1	Grattan	2017-06-03 00:55:37	night	-12.7914	-9.7447	25	fish	0	1.11
grattan_zigzag-1	Grattan	2017-06-03 00:55:37	night	-12.7914	-9.7447	75	fish	15.2062	1.11
grattan_zigzag-1	Grattan	2017-06-03 00:55:37	night	-12.7914	-9.7447	125	fish	0.718399	1.11
grattan_zigzag-1	Grattan	2017-06-03 00:55:37	night	-12.7914	-9.7447	175	fish	1.77647	1.11
grattan_zigzag-1	Grattan	2017-06-03 00:55:37	night	-12.7914	-9.7447	225	fish	0	1.11
grattan_zigzag-1	Grattan	2017-06-03 00:55:37	night	-12.7914	-9.7447	275	fish	0	1.11
grattan_zigzag-1	Grattan	2017-06-03 00:55:37	night	-12.7914	-9.7447	325	fish	0	1.11
grattan_zigzag-1	Grattan	2017-06-03 00:57:15	night	-12.7878	-9.74199	25	fish	0	1.443
grattan_zigzag-1	Grattan	2017-06-03 00:57:15	night	-12.7878	-9.74199	75	fish	0.759928	1.443
grattan_zigzag-1	Grattan	2017-06-03 00:57:15	night	-12.7878	-9.74199	125	fish	0	1.443
grattan_zigzag-1	Grattan	2017-06-03 00:57:15	night	-12.7878	-9.74199	175	fish	0	1.443
grattan_zigzag-1	Grattan	2017-06-03 00:57:15	night	-12.7878	-9.74199	225	fish	0	1.443
grattan_zigzag-1	Grattan	2017-06-03 00:57:15	night	-12.7878	-9.74199	275	fish	0	1.443
grattan_zigzag-1	Grattan	2017-06-03 00:57:15	night	-12.7878	-9.74199	325	fish	0	1.443
grattan_zigzag-1	Grattan	2017-06-03 00:58:56	night	-12.7841	-9.73924	25	fish	0	1.846
grattan_zigzag-1	Grattan	2017-06-03 00:58:56	night	-12.7841	-9.73924	75	fish	4.81584	1.846
grattan_zigzag-1	Grattan	2017-06-03 00:58:56	night	-12.7841	-9.73924	125	fish	0	1.846
grattan_zigzag-1	Grattan	2017-06-03 00:58:56	night	-12.7841	-9.73924	175	fish	0	1.846
grattan_zigzag-1	Grattan	2017-06-03 00:58:56	night	-12.7841	-9.73924	225	fish	0	1.846
grattan_zigzag-1	Grattan	2017-06-03 00:58:56	night	-12.7841	-9.73924	275	fish	0	1.846
grattan_zigzag-1	Grattan	2017-06-03 00:58:56	night	-12.7841	-9.73924	325	fish	0	1.846
grattan_zigzag-1	Grattan	2017-06-03 01:00:34	night	-12.7805	-9.73659	25	fish	0	2.28
grattan_zigzag-1	Grattan	2017-06-03 01:00:34	night	-12.7805	-9.73659	75	fish	0.494382	2.28
grattan_zigzag-1	Grattan	2017-06-03 01:00:34	night	-12.7805	-9.73659	125	fish	0	2.28
grattan_zigzag-1	Grattan	2017-06-03 01:00:34	night	-12.7805	-9.73659	175	fish	0	2.28
grattan_zigzag-1	Grattan	2017-06-03 01:00:34	night	-12.7805	-9.73659	225	fish	0	2.28
grattan_zigzag-1	Grattan	2017-06-03 01:00:34	night	-12.7805	-9.73659	275	fish	0	2.28
grattan_zigzag-1	Grattan	2017-06-03 01:00:34	night	-12.7805	-9.73659	325	fish	0	2.28
grattan_zigzag-1	Grattan	2017-06-03 01:07:12	night	-12.7803	-9.73611	25	fish	0	2.319
grattan_zigzag-1	Grattan	2017-06-03 01:07:12	night	-12.7803	-9.73611	75	fish	23.1985	2.319
grattan_zigzag-1	Grattan	2017-06-03 01:07:12	night	-12.7803	-9.73611	125	fish	0	2.319
grattan_zigzag-1	Grattan	2017-06-03 01:07:12	night	-12.7803	-9.73611	175	fish	0	2.319
grattan_zigzag-1	Grattan	2017-06-03 01:07:12	night	-12.7803	-9.73611	225	fish	0	2.319
grattan_zigzag-1	Grattan	2017-06-03 01:07:12	night	-12.7803	-9.73611	275	fish	0	2.319
grattan_zigzag-1	Grattan	2017-06-03 01:07:12	night	-12.7803	-9.73611	325	fish	0	2.319
grattan_zigzag-1	Grattan	2017-06-03 01:08:28	night	-12.7806	-9.73861	25	fish	0	2.238
grattan_zigzag-1	Grattan	2017-06-03 01:08:28	night	-12.7806	-9.73861	75	fish	2.63751	2.238
grattan_zigzag-1	Grattan	2017-06-03 01:08:28	night	-12.7806	-9.73861	125	fish	0	2.238
grattan_zigzag-1	Grattan	2017-06-03 01:08:28	night	-12.7806	-9.73861	175	fish	0	2.238
grattan_zigzag-1	Grattan	2017-06-03 01:08:28	night	-12.7806	-9.73861	225	fish	0	2.238
grattan_zigzag-1	Grattan	2017-06-03 01:08:28	night	-12.7806	-9.73861	275	fish	0	2.238
grattan_zigzag-1	Grattan	2017-06-03 01:08:28	night	-12.7806	-9.73861	325	fish	0	2.238
grattan_zigzag-1	Grattan	2017-06-03 01:10:32	night	-12.7813	-9.74307	25	fish	0	2.172
grattan_zigzag-1	Grattan	2017-06-03 01:10:32	night	-12.7813	-9.74307	75	fish	4.93481	2.172
grattan_zigzag-1	Grattan	2017-06-03 01:10:32	night	-12.7813	-9.74307	125	fish	0	2.172
grattan_zigzag-1	Grattan	2017-06-03 01:10:32	night	-12.7813	-9.74307	175	fish	0	2.172
grattan_zigzag-1	Grattan	2017-06-03 01:10:32	night	-12.7813	-9.74307	225	fish	0	2.172
grattan_zigzag-1	Grattan	2017-06-03 01:10:32	night	-12.7813	-9.74307	275	fish	0	2.172
grattan_zigzag-1	Grattan	2017-06-03 01:10:32	night	-12.7813	-9.74307	325	fish	0	2.172
grattan_zigzag-1	Grattan	2017-06-03 01:12:27	night	-12.782	-9.7475	25	fish	0	2.161
grattan_zigzag-1	Grattan	2017-06-03 01:12:27	night	-12.782	-9.7475	75	fish	17.3203	2.161
grattan_zigzag-1	Grattan	2017-06-03 01:12:27	night	-12.782	-9.7475	125	fish	0	2.161
grattan_zigzag-1	Grattan	2017-06-03 01:12:27	night	-12.782	-9.7475	175	fish	0	2.161
grattan_zigzag-1	Grattan	2017-06-03 01:12:27	night	-12.782	-9.7475	225	fish	0	2.161
grattan_zigzag-1	Grattan	2017-06-03 01:12:27	night	-12.782	-9.7475	275	fish	0	2.161
grattan_zigzag-1	Grattan	2017-06-03 01:12:27	night	-12.782	-9.7475	325	fish	0	2.161
grattan_zigzag-1	Grattan	2017-06-03 01:14:22	night	-12.7828	-9.752	25	fish	0	2.059
grattan_zigzag-1	Grattan	2017-06-03 01:14:22	night	-12.7828	-9.752	75	fish	27.7744	2.059
grattan_zigzag-1	Grattan	2017-06-03 01:14:22	night	-12.7828	-9.752	125	fish	0	2.059
grattan_zigzag-1	Grattan	2017-06-03 01:14:22	night	-12.7828	-9.752	175	fish	0	2.059
grattan_zigzag-1	Grattan	2017-06-03 01:14:22	night	-12.7828	-9.752	225	fish	0	2.059
grattan_zigzag-1	Grattan	2017-06-03 01:14:22	night	-12.7828	-9.752	275	fish	0	2.059
grattan_zigzag-1	Grattan	2017-06-03 01:14:22	night	-12.7828	-9.752	325	fish	0	2.059
grattan_zigzag-1	Grattan	2017-06-03 01:16:12	night	-12.7836	-9.7564	25	fish	0	2.073
grattan_zigzag-1	Grattan	2017-06-03 01:16:12	night	-12.7836	-9.7564	75	fish	64.7656	2.073
grattan_zigzag-1	Grattan	2017-06-03 01:16:12	night	-12.7836	-9.7564	125	fish	0	2.073
grattan_zigzag-1	Grattan	2017-06-03 01:16:12	night	-12.7836	-9.7564	175	fish	0	2.073
grattan_zigzag-1	Grattan	2017-06-03 01:16:12	night	-12.7836	-9.7564	225	fish	0	2.073
grattan_zigzag-1	Grattan	2017-06-03 01:16:12	night	-12.7836	-9.7564	275	fish	0	2.073
grattan_zigzag-1	Grattan	2017-06-03 01:16:12	night	-12.7836	-9.7564	325	fish	0	2.073
grattan_zigzag-1	Grattan	2017-06-03 01:18:03	night	-12.7843	-9.76086	25	fish	1.715	2.2
grattan_zigzag-1	Grattan	2017-06-03 01:18:03	night	-12.7843	-9.76086	75	fish	63.9877	2.2
grattan_zigzag-1	Grattan	2017-06-03 01:18:03	night	-12.7843	-9.76086	125	fish	0	2.2
grattan_zigzag-1	Grattan	2017-06-03 01:18:03	night	-12.7843	-9.76086	175	fish	0	2.2
grattan_zigzag-1	Grattan	2017-06-03 01:18:03	night	-12.7843	-9.76086	225	fish	0	2.2
grattan_zigzag-1	Grattan	2017-06-03 01:18:03	night	-12.7843	-9.76086	275	fish	0	2.2
grattan_zigzag-1	Grattan	2017-06-03 01:18:03	night	-12.7843	-9.76086	325	fish	0	2.2
grattan_zigzag-1	Grattan	2017-06-03 01:19:55	night	-12.785	-9.76536	25	fish	0	2.435
grattan_zigzag-1	Grattan	2017-06-03 01:19:55	night	-12.785	-9.76536	75	fish	39.5077	2.435
grattan_zigzag-1	Grattan	2017-06-03 01:19:55	night	-12.785	-9.76536	125	fish	0	2.435
grattan_zigzag-1	Grattan	2017-06-03 01:19:55	night	-12.785	-9.76536	175	fish	4.85266	2.435
grattan_zigzag-1	Grattan	2017-06-03 01:19:55	night	-12.785	-9.76536	225	fish	0	2.435
grattan_zigzag-1	Grattan	2017-06-03 01:19:55	night	-12.785	-9.76536	275	fish	2.46657	2.435
grattan_zigzag-1	Grattan	2017-06-03 01:19:55	night	-12.785	-9.76536	325	fish	3.4619	2.435
grattan_zigzag-1	Grattan	2017-06-03 01:21:46	night	-12.7856	-9.76981	25	fish	6.01914	2.742
grattan_zigzag-1	Grattan	2017-06-03 01:21:46	night	-12.7856	-9.76981	75	fish	22.2498	2.742
grattan_zigzag-1	Grattan	2017-06-03 01:21:46	night	-12.7856	-9.76981	125	fish	0.556398	2.742
grattan_zigzag-1	Grattan	2017-06-03 01:21:46	night	-12.7856	-9.76981	175	fish	9.79219	2.742
grattan_zigzag-1	Grattan	2017-06-03 01:21:46	night	-12.7856	-9.76981	225	fish	0	2.742
grattan_zigzag-1	Grattan	2017-06-03 01:21:46	night	-12.7856	-9.76981	275	fish	0	2.742
grattan_zigzag-1	Grattan	2017-06-03 01:21:46	night	-12.7856	-9.76981	325	fish	0	2.742
grattan_zigzag-1	Grattan	2017-06-03 01:23:24	night	-12.7862	-9.77378	25	fish	7.50178	3.051
grattan_zigzag-1	Grattan	2017-06-03 01:23:24	night	-12.7862	-9.77378	75	fish	29.9227	3.051
grattan_zigzag-1	Grattan	2017-06-03 01:23:24	night	-12.7862	-9.77378	125	fish	0	3.051
grattan_zigzag-1	Grattan	2017-06-03 01:23:24	night	-12.7862	-9.77378	175	fish	17.8624	3.051
grattan_zigzag-1	Grattan	2017-06-03 01:23:24	night	-12.7862	-9.77378	225	fish	0	3.051
grattan_zigzag-1	Grattan	2017-06-03 01:23:24	night	-12.7862	-9.77378	275	fish	0	3.051
grattan_zigzag-1	Grattan	2017-06-03 01:23:24	night	-12.7862	-9.77378	325	fish	0	3.051
grattan_zigzag-1	Grattan	2017-06-03 01:30:22	night	-12.7863	-9.76812	25	fish	1.93574	2.554
grattan_zigzag-1	Grattan	2017-06-03 01:30:22	night	-12.7863	-9.76812	75	fish	91.077	2.554
grattan_zigzag-1	Grattan	2017-06-03 01:30:22	night	-12.7863	-9.76812	125	fish	0	2.554
grattan_zigzag-1	Grattan	2017-06-03 01:30:22	night	-12.7863	-9.76812	175	fish	0.28677	2.554
grattan_zigzag-1	Grattan	2017-06-03 01:30:22	night	-12.7863	-9.76812	225	fish	0	2.554
grattan_zigzag-1	Grattan	2017-06-03 01:30:22	night	-12.7863	-9.76812	275	fish	0	2.554
grattan_zigzag-1	Grattan	2017-06-03 01:30:22	night	-12.7863	-9.76812	325	fish	0.243864	2.554
grattan_zigzag-1	Grattan	2017-06-03 01:32:34	night	-12.7836	-9.76324	25	fish	2.38241	2.409
grattan_zigzag-1	Grattan	2017-06-03 01:32:34	night	-12.7836	-9.76324	75	fish	44.502	2.409
grattan_zigzag-1	Grattan	2017-06-03 01:32:34	night	-12.7836	-9.76324	125	fish	0	2.409
grattan_zigzag-1	Grattan	2017-06-03 01:32:34	night	-12.7836	-9.76324	175	fish	3.07006	2.409
grattan_zigzag-1	Grattan	2017-06-03 01:32:34	night	-12.7836	-9.76324	225	fish	0	2.409
grattan_zigzag-1	Grattan	2017-06-03 01:32:34	night	-12.7836	-9.76324	275	fish	0.374422	2.409
grattan_zigzag-1	Grattan	2017-06-03 01:32:34	night	-12.7836	-9.76324	325	fish	0	2.409
grattan_zigzag-1	Grattan	2017-06-03 01:34:20	night	-12.7812	-9.75939	25	fish	0	2.435
grattan_zigzag-1	Grattan	2017-06-03 01:34:20	night	-12.7812	-9.75939	75	fish	11.5027	2.435
grattan_zigzag-1	Grattan	2017-06-03 01:34:20	night	-12.7812	-9.75939	125	fish	0	2.435
grattan_zigzag-1	Grattan	2017-06-03 01:34:20	night	-12.7812	-9.75939	175	fish	0	2.435
grattan_zigzag-1	Grattan	2017-06-03 01:34:20	night	-12.7812	-9.75939	225	fish	0	2.435
grattan_zigzag-1	Grattan	2017-06-03 01:34:20	night	-12.7812	-9.75939	275	fish	0	2.435
grattan_zigzag-1	Grattan	2017-06-03 01:34:20	night	-12.7812	-9.75939	325	fish	0	2.435
grattan_zigzag-1	Grattan	2017-06-03 01:36:31	night	-12.7785	-9.75597	25	fish	0	2.6
grattan_zigzag-1	Grattan	2017-06-03 01:36:31	night	-12.7785	-9.75597	75	fish	0	2.6
grattan_zigzag-1	Grattan	2017-06-03 01:36:31	night	-12.7785	-9.75597	125	fish	0	2.6
grattan_zigzag-1	Grattan	2017-06-03 01:36:31	night	-12.7785	-9.75597	175	fish	0	2.6
grattan_zigzag-1	Grattan	2017-06-03 01:36:31	night	-12.7785	-9.75597	225	fish	0	2.6
grattan_zigzag-1	Grattan	2017-06-03 01:36:31	night	-12.7785	-9.75597	275	fish	0	2.6
grattan_zigzag-1	Grattan	2017-06-03 01:36:31	night	-12.7785	-9.75597	325	fish	0	2.6
grattan_ew-1	Grattan	2017-05-28 00:03:25	night	-13.0088	-9.73842	25	zooplankton	40.8253	19.642
grattan_ew-1	Grattan	2017-05-28 00:03:25	night	-13.0088	-9.73842	75	zooplankton	127.559	19.642
grattan_ew-1	Grattan	2017-05-28 00:03:25	night	-13.0088	-9.73842	125	zooplankton	72.8411	19.642
grattan_ew-1	Grattan	2017-05-28 00:03:25	night	-13.0088	-9.73842	175	zooplankton	16.7044	19.642
grattan_ew-1	Grattan	2017-05-28 00:03:25	night	-13.0088	-9.73842	225	zooplankton	1.3121	19.642
grattan_ew-1	Grattan	2017-05-28 00:03:25	night	-13.0088	-9.73842	275	zooplankton	0	19.642
grattan_ew-1	Grattan	2017-05-28 00:03:25	night	-13.0088	-9.73842	325	zooplankton	0	19.642
grattan_ew-1	Grattan	2017-05-28 00:05:11	night	-13.0042	-9.73837	25	zooplankton	44.8467	19.141
grattan_ew-1	Grattan	2017-05-28 00:05:11	night	-13.0042	-9.73837	75	zooplankton	119.213	19.141
grattan_ew-1	Grattan	2017-05-28 00:05:11	night	-13.0042	-9.73837	125	zooplankton	88.6484	19.141
grattan_ew-1	Grattan	2017-05-28 00:05:11	night	-13.0042	-9.73837	175	zooplankton	19.3214	19.141
grattan_ew-1	Grattan	2017-05-28 00:05:11	night	-13.0042	-9.73837	225	zooplankton	0.635504	19.141
grattan_ew-1	Grattan	2017-05-28 00:05:11	night	-13.0042	-9.73837	275	zooplankton	0	19.141
grattan_ew-1	Grattan	2017-05-28 00:05:11	night	-13.0042	-9.73837	325	zooplankton	0	19.141
grattan_ew-1	Grattan	2017-05-28 00:07:00	night	-12.9996	-9.73839	25	zooplankton	37.0506	18.639
grattan_ew-1	Grattan	2017-05-28 00:07:00	night	-12.9996	-9.73839	75	zooplankton	121.606	18.639
grattan_ew-1	Grattan	2017-05-28 00:07:00	night	-12.9996	-9.73839	125	zooplankton	99.1161	18.639
grattan_ew-1	Grattan	2017-05-28 00:07:00	night	-12.9996	-9.73839	175	zooplankton	15.415	18.639
grattan_ew-1	Grattan	2017-05-28 00:07:00	night	-12.9996	-9.73839	225	zooplankton	1.39305	18.639
grattan_ew-1	Grattan	2017-05-28 00:07:00	night	-12.9996	-9.73839	275	zooplankton	0.402579	18.639
grattan_ew-1	Grattan	2017-05-28 00:07:00	night	-12.9996	-9.73839	325	zooplankton	0	18.639
grattan_ew-1	Grattan	2017-05-28 00:08:48	night	-12.9951	-9.73837	25	zooplankton	35.4083	18.142
grattan_ew-1	Grattan	2017-05-28 00:08:48	night	-12.9951	-9.73837	75	zooplankton	125.724	18.142
grattan_ew-1	Grattan	2017-05-28 00:08:48	night	-12.9951	-9.73837	125	zooplankton	87.4752	18.142
grattan_ew-1	Grattan	2017-05-28 00:08:48	night	-12.9951	-9.73837	175	zooplankton	9.13538	18.142
grattan_ew-1	Grattan	2017-05-28 00:08:48	night	-12.9951	-9.73837	225	zooplankton	1.99412	18.142
grattan_ew-1	Grattan	2017-05-28 00:08:48	night	-12.9951	-9.73837	275	zooplankton	0.114788	18.142
grattan_ew-1	Grattan	2017-05-28 00:08:48	night	-12.9951	-9.73837	325	zooplankton	0	18.142
grattan_ew-1	Grattan	2017-05-28 00:10:35	night	-12.9905	-9.73834	25	zooplankton	41.8725	17.644
grattan_ew-1	Grattan	2017-05-28 00:10:35	night	-12.9905	-9.73834	75	zooplankton	133.9	17.644
grattan_ew-1	Grattan	2017-05-28 00:10:35	night	-12.9905	-9.73834	125	zooplankton	87.6414	17.644
grattan_ew-1	Grattan	2017-05-28 00:10:35	night	-12.9905	-9.73834	175	zooplankton	11.1108	17.644
grattan_ew-1	Grattan	2017-05-28 00:10:35	night	-12.9905	-9.73834	225	zooplankton	1.21273	17.644
grattan_ew-1	Grattan	2017-05-28 00:10:35	night	-12.9905	-9.73834	275	zooplankton	0	17.644
grattan_ew-1	Grattan	2017-05-28 00:10:35	night	-12.9905	-9.73834	325	zooplankton	0	17.644
grattan_ew-1	Grattan	2017-05-28 00:12:23	night	-12.9861	-9.73834	25	zooplankton	43.5784	17.153
grattan_ew-1	Grattan	2017-05-28 00:12:23	night	-12.9861	-9.73834	75	zooplankton	132.183	17.153
grattan_ew-1	Grattan	2017-05-28 00:12:23	night	-12.9861	-9.73834	125	zooplankton	88.808	17.153
grattan_ew-1	Grattan	2017-05-28 00:12:23	night	-12.9861	-9.73834	175	zooplankton	8.12197	17.153
grattan_ew-1	Grattan	2017-05-28 00:12:23	night	-12.9861	-9.73834	225	zooplankton	2.0591	17.153
grattan_ew-1	Grattan	2017-05-28 00:12:23	night	-12.9861	-9.73834	275	zooplankton	0.245439	17.153
grattan_ew-1	Grattan	2017-05-28 00:12:23	night	-12.9861	-9.73834	325	zooplankton	0	17.153
grattan_ew-1	Grattan	2017-05-28 00:14:12	night	-12.9815	-9.73833	25	zooplankton	42.8556	16.648
grattan_ew-1	Grattan	2017-05-28 00:14:12	night	-12.9815	-9.73833	75	zooplankton	136.376	16.648
grattan_ew-1	Grattan	2017-05-28 00:14:12	night	-12.9815	-9.73833	125	zooplankton	88.6457	16.648
grattan_ew-1	Grattan	2017-05-28 00:14:12	night	-12.9815	-9.73833	175	zooplankton	8.9907	16.648
grattan_ew-1	Grattan	2017-05-28 00:14:12	night	-12.9815	-9.73833	225	zooplankton	3.58795	16.648
grattan_ew-1	Grattan	2017-05-28 00:14:12	night	-12.9815	-9.73833	275	zooplankton	0	16.648
grattan_ew-1	Grattan	2017-05-28 00:14:12	night	-12.9815	-9.73833	325	zooplankton	0	16.648
grattan_ew-1	Grattan	2017-05-28 00:16:02	night	-12.9769	-9.73834	25	zooplankton	38.9227	16.143
grattan_ew-1	Grattan	2017-05-28 00:16:02	night	-12.9769	-9.73834	75	zooplankton	133.745	16.143
grattan_ew-1	Grattan	2017-05-28 00:16:02	night	-12.9769	-9.73834	125	zooplankton	78.5415	16.143
grattan_ew-1	Grattan	2017-05-28 00:16:02	night	-12.9769	-9.73834	175	zooplankton	7.18986	16.143
grattan_ew-1	Grattan	2017-05-28 00:16:02	night	-12.9769	-9.73834	225	zooplankton	2.91649	16.143
grattan_ew-1	Grattan	2017-05-28 00:16:02	night	-12.9769	-9.73834	275	zooplankton	0.314679	16.143
grattan_ew-1	Grattan	2017-05-28 00:16:02	night	-12.9769	-9.73834	325	zooplankton	0	16.143
grattan_ew-1	Grattan	2017-05-28 00:17:51	night	-12.9723	-9.73833	25	zooplankton	49.8776	15.645
grattan_ew-1	Grattan	2017-05-28 00:17:51	night	-12.9723	-9.73833	75	zooplankton	131.275	15.645
grattan_ew-1	Grattan	2017-05-28 00:17:51	night	-12.9723	-9.73833	125	zooplankton	70.3264	15.645
grattan_ew-1	Grattan	2017-05-28 00:17:51	night	-12.9723	-9.73833	175	zooplankton	3.94131	15.645
grattan_ew-1	Grattan	2017-05-28 00:17:51	night	-12.9723	-9.73833	225	zooplankton	2.09145	15.645
grattan_ew-1	Grattan	2017-05-28 00:17:51	night	-12.9723	-9.73833	275	zooplankton	0	15.645
grattan_ew-1	Grattan	2017-05-28 00:17:51	night	-12.9723	-9.73833	325	zooplankton	0	15.645
grattan_ew-1	Grattan	2017-05-28 00:19:37	night	-12.9678	-9.73834	25	zooplankton	48.0556	15.149
grattan_ew-1	Grattan	2017-05-28 00:19:37	night	-12.9678	-9.73834	75	zooplankton	141.931	15.149
grattan_ew-1	Grattan	2017-05-28 00:19:37	night	-12.9678	-9.73834	125	zooplankton	72.4237	15.149
grattan_ew-1	Grattan	2017-05-28 00:19:37	night	-12.9678	-9.73834	175	zooplankton	3.55807	15.149
grattan_ew-1	Grattan	2017-05-28 00:19:37	night	-12.9678	-9.73834	225	zooplankton	1.3804	15.149
grattan_ew-1	Grattan	2017-05-28 00:19:37	night	-12.9678	-9.73834	275	zooplankton	0.136229	15.149
grattan_ew-1	Grattan	2017-05-28 00:19:37	night	-12.9678	-9.73834	325	zooplankton	0	15.149
grattan_ew-1	Grattan	2017-05-28 00:21:28	night	-12.9632	-9.73837	25	zooplankton	51.9233	14.649
grattan_ew-1	Grattan	2017-05-28 00:21:28	night	-12.9632	-9.73837	75	zooplankton	139.812	14.649
grattan_ew-1	Grattan	2017-05-28 00:21:28	night	-12.9632	-9.73837	125	zooplankton	71.6138	14.649
grattan_ew-1	Grattan	2017-05-28 00:21:28	night	-12.9632	-9.73837	175	zooplankton	5.22187	14.649
grattan_ew-1	Grattan	2017-05-28 00:21:28	night	-12.9632	-9.73837	225	zooplankton	1.15258	14.649
grattan_ew-1	Grattan	2017-05-28 00:21:28	night	-12.9632	-9.73837	275	zooplankton	0	14.649
grattan_ew-1	Grattan	2017-05-28 00:21:28	night	-12.9632	-9.73837	325	zooplankton	0	14.649
grattan_ew-1	Grattan	2017-05-28 00:23:16	night	-12.9586	-9.73838	25	zooplankton	54.8287	14.149
grattan_ew-1	Grattan	2017-05-28 00:23:16	night	-12.9586	-9.73838	75	zooplankton	144.838	14.149
grattan_ew-1	Grattan	2017-05-28 00:23:16	night	-12.9586	-9.73838	125	zooplankton	74.1747	14.149
grattan_ew-1	Grattan	2017-05-28 00:23:16	night	-12.9586	-9.73838	175	zooplankton	8.15635	14.149
grattan_ew-1	Grattan	2017-05-28 00:23:16	night	-12.9586	-9.73838	225	zooplankton	2.12702	14.149
grattan_ew-1	Grattan	2017-05-28 00:23:16	night	-12.9586	-9.73838	275	zooplankton	0.157515	14.149
grattan_ew-1	Grattan	2017-05-28 00:23:16	night	-12.9586	-9.73838	325	zooplankton	0	14.149
grattan_ew-1	Grattan	2017-05-28 00:25:02	night	-12.9541	-9.73839	25	zooplankton	44.2051	13.654
grattan_ew-1	Grattan	2017-05-28 00:25:02	night	-12.9541	-9.73839	75	zooplankton	142.764	13.654
grattan_ew-1	Grattan	2017-05-28 00:25:02	night	-12.9541	-9.73839	125	zooplankton	68.0127	13.654
grattan_ew-1	Grattan	2017-05-28 00:25:02	night	-12.9541	-9.73839	175	zooplankton	6.66436	13.654
grattan_ew-1	Grattan	2017-05-28 00:25:02	night	-12.9541	-9.73839	225	zooplankton	4.84229	13.654
grattan_ew-1	Grattan	2017-05-28 00:25:02	night	-12.9541	-9.73839	275	zooplankton	0.271314	13.654
grattan_ew-1	Grattan	2017-05-28 00:25:02	night	-12.9541	-9.73839	325	zooplankton	0	13.654
grattan_ew-1	Grattan	2017-05-28 00:26:51	night	-12.9496	-9.73842	25	zooplankton	41.7617	13.155
grattan_ew-1	Grattan	2017-05-28 00:26:51	night	-12.9496	-9.73842	75	zooplankton	151.71	13.155
grattan_ew-1	Grattan	2017-05-28 00:26:51	night	-12.9496	-9.73842	125	zooplankton	69.336	13.155
grattan_ew-1	Grattan	2017-05-28 00:26:51	night	-12.9496	-9.73842	175	zooplankton	6.93677	13.155
grattan_ew-1	Grattan	2017-05-28 00:26:51	night	-12.9496	-9.73842	225	zooplankton	2.62087	13.155
grattan_ew-1	Grattan	2017-05-28 00:26:51	night	-12.9496	-9.73842	275	zooplankton	0.413814	13.155
grattan_ew-1	Grattan	2017-05-28 00:26:51	night	-12.9496	-9.73842	325	zooplankton	0	13.155
grattan_ew-1	Grattan	2017-05-28 00:28:39	night	-12.945	-9.73852	25	zooplankton	35.8637	12.657
grattan_ew-1	Grattan	2017-05-28 00:28:39	night	-12.945	-9.73852	75	zooplankton	148.213	12.657
grattan_ew-1	Grattan	2017-05-28 00:28:39	night	-12.945	-9.73852	125	zooplankton	52.0672	12.657
grattan_ew-1	Grattan	2017-05-28 00:28:39	night	-12.945	-9.73852	175	zooplankton	7.99096	12.657
grattan_ew-1	Grattan	2017-05-28 00:28:39	night	-12.945	-9.73852	225	zooplankton	0.735946	12.657
grattan_ew-1	Grattan	2017-05-28 00:28:39	night	-12.945	-9.73852	275	zooplankton	0.132251	12.657
grattan_ew-1	Grattan	2017-05-28 00:28:39	night	-12.945	-9.73852	325	zooplankton	0	12.657
grattan_ew-1	Grattan	2017-05-28 00:30:30	night	-12.9404	-9.73844	25	zooplankton	50.1288	12.151
grattan_ew-1	Grattan	2017-05-28 00:30:30	night	-12.9404	-9.73844	75	zooplankton	140.992	12.151
grattan_ew-1	Grattan	2017-05-28 00:30:30	night	-12.9404	-9.73844	125	zooplankton	54.6682	12.151
grattan_ew-1	Grattan	2017-05-28 00:30:30	night	-12.9404	-9.73844	175	zooplankton	3.82246	12.151
grattan_ew-1	Grattan	2017-05-28 00:30:30	night	-12.9404	-9.73844	225	zooplankton	2.22386	12.151
grattan_ew-1	Grattan	2017-05-28 00:30:30	night	-12.9404	-9.73844	275	zooplankton	0.673104	12.151
grattan_ew-1	Grattan	2017-05-28 00:30:30	night	-12.9404	-9.73844	325	zooplankton	0	12.151
grattan_ew-1	Grattan	2017-05-28 00:32:18	night	-12.9359	-9.73831	25	zooplankton	48.493	11.662
grattan_ew-1	Grattan	2017-05-28 00:32:18	night	-12.9359	-9.73831	75	zooplankton	142.851	11.662
grattan_ew-1	Grattan	2017-05-28 00:32:18	night	-12.9359	-9.73831	125	zooplankton	49.463	11.662
grattan_ew-1	Grattan	2017-05-28 00:32:18	night	-12.9359	-9.73831	175	zooplankton	3.47633	11.662
grattan_ew-1	Grattan	2017-05-28 00:32:18	night	-12.9359	-9.73831	225	zooplankton	1.6252	11.662
grattan_ew-1	Grattan	2017-05-28 00:32:18	night	-12.9359	-9.73831	275	zooplankton	0.156666	11.662
grattan_ew-1	Grattan	2017-05-28 00:32:18	night	-12.9359	-9.73831	325	zooplankton	0	11.662
grattan_ew-1	Grattan	2017-05-28 00:34:09	night	-12.9313	-9.7382	25	zooplankton	46.2354	11.158
grattan_ew-1	Grattan	2017-05-28 00:34:09	night	-12.9313	-9.7382	75	zooplankton	137.381	11.158
grattan_ew-1	Grattan	2017-05-28 00:34:09	night	-12.9313	-9.7382	125	zooplankton	41.6953	11.158
grattan_ew-1	Grattan	2017-05-28 00:34:09	night	-12.9313	-9.7382	175	zooplankton	2.83321	11.158
grattan_ew-1	Grattan	2017-05-28 00:34:09	night	-12.9313	-9.7382	225	zooplankton	1.46998	11.158
grattan_ew-1	Grattan	2017-05-28 00:34:09	night	-12.9313	-9.7382	275	zooplankton	0.732516	11.158
grattan_ew-1	Grattan	2017-05-28 00:34:09	night	-12.9313	-9.7382	325	zooplankton	0	11.158
grattan_ew-1	Grattan	2017-05-28 00:35:59	night	-12.9268	-9.73807	25	zooplankton	53.1308	10.662
grattan_ew-1	Grattan	2017-05-28 00:35:59	night	-12.9268	-9.73807	75	zooplankton	122.241	10.662
grattan_ew-1	Grattan	2017-05-28 00:35:59	night	-12.9268	-9.73807	125	zooplankton	48.1246	10.662
grattan_ew-1	Grattan	2017-05-28 00:35:59	night	-12.9268	-9.73807	175	zooplankton	2.67303	10.662
grattan_ew-1	Grattan	2017-05-28 00:35:59	night	-12.9268	-9.73807	225	zooplankton	1.18693	10.662
grattan_ew-1	Grattan	2017-05-28 00:35:59	night	-12.9268	-9.73807	275	zooplankton	0.600396	10.662
grattan_ew-1	Grattan	2017-05-28 00:35:59	night	-12.9268	-9.73807	325	zooplankton	0	10.662
grattan_ew-1	Grattan	2017-05-28 00:37:52	night	-12.9222	-9.7379	25	zooplankton	63.2824	10.156
grattan_ew-1	Grattan	2017-05-28 00:37:52	night	-12.9222	-9.7379	75	zooplankton	125.159	10.156
grattan_ew-1	Grattan	2017-05-28 00:37:52	night	-12.9222	-9.7379	125	zooplankton	36.1831	10.156
grattan_ew-1	Grattan	2017-05-28 00:37:52	night	-12.9222	-9.7379	175	zooplankton	1.97778	10.156
grattan_ew-1	Grattan	2017-05-28 00:37:52	night	-12.9222	-9.7379	225	zooplankton	3.43362	10.156
grattan_ew-1	Grattan	2017-05-28 00:37:52	night	-12.9222	-9.7379	275	zooplankton	0	10.156
grattan_ew-1	Grattan	2017-05-28 00:37:52	night	-12.9222	-9.7379	325	zooplankton	0	10.156
grattan_ew-1	Grattan	2017-05-28 00:39:40	night	-12.9177	-9.73777	25	zooplankton	62.9478	9.665
grattan_ew-1	Grattan	2017-05-28 00:39:40	night	-12.9177	-9.73777	75	zooplankton	122.36	9.665
grattan_ew-1	Grattan	2017-05-28 00:39:40	night	-12.9177	-9.73777	125	zooplankton	27.3639	9.665
grattan_ew-1	Grattan	2017-05-28 00:39:40	night	-12.9177	-9.73777	175	zooplankton	3.43864	9.665
grattan_ew-1	Grattan	2017-05-28 00:39:40	night	-12.9177	-9.73777	225	zooplankton	2.25395	9.665
grattan_ew-1	Grattan	2017-05-28 00:39:40	night	-12.9177	-9.73777	275	zooplankton	0.159379	9.665
grattan_ew-1	Grattan	2017-05-28 00:39:40	night	-12.9177	-9.73777	325	zooplankton	0	9.665
grattan_ew-1	Grattan	2017-05-28 00:41:29	night	-12.9131	-9.73772	25	zooplankton	59.5576	9.16
grattan_ew-1	Grattan	2017-05-28 00:41:29	night	-12.9131	-9.73772	75	zooplankton	119.223	9.16
grattan_ew-1	Grattan	2017-05-28 00:41:29	night	-12.9131	-9.73772	125	zooplankton	20.633	9.16
grattan_ew-1	Grattan	2017-05-28 00:41:29	night	-12.9131	-9.73772	175	zooplankton	2.55766	9.16
grattan_ew-1	Grattan	2017-05-28 00:41:29	night	-12.9131	-9.73772	225	zooplankton	2.51351	9.16
grattan_ew-1	Grattan	2017-05-28 00:41:29	night	-12.9131	-9.73772	275	zooplankton	3.71374	9.16
grattan_ew-1	Grattan	2017-05-28 00:41:29	night	-12.9131	-9.73772	325	zooplankton	0	9.16
grattan_ew-1	Grattan	2017-05-28 00:43:17	night	-12.9086	-9.7378	25	zooplankton	53.7188	8.665
grattan_ew-1	Grattan	2017-05-28 00:43:17	night	-12.9086	-9.7378	75	zooplankton	116.311	8.665
grattan_ew-1	Grattan	2017-05-28 00:43:17	night	-12.9086	-9.7378	125	zooplankton	14.0912	8.665
grattan_ew-1	Grattan	2017-05-28 00:43:17	night	-12.9086	-9.7378	175	zooplankton	2.44401	8.665
grattan_ew-1	Grattan	2017-05-28 00:43:17	night	-12.9086	-9.7378	225	zooplankton	2.74801	8.665
grattan_ew-1	Grattan	2017-05-28 00:43:17	night	-12.9086	-9.7378	275	zooplankton	0.457344	8.665
grattan_ew-1	Grattan	2017-05-28 00:43:17	night	-12.9086	-9.7378	325	zooplankton	0	8.665
grattan_ew-1	Grattan	2017-05-28 00:45:10	night	-12.904	-9.73787	25	zooplankton	53.3658	8.167
grattan_ew-1	Grattan	2017-05-28 00:45:10	night	-12.904	-9.73787	75	zooplankton	118.806	8.167
grattan_ew-1	Grattan	2017-05-28 00:45:10	night	-12.904	-9.73787	125	zooplankton	14.254	8.167
grattan_ew-1	Grattan	2017-05-28 00:45:10	night	-12.904	-9.73787	175	zooplankton	3.96018	8.167
grattan_ew-1	Grattan	2017-05-28 00:45:10	night	-12.904	-9.73787	225	zooplankton	1.74348	8.167
grattan_ew-1	Grattan	2017-05-28 00:45:10	night	-12.904	-9.73787	275	zooplankton	0.210316	8.167
grattan_ew-1	Grattan	2017-05-28 00:45:10	night	-12.904	-9.73787	325	zooplankton	0	8.167
grattan_ew-1	Grattan	2017-05-28 00:47:02	night	-12.8995	-9.73801	25	zooplankton	56.1494	7.672
grattan_ew-1	Grattan	2017-05-28 00:47:02	night	-12.8995	-9.73801	75	zooplankton	106.721	7.672
grattan_ew-1	Grattan	2017-05-28 00:47:02	night	-12.8995	-9.73801	125	zooplankton	18.306	7.672
grattan_ew-1	Grattan	2017-05-28 00:47:02	night	-12.8995	-9.73801	175	zooplankton	2.57176	7.672
grattan_ew-1	Grattan	2017-05-28 00:47:02	night	-12.8995	-9.73801	225	zooplankton	2.39184	7.672
grattan_ew-1	Grattan	2017-05-28 00:47:02	night	-12.8995	-9.73801	275	zooplankton	0.582503	7.672
grattan_ew-1	Grattan	2017-05-28 00:47:02	night	-12.8995	-9.73801	325	zooplankton	0	7.672
grattan_ew-1	Grattan	2017-05-28 00:48:53	night	-12.8949	-9.73814	25	zooplankton	57.046	7.178
grattan_ew-1	Grattan	2017-05-28 00:48:53	night	-12.8949	-9.73814	75	zooplankton	99.663	7.178
grattan_ew-1	Grattan	2017-05-28 00:48:53	night	-12.8949	-9.73814	125	zooplankton	15.438	7.178
grattan_ew-1	Grattan	2017-05-28 00:48:53	night	-12.8949	-9.73814	175	zooplankton	1.69967	7.178
grattan_ew-1	Grattan	2017-05-28 00:48:53	night	-12.8949	-9.73814	225	zooplankton	0.903519	7.178
grattan_ew-1	Grattan	2017-05-28 00:48:53	night	-12.8949	-9.73814	275	zooplankton	0.512909	7.178
grattan_ew-1	Grattan	2017-05-28 00:48:53	night	-12.8949	-9.73814	325	zooplankton	0	7.178
grattan_ew-1	Grattan	2017-05-28 00:50:45	night	-12.8904	-9.73827	25	zooplankton	51.325	6.682
grattan_ew-1	Grattan	2017-05-28 00:50:45	night	-12.8904	-9.73827	75	zooplankton	114.088	6.682
grattan_ew-1	Grattan	2017-05-28 00:50:45	night	-12.8904	-9.73827	125	zooplankton	22.0735	6.682
grattan_ew-1	Grattan	2017-05-28 00:50:45	night	-12.8904	-9.73827	175	zooplankton	2.38052	6.682
grattan_ew-1	Grattan	2017-05-28 00:50:45	night	-12.8904	-9.73827	225	zooplankton	0.973994	6.682
grattan_ew-1	Grattan	2017-05-28 00:50:45	night	-12.8904	-9.73827	275	zooplankton	0	6.682
grattan_ew-1	Grattan	2017-05-28 00:50:45	night	-12.8904	-9.73827	325	zooplankton	0	6.682
grattan_ew-1	Grattan	2017-05-28 00:52:38	night	-12.8858	-9.73838	25	zooplankton	46.6897	6.188
grattan_ew-1	Grattan	2017-05-28 00:52:38	night	-12.8858	-9.73838	75	zooplankton	106.134	6.188
grattan_ew-1	Grattan	2017-05-28 00:52:38	night	-12.8858	-9.73838	125	zooplankton	22.579	6.188
grattan_ew-1	Grattan	2017-05-28 00:52:38	night	-12.8858	-9.73838	175	zooplankton	1.15966	6.188
grattan_ew-1	Grattan	2017-05-28 00:52:38	night	-12.8858	-9.73838	225	zooplankton	1.24113	6.188
grattan_ew-1	Grattan	2017-05-28 00:52:38	night	-12.8858	-9.73838	275	zooplankton	0	6.188
grattan_ew-1	Grattan	2017-05-28 00:52:38	night	-12.8858	-9.73838	325	zooplankton	0	6.188
grattan_ew-1	Grattan	2017-05-28 00:54:28	night	-12.8813	-9.7385	25	zooplankton	46.4787	5.694
grattan_ew-1	Grattan	2017-05-28 00:54:28	night	-12.8813	-9.7385	75	zooplankton	109.817	5.694
grattan_ew-1	Grattan	2017-05-28 00:54:28	night	-12.8813	-9.7385	125	zooplankton	25.4188	5.694
grattan_ew-1	Grattan	2017-05-28 00:54:28	night	-12.8813	-9.7385	175	zooplankton	0.941063	5.694
grattan_ew-1	Grattan	2017-05-28 00:54:28	night	-12.8813	-9.7385	225	zooplankton	1.48235	5.694
grattan_ew-1	Grattan	2017-05-28 00:54:28	night	-12.8813	-9.7385	275	zooplankton	0	5.694
grattan_ew-1	Grattan	2017-05-28 00:54:28	night	-12.8813	-9.7385	325	zooplankton	0	5.694
grattan_ew-1	Grattan	2017-05-28 00:56:23	night	-12.8767	-9.73864	25	zooplankton	52.936	5.187
grattan_ew-1	Grattan	2017-05-28 00:56:23	night	-12.8767	-9.73864	75	zooplankton	111.167	5.187
grattan_ew-1	Grattan	2017-05-28 00:56:23	night	-12.8767	-9.73864	125	zooplankton	25.3506	5.187
grattan_ew-1	Grattan	2017-05-28 00:56:23	night	-12.8767	-9.73864	175	zooplankton	0.785422	5.187
grattan_ew-1	Grattan	2017-05-28 00:56:23	night	-12.8767	-9.73864	225	zooplankton	2.0074	5.187
grattan_ew-1	Grattan	2017-05-28 00:56:23	night	-12.8767	-9.73864	275	zooplankton	0	5.187
grattan_ew-1	Grattan	2017-05-28 00:56:23	night	-12.8767	-9.73864	325	zooplankton	0	5.187
grattan_ew-1	Grattan	2017-05-28 00:58:23	night	-12.8722	-9.73868	25	zooplankton	56.7193	4.698
grattan_ew-1	Grattan	2017-05-28 00:58:23	night	-12.8722	-9.73868	75	zooplankton	117.344	4.698
grattan_ew-1	Grattan	2017-05-28 00:58:23	night	-12.8722	-9.73868	125	zooplankton	26.8412	4.698
grattan_ew-1	Grattan	2017-05-28 00:58:23	night	-12.8722	-9.73868	175	zooplankton	0.978161	4.698
grattan_ew-1	Grattan	2017-05-28 00:58:23	night	-12.8722	-9.73868	225	zooplankton	2.25371	4.698
grattan_ew-1	Grattan	2017-05-28 00:58:23	night	-12.8722	-9.73868	275	zooplankton	0	4.698
grattan_ew-1	Grattan	2017-05-28 00:58:23	night	-12.8722	-9.73868	325	zooplankton	0	4.698
grattan_ew-1	Grattan	2017-05-28 01:00:26	night	-12.8676	-9.73878	25	zooplankton	58.385	4.193
grattan_ew-1	Grattan	2017-05-28 01:00:26	night	-12.8676	-9.73878	75	zooplankton	126.897	4.193
grattan_ew-1	Grattan	2017-05-28 01:00:26	night	-12.8676	-9.73878	125	zooplankton	23.8461	4.193
grattan_ew-1	Grattan	2017-05-28 01:00:26	night	-12.8676	-9.73878	175	zooplankton	1.19889	4.193
grattan_ew-1	Grattan	2017-05-28 01:00:26	night	-12.8676	-9.73878	225	zooplankton	3.15191	4.193
grattan_ew-1	Grattan	2017-05-28 01:00:26	night	-12.8676	-9.73878	275	zooplankton	0	4.193
grattan_ew-1	Grattan	2017-05-28 01:00:26	night	-12.8676	-9.73878	325	zooplankton	0	4.193
grattan_ew-1	Grattan	2017-05-28 01:02:22	night	-12.863	-9.73887	25	zooplankton	63.5392	3.692
grattan_ew-1	Grattan	2017-05-28 01:02:22	night	-12.863	-9.73887	75	zooplankton	114.05	3.692
grattan_ew-1	Grattan	2017-05-28 01:02:22	night	-12.863	-9.73887	125	zooplankton	26.3382	3.692
grattan_ew-1	Grattan	2017-05-28 01:02:22	night	-12.863	-9.73887	175	zooplankton	1.32009	3.692
grattan_ew-1	Grattan	2017-05-28 01:02:22	night	-12.863	-9.73887	225	zooplankton	5.13116	3.692
grattan_ew-1	Grattan	2017-05-28 01:02:22	night	-12.863	-9.73887	275	zooplankton	0.001656	3.692
grattan_ew-1	Grattan	2017-05-28 01:02:22	night	-12.863	-9.73887	325	zooplankton	0	3.692
grattan_ew-1	Grattan	2017-05-28 01:04:17	night	-12.8585	-9.73897	25	zooplankton	63.8165	3.191
grattan_ew-1	Grattan	2017-05-28 01:04:17	night	-12.8585	-9.73897	75	zooplankton	119.949	3.191
grattan_ew-1	Grattan	2017-05-28 01:04:17	night	-12.8585	-9.73897	125	zooplankton	26.6245	3.191
grattan_ew-1	Grattan	2017-05-28 01:04:17	night	-12.8585	-9.73897	175	zooplankton	2.9223	3.191
grattan_ew-1	Grattan	2017-05-28 01:04:17	night	-12.8585	-9.73897	225	zooplankton	10.006	3.191
grattan_ew-1	Grattan	2017-05-28 01:04:17	night	-12.8585	-9.73897	275	zooplankton	0	3.191
grattan_ew-1	Grattan	2017-05-28 01:04:17	night	-12.8585	-9.73897	325	zooplankton	0	3.191
grattan_ew-1	Grattan	2017-05-28 01:06:11	night	-12.854	-9.73908	25	zooplankton	61.3191	2.699
grattan_ew-1	Grattan	2017-05-28 01:06:11	night	-12.854	-9.73908	75	zooplankton	126.253	2.699
grattan_ew-1	Grattan	2017-05-28 01:06:11	night	-12.854	-9.73908	125	zooplankton	21.9168	2.699
grattan_ew-1	Grattan	2017-05-28 01:06:11	night	-12.854	-9.73908	175	zooplankton	8.3257	2.699
grattan_ew-1	Grattan	2017-05-28 01:06:11	night	-12.854	-9.73908	225	zooplankton	19.8206	2.699
grattan_ew-1	Grattan	2017-05-28 01:06:11	night	-12.854	-9.73908	275	zooplankton	0.229372	2.699
grattan_ew-1	Grattan	2017-05-28 01:06:11	night	-12.854	-9.73908	325	zooplankton	0	2.699
grattan_ew-1	Grattan	2017-05-28 01:08:06	night	-12.8494	-9.73922	25	zooplankton	54.046	2.203
grattan_ew-1	Grattan	2017-05-28 01:08:06	night	-12.8494	-9.73922	75	zooplankton	126.063	2.203
grattan_ew-1	Grattan	2017-05-28 01:08:06	night	-12.8494	-9.73922	125	zooplankton	25.4579	2.203
grattan_ew-1	Grattan	2017-05-28 01:08:06	night	-12.8494	-9.73922	175	zooplankton	18.3449	2.203
grattan_ew-1	Grattan	2017-05-28 01:08:06	night	-12.8494	-9.73922	225	zooplankton	22.0584	2.203
grattan_ew-1	Grattan	2017-05-28 01:08:06	night	-12.8494	-9.73922	275	zooplankton	0.606879	2.203
grattan_ew-1	Grattan	2017-05-28 01:08:06	night	-12.8494	-9.73922	325	zooplankton	1.68422	2.203
grattan_ew-1	Grattan	2017-05-28 01:09:58	night	-12.8449	-9.73916	25	zooplankton	46.6041	1.709
grattan_ew-1	Grattan	2017-05-28 01:09:58	night	-12.8449	-9.73916	75	zooplankton	142.934	1.709
grattan_ew-1	Grattan	2017-05-28 01:09:58	night	-12.8449	-9.73916	125	zooplankton	26.0689	1.709
grattan_ew-1	Grattan	2017-05-28 01:09:58	night	-12.8449	-9.73916	175	zooplankton	48.0385	1.709
grattan_ew-1	Grattan	2017-05-28 01:09:58	night	-12.8449	-9.73916	225	zooplankton	45.123	1.709
grattan_ew-1	Grattan	2017-05-28 01:09:58	night	-12.8449	-9.73916	275	zooplankton	0.396039	1.709
grattan_ew-1	Grattan	2017-05-28 01:09:58	night	-12.8449	-9.73916	325	zooplankton	0	1.709
grattan_ew-1	Grattan	2017-05-28 01:11:51	night	-12.8404	-9.73914	25	zooplankton	51.9253	1.214
grattan_ew-1	Grattan	2017-05-28 01:11:51	night	-12.8404	-9.73914	75	zooplankton	143.369	1.214
grattan_ew-1	Grattan	2017-05-28 01:11:51	night	-12.8404	-9.73914	125	zooplankton	28.4605	1.214
grattan_ew-1	Grattan	2017-05-28 01:11:51	night	-12.8404	-9.73914	175	zooplankton	71.0694	1.214
grattan_ew-1	Grattan	2017-05-28 01:11:51	night	-12.8404	-9.73914	225	zooplankton	149.757	1.214
grattan_ew-1	Grattan	2017-05-28 01:11:51	night	-12.8404	-9.73914	275	zooplankton	20.6246	1.214
grattan_ew-1	Grattan	2017-05-28 01:11:51	night	-12.8404	-9.73914	325	zooplankton	0	1.214
grattan_ew-1	Grattan	2017-05-28 01:13:33	night	-12.8361	-9.73914	25	zooplankton	43.3165	0.752
grattan_ew-1	Grattan	2017-05-28 01:13:33	night	-12.8361	-9.73914	75	zooplankton	148.627	0.752
grattan_ew-1	Grattan	2017-05-28 01:13:33	night	-12.8361	-9.73914	125	zooplankton	38.4705	0.752
grattan_ew-1	Grattan	2017-05-28 01:13:33	night	-12.8361	-9.73914	175	zooplankton	149.67	0.752
grattan_ew-1	Grattan	2017-05-28 01:13:33	night	-12.8361	-9.73914	225	zooplankton	176.451	0.752
grattan_ew-1	Grattan	2017-05-28 01:13:33	night	-12.8361	-9.73914	275	zooplankton	22.8976	0.752
grattan_ew-1	Grattan	2017-05-28 01:13:33	night	-12.8361	-9.73914	325	zooplankton	28.9203	0.752
grattan_ew-2	Grattan	2017-05-29 20:58:32	night	-12.9105	-9.73821	25	zooplankton	30.1308	8.877
grattan_ew-2	Grattan	2017-05-29 20:58:32	night	-12.9105	-9.73821	75	zooplankton	106.604	8.877
grattan_ew-2	Grattan	2017-05-29 20:58:32	night	-12.9105	-9.73821	125	zooplankton	62.4775	8.877
grattan_ew-2	Grattan	2017-05-29 20:58:32	night	-12.9105	-9.73821	175	zooplankton	6.44935	8.877
grattan_ew-2	Grattan	2017-05-29 20:58:32	night	-12.9105	-9.73821	225	zooplankton	1.64778	8.877
grattan_ew-2	Grattan	2017-05-29 20:58:32	night	-12.9105	-9.73821	275	zooplankton	0.203258	8.877
grattan_ew-2	Grattan	2017-05-29 20:58:32	night	-12.9105	-9.73821	325	zooplankton	0	8.877
grattan_ew-2	Grattan	2017-05-29 21:00:20	night	-12.906	-9.73828	25	zooplankton	33.4908	8.384
grattan_ew-2	Grattan	2017-05-29 21:00:20	night	-12.906	-9.73828	75	zooplankton	114.422	8.384
grattan_ew-2	Grattan	2017-05-29 21:00:20	night	-12.906	-9.73828	125	zooplankton	61.8555	8.384
grattan_ew-2	Grattan	2017-05-29 21:00:20	night	-12.906	-9.73828	175	zooplankton	5.51149	8.384
grattan_ew-2	Grattan	2017-05-29 21:00:20	night	-12.906	-9.73828	225	zooplankton	1.20076	8.384
grattan_ew-2	Grattan	2017-05-29 21:00:20	night	-12.906	-9.73828	275	zooplankton	0	8.384
grattan_ew-2	Grattan	2017-05-29 21:00:20	night	-12.906	-9.73828	325	zooplankton	0	8.384
grattan_ew-2	Grattan	2017-05-29 21:02:09	night	-12.9014	-9.73819	25	zooplankton	40.0586	7.889
grattan_ew-2	Grattan	2017-05-29 21:02:09	night	-12.9014	-9.73819	75	zooplankton	110.978	7.889
grattan_ew-2	Grattan	2017-05-29 21:02:09	night	-12.9014	-9.73819	125	zooplankton	55.7405	7.889
grattan_ew-2	Grattan	2017-05-29 21:02:09	night	-12.9014	-9.73819	175	zooplankton	3.15827	7.889
grattan_ew-2	Grattan	2017-05-29 21:02:09	night	-12.9014	-9.73819	225	zooplankton	4.52627	7.889
grattan_ew-2	Grattan	2017-05-29 21:02:09	night	-12.9014	-9.73819	275	zooplankton	0	7.889
grattan_ew-2	Grattan	2017-05-29 21:02:09	night	-12.9014	-9.73819	325	zooplankton	0	7.889
grattan_ew-2	Grattan	2017-05-29 21:03:55	night	-12.8968	-9.73816	25	zooplankton	30.0654	7.384
grattan_ew-2	Grattan	2017-05-29 21:03:55	night	-12.8968	-9.73816	75	zooplankton	118.171	7.384
grattan_ew-2	Grattan	2017-05-29 21:03:55	night	-12.8968	-9.73816	125	zooplankton	60.2642	7.384
grattan_ew-2	Grattan	2017-05-29 21:03:55	night	-12.8968	-9.73816	175	zooplankton	3.32663	7.384
grattan_ew-2	Grattan	2017-05-29 21:03:55	night	-12.8968	-9.73816	225	zooplankton	0.624298	7.384
grattan_ew-2	Grattan	2017-05-29 21:03:55	night	-12.8968	-9.73816	275	zooplankton	0	7.384
grattan_ew-2	Grattan	2017-05-29 21:03:55	night	-12.8968	-9.73816	325	zooplankton	0	7.384
grattan_ew-2	Grattan	2017-05-29 21:05:40	night	-12.8923	-9.73815	25	zooplankton	41.4208	6.891
grattan_ew-2	Grattan	2017-05-29 21:05:40	night	-12.8923	-9.73815	75	zooplankton	110.364	6.891
grattan_ew-2	Grattan	2017-05-29 21:05:40	night	-12.8923	-9.73815	125	zooplankton	54.2938	6.891
grattan_ew-2	Grattan	2017-05-29 21:05:40	night	-12.8923	-9.73815	175	zooplankton	2.83804	6.891
grattan_ew-2	Grattan	2017-05-29 21:05:40	night	-12.8923	-9.73815	225	zooplankton	0.28048	6.891
grattan_ew-2	Grattan	2017-05-29 21:05:40	night	-12.8923	-9.73815	275	zooplankton	0	6.891
grattan_ew-2	Grattan	2017-05-29 21:05:40	night	-12.8923	-9.73815	325	zooplankton	0	6.891
grattan_ew-2	Grattan	2017-05-29 21:07:24	night	-12.8877	-9.7381	25	zooplankton	48.329	6.392
grattan_ew-2	Grattan	2017-05-29 21:07:24	night	-12.8877	-9.7381	75	zooplankton	134.049	6.392
grattan_ew-2	Grattan	2017-05-29 21:07:24	night	-12.8877	-9.7381	125	zooplankton	63.4021	6.392
grattan_ew-2	Grattan	2017-05-29 21:07:24	night	-12.8877	-9.7381	175	zooplankton	4.54437	6.392
grattan_ew-2	Grattan	2017-05-29 21:07:24	night	-12.8877	-9.7381	225	zooplankton	1.49932	6.392
grattan_ew-2	Grattan	2017-05-29 21:07:24	night	-12.8877	-9.7381	275	zooplankton	0.134824	6.392
grattan_ew-2	Grattan	2017-05-29 21:07:24	night	-12.8877	-9.7381	325	zooplankton	0	6.392
grattan_ew-2	Grattan	2017-05-29 21:09:09	night	-12.8831	-9.73803	25	zooplankton	33.2514	5.893
grattan_ew-2	Grattan	2017-05-29 21:09:09	night	-12.8831	-9.73803	75	zooplankton	127.301	5.893
grattan_ew-2	Grattan	2017-05-29 21:09:09	night	-12.8831	-9.73803	125	zooplankton	50.1091	5.893
grattan_ew-2	Grattan	2017-05-29 21:09:09	night	-12.8831	-9.73803	175	zooplankton	1.72002	5.893
grattan_ew-2	Grattan	2017-05-29 21:09:09	night	-12.8831	-9.73803	225	zooplankton	1.38155	5.893
grattan_ew-2	Grattan	2017-05-29 21:09:09	night	-12.8831	-9.73803	275	zooplankton	0.231558	5.893
grattan_ew-2	Grattan	2017-05-29 21:09:09	night	-12.8831	-9.73803	325	zooplankton	0	5.893
grattan_ew-2	Grattan	2017-05-29 21:10:57	night	-12.8787	-9.73809	25	zooplankton	26.233	5.403
grattan_ew-2	Grattan	2017-05-29 21:10:57	night	-12.8787	-9.73809	75	zooplankton	115.843	5.403
grattan_ew-2	Grattan	2017-05-29 21:10:57	night	-12.8787	-9.73809	125	zooplankton	58.7948	5.403
grattan_ew-2	Grattan	2017-05-29 21:10:57	night	-12.8787	-9.73809	175	zooplankton	3.09311	5.403
grattan_ew-2	Grattan	2017-05-29 21:10:57	night	-12.8787	-9.73809	225	zooplankton	2.08289	5.403
grattan_ew-2	Grattan	2017-05-29 21:10:57	night	-12.8787	-9.73809	275	zooplankton	0.002325	5.403
grattan_ew-2	Grattan	2017-05-29 21:10:57	night	-12.8787	-9.73809	325	zooplankton	0	5.403
grattan_ew-2	Grattan	2017-05-29 21:12:50	night	-12.8741	-9.7382	25	zooplankton	24.8254	4.902
grattan_ew-2	Grattan	2017-05-29 21:12:50	night	-12.8741	-9.7382	75	zooplankton	130.49	4.902
grattan_ew-2	Grattan	2017-05-29 21:12:50	night	-12.8741	-9.7382	125	zooplankton	69.0278	4.902
grattan_ew-2	Grattan	2017-05-29 21:12:50	night	-12.8741	-9.7382	175	zooplankton	2.1628	4.902
grattan_ew-2	Grattan	2017-05-29 21:12:50	night	-12.8741	-9.7382	225	zooplankton	0.628528	4.902
grattan_ew-2	Grattan	2017-05-29 21:12:50	night	-12.8741	-9.7382	275	zooplankton	0.136013	4.902
grattan_ew-2	Grattan	2017-05-29 21:12:50	night	-12.8741	-9.7382	325	zooplankton	0.690566	4.902
grattan_ew-2	Grattan	2017-05-29 21:14:42	night	-12.8696	-9.73822	25	zooplankton	20.7724	4.406
grattan_ew-2	Grattan	2017-05-29 21:14:42	night	-12.8696	-9.73822	75	zooplankton	135.119	4.406
grattan_ew-2	Grattan	2017-05-29 21:14:42	night	-12.8696	-9.73822	125	zooplankton	63.2052	4.406
grattan_ew-2	Grattan	2017-05-29 21:14:42	night	-12.8696	-9.73822	175	zooplankton	1.60033	4.406
grattan_ew-2	Grattan	2017-05-29 21:14:42	night	-12.8696	-9.73822	225	zooplankton	0.199216	4.406
grattan_ew-2	Grattan	2017-05-29 21:14:42	night	-12.8696	-9.73822	275	zooplankton	0.128246	4.406
grattan_ew-2	Grattan	2017-05-29 21:14:42	night	-12.8696	-9.73822	325	zooplankton	0.595379	4.406
grattan_ew-2	Grattan	2017-05-29 21:16:35	night	-12.865	-9.73821	25	zooplankton	18.4505	3.902
grattan_ew-2	Grattan	2017-05-29 21:16:35	night	-12.865	-9.73821	75	zooplankton	132.655	3.902
grattan_ew-2	Grattan	2017-05-29 21:16:35	night	-12.865	-9.73821	125	zooplankton	49.8451	3.902
grattan_ew-2	Grattan	2017-05-29 21:16:35	night	-12.865	-9.73821	175	zooplankton	1.21768	3.902
grattan_ew-2	Grattan	2017-05-29 21:16:35	night	-12.865	-9.73821	225	zooplankton	0.296697	3.902
grattan_ew-2	Grattan	2017-05-29 21:16:35	night	-12.865	-9.73821	275	zooplankton	0.167251	3.902
grattan_ew-2	Grattan	2017-05-29 21:16:35	night	-12.865	-9.73821	325	zooplankton	1.20378	3.902
grattan_ew-2	Grattan	2017-05-29 21:18:30	night	-12.8604	-9.73816	25	zooplankton	19.3458	3.396
grattan_ew-2	Grattan	2017-05-29 21:18:30	night	-12.8604	-9.73816	75	zooplankton	127.804	3.396
grattan_ew-2	Grattan	2017-05-29 21:18:30	night	-12.8604	-9.73816	125	zooplankton	48.068	3.396
grattan_ew-2	Grattan	2017-05-29 21:18:30	night	-12.8604	-9.73816	175	zooplankton	1.1946	3.396
grattan_ew-2	Grattan	2017-05-29 21:18:30	night	-12.8604	-9.73816	225	zooplankton	0.720076	3.396
grattan_ew-2	Grattan	2017-05-29 21:18:30	night	-12.8604	-9.73816	275	zooplankton	0	3.396
grattan_ew-2	Grattan	2017-05-29 21:18:30	night	-12.8604	-9.73816	325	zooplankton	0	3.396
grattan_ew-2	Grattan	2017-05-29 21:20:22	night	-12.8558	-9.73811	25	zooplankton	29.1188	2.899
grattan_ew-2	Grattan	2017-05-29 21:20:22	night	-12.8558	-9.73811	75	zooplankton	129.125	2.899
grattan_ew-2	Grattan	2017-05-29 21:20:22	night	-12.8558	-9.73811	125	zooplankton	47.1322	2.899
grattan_ew-2	Grattan	2017-05-29 21:20:22	night	-12.8558	-9.73811	175	zooplankton	2.04366	2.899
grattan_ew-2	Grattan	2017-05-29 21:20:22	night	-12.8558	-9.73811	225	zooplankton	2.23701	2.899
grattan_ew-2	Grattan	2017-05-29 21:20:22	night	-12.8558	-9.73811	275	zooplankton	1.03495	2.899
grattan_ew-2	Grattan	2017-05-29 21:20:22	night	-12.8558	-9.73811	325	zooplankton	0	2.899
grattan_ew-2	Grattan	2017-05-29 21:22:13	night	-12.8513	-9.73804	25	zooplankton	26.3657	2.403
grattan_ew-2	Grattan	2017-05-29 21:22:13	night	-12.8513	-9.73804	75	zooplankton	125.683	2.403
grattan_ew-2	Grattan	2017-05-29 21:22:13	night	-12.8513	-9.73804	125	zooplankton	59.0027	2.403
grattan_ew-2	Grattan	2017-05-29 21:22:13	night	-12.8513	-9.73804	175	zooplankton	9.06687	2.403
grattan_ew-2	Grattan	2017-05-29 21:22:13	night	-12.8513	-9.73804	225	zooplankton	8.74569	2.403
grattan_ew-2	Grattan	2017-05-29 21:22:13	night	-12.8513	-9.73804	275	zooplankton	2.31768	2.403
grattan_ew-2	Grattan	2017-05-29 21:22:13	night	-12.8513	-9.73804	325	zooplankton	0	2.403
grattan_ew-2	Grattan	2017-05-29 21:24:05	night	-12.8468	-9.73794	25	zooplankton	31.9804	1.905
grattan_ew-2	Grattan	2017-05-29 21:24:05	night	-12.8468	-9.73794	75	zooplankton	121.114	1.905
grattan_ew-2	Grattan	2017-05-29 21:24:05	night	-12.8468	-9.73794	125	zooplankton	61.7537	1.905
grattan_ew-2	Grattan	2017-05-29 21:24:05	night	-12.8468	-9.73794	175	zooplankton	76.0041	1.905
grattan_ew-2	Grattan	2017-05-29 21:24:05	night	-12.8468	-9.73794	225	zooplankton	39.0364	1.905
grattan_ew-2	Grattan	2017-05-29 21:24:05	night	-12.8468	-9.73794	275	zooplankton	11.6743	1.905
grattan_ew-2	Grattan	2017-05-29 21:24:05	night	-12.8468	-9.73794	325	zooplankton	0	1.905
grattan_ew-2	Grattan	2017-05-29 21:25:58	night	-12.8421	-9.73787	25	zooplankton	35.3308	1.396
grattan_ew-2	Grattan	2017-05-29 21:25:58	night	-12.8421	-9.73787	75	zooplankton	130.727	1.396
grattan_ew-2	Grattan	2017-05-29 21:25:58	night	-12.8421	-9.73787	125	zooplankton	83.886	1.396
grattan_ew-2	Grattan	2017-05-29 21:25:58	night	-12.8421	-9.73787	175	zooplankton	183.802	1.396
grattan_ew-2	Grattan	2017-05-29 21:25:58	night	-12.8421	-9.73787	225	zooplankton	76.6008	1.396
grattan_ew-2	Grattan	2017-05-29 21:25:58	night	-12.8421	-9.73787	275	zooplankton	24.0176	1.396
grattan_ew-2	Grattan	2017-05-29 21:25:58	night	-12.8421	-9.73787	325	zooplankton	0	1.396
grattan_ew-2	Grattan	2017-05-29 21:27:46	night	-12.8377	-9.73782	25	zooplankton	37.2967	0.908
grattan_ew-2	Grattan	2017-05-29 21:27:46	night	-12.8377	-9.73782	75	zooplankton	147.13	0.908
grattan_ew-2	Grattan	2017-05-29 21:27:46	night	-12.8377	-9.73782	125	zooplankton	137.119	0.908
grattan_ew-2	Grattan	2017-05-29 21:27:46	night	-12.8377	-9.73782	175	zooplankton	155.689	0.908
grattan_ew-2	Grattan	2017-05-29 21:27:46	night	-12.8377	-9.73782	225	zooplankton	100.064	0.908
grattan_ew-2	Grattan	2017-05-29 21:27:46	night	-12.8377	-9.73782	275	zooplankton	5.33748	0.908
grattan_ew-2	Grattan	2017-05-29 21:27:46	night	-12.8377	-9.73782	325	zooplankton	4.03132	0.908
grattan_ew-2	Grattan	2017-05-29 21:29:35	night	-12.8331	-9.7378	25	zooplankton	46.3906	0.407
grattan_ew-2	Grattan	2017-05-29 21:29:35	night	-12.8331	-9.7378	75	zooplankton	155.364	0.407
grattan_ew-2	Grattan	2017-05-29 21:29:35	night	-12.8331	-9.7378	125	zooplankton	194.688	0.407
grattan_ew-2	Grattan	2017-05-29 21:29:35	night	-12.8331	-9.7378	175	zooplankton	193.383	0.407
grattan_ew-2	Grattan	2017-05-29 21:29:35	night	-12.8331	-9.7378	225	zooplankton	64.8465	0.407
[truncated: 5,132 more rows]
