# Supplementary material for: Shallow seamounts are “oases” and activity hubs for pelagic predators in a large-scale marine reserve
Source: PLoS Biol. 2025 Feb 4;23(2):e3003016. doi: 10.1371/journal.pbio.3003016 (PMC11828362; doi:10.1371/journal.pbio.3003016)
Supplement: S5 Data — (XLSX) [file pbio.3003016.s016.xlsx]

## Sheet: CTD Summary
Event	date	vessel	region	location	ss_temp_C	ss_salinity_psu	mixl_depth_m	mixl_temp_C	mixl_salinity_psu	depth_20C_isotherm	dcm_mgm3	dcm_depth_m	seamount_dist_km	longitude	latitude
GRA_RT_W40km	2017-05-25	Extractor	Southern Seamounts	Grattan	27.46	36.27	56.85	27.47	36.27	114.2	0.32	87.46	37.7085	-13.1736	-9.7296
GRA_RT_W20km	2017-05-25	Extractor	Southern Seamounts	Grattan	27.35	36.36	53.39	27.35	36.36		0.36	96.66	17.8388	-12.9924	-9.73558
GRA_RT_W1000m	2017-05-25	Extractor	Southern Seamounts	Grattan	27.12	36.53	69.68	27.11	36.54	106.3	0.33	97.41	2.7666	-12.8546	-9.73583
GRA_RT_E40km	2017-05-26	Extractor	Southern Seamounts	Grattan	26.95	36.56	73.37	26.95	36.56	105.2	0.32	91.29	35.9746	-12.4427	-9.74558
GRA_RT_E20km	2017-05-26	Extractor	Southern Seamounts	Grattan	27.06	36.54	58.45	27.02	36.54	107.9	0.34	85.15	19.3157	-12.6249	-9.74118
GRA_RT_E10km	2017-05-26	Extractor	Southern Seamounts	Grattan	27.1	36.54	68.79	27.03	36.54		0.34	92.15	10.268	-12.7074	-9.74352
GRA_RT_W10km	2017-05-27	Extractor	Southern Seamounts	Grattan	27.15	36.44	61.76	27.11	36.49	106.8	0.33	82.85	7.74601	-12.9002	-9.73745
GRA_RT_W500m	2017-05-27	Extractor	Southern Seamounts	Grattan	27.02	36.55	64.93	26.99	36.55	116.2	0.34	95.5	0.0380477	-12.8289	-9.73791
GRA_RT_E1000m	2017-05-27	Extractor	Southern Seamounts	Grattan	27.09	36.54	72.29	27.02	36.54				6.38124	-12.7428	-9.73899
GRA_RT_0km	2017-05-28	Extractor	Southern Seamounts	Grattan	27	36.51	73.69	26.98	36.53	96.7	0.31	87.47	0.82625	-12.8095	-9.73767
GRA_RT_E500m	2017-05-28	Extractor	Southern Seamounts	Grattan	27.04	36.51	67.76	26.99	36.53	106.1	0.32	76.58	1.76346	-12.7852	-9.73302
GRA_RT_N500m	2017-05-28	Extractor	Southern Seamounts	Grattan	27.1	36.5	66.93	27.04	36.52	111.7	0.33	91.68	1.39973	-12.8091	-9.71433
UNN_RT_W20km	2017-05-29	Extractor	Southern Seamounts	Young	26.89	36.58	65.1	26.85	36.62	94	0.3	81.55	15.8623	-12.259	-9.749
UNN_RT_W10km	2017-05-29	Extractor	Southern Seamounts	Young	26.88	36.58	64.67	26.86	36.6	104.1	0.31	84.14	5.28934	-12.1598	-9.7475
UNN_RT_W500m	2017-05-29	Extractor	Southern Seamounts	Young	26.9	36.59	64.1	26.87	36.6	113.2	0.34	82.56	0.259462	-12.1042	-9.75319
UNN_RT_W1000m	2017-05-30	Extractor	Southern Seamounts	Young	26.82	36.61	63.91	26.75	36.63	106.6	0.32	86.94	2.57847	-12.1293	-9.7475
UNN_RT_E40km	2017-06-03	Extractor	Southern Seamounts	Young	27.17	36.28	67.79	27.03	36.47	101.1	0.34	88.14	34.3321	-11.7144	-9.76435
UNN_RT_E20km	2017-06-03	Extractor	Southern Seamounts	Young	27.12	36.43	72.48	26.84	36.59	99.8	0.34	94.45	14.1719	-11.8986	-9.7678
UNN_RT_E500m	2017-06-03	Extractor	Southern Seamounts	Young	26.97	36.61	65.19	26.77	36.65	103	0.38	87.52	0.155824	-12.048	-9.76364
UNN_RT_E1000m	2017-06-04	Extractor	Southern Seamounts	Young	26.98	36.43	62.91	26.79	36.59	91.8	0.32	79.18	1.59285	-12.0128	-9.75754
UNN_RT_E10km	2017-06-04	Extractor	Southern Seamounts	Young	27.03	36.39	65.55	26.84	36.56	91.5	0.33	87.57	4.4181	-11.987	-9.75699
UNN_RT_0km	2017-06-04	Extractor	Southern Seamounts	Young	27.01	36.49	69.89	26.76	36.64	95.8	0.34	82.44	0.287294	-12.0782	-9.76373
GRA_RT_0_3	2017-05-28	JCR	Southern Seamounts	Grattan	27.16	36.41	68.48	27.07	36.43		0.36	76.98	0.711876	-12.8085	-9.73783
GRA_RT_N1000m	2017-06-03	JCR	Southern Seamounts	Grattan	27.19	36.38	68.58	27.03	36.42	104.4	0.35	80.23	2.22894	-12.8138	-9.705
GRA_RT_N20km	2017-06-02	JCR	Southern Seamounts	Grattan	27	36.49	51.46	27.01	36.49	111.2	0.38	76.53	17.7964	-12.8125	-9.56417
GRA_RT_S1000m	2017-05-29	JCR	Southern Seamounts	Grattan	27.02	36.46	72.49	27.01	36.48	114.5	0.3	91.32	2.65591	-12.8077	-9.775
GRA_RT_S10km	2017-05-28	JCR	Southern Seamounts	Grattan	27.03	36.54	76.21	26.98	36.54	105.5	0.35	95.79	8.4684	-12.8122	-9.8275
GRA_RT_S20km	2017-05-28	JCR	Southern Seamounts	Grattan	26.99	36.52	64.49	26.99	36.52	102.5	0.34	80.05	18.8515	-12.8113	-9.9215
GRA_RT_S500m	2017-06-03	JCR	Southern Seamounts	Grattan	27.15	36.37	60.76	27.16	36.4	99.8	0.28	83.02	0.811468	-12.812	-9.758
UNN_RT_N1000m	2017-06-01	JCR	Southern Seamounts	Young	27.03	36.48	59.65	26.96	36.54	108	0.3	88.21	3.23536	-12.0748	-9.72367
UNN_RT_N10km	2017-05-31	JCR	Southern Seamounts	Young	27.19	36.44	51.06	27.03	36.53	98.1	0.35	76.54	8.65765	-12.0788	-9.6735
UNN_RT_N20km	2017-05-31	JCR	Southern Seamounts	Young	27.16	36.37	70.05	27.05	36.48	105.3	0.31	85.3	19.0821	-12.0788	-9.57917
UNN_RT_N500m	2017-05-31	JCR	Southern Seamounts	Young	27.2	36.46	66.53	27	36.54	101.9	0.35	91.53	1.07342	-12.0797	-9.74267
UNN_RT_S10km	2017-05-30	JCR	Southern Seamounts	Young	26.8	36.62	53.88	26.73	36.64	86.4	0.34	76.03	8.58872	-12.0812	-9.85067
UNN_RT_S20km	2017-05-30	JCR	Southern Seamounts	Young	26.68	36.68	62.44	26.69	36.68	109.3	0.29	90.29	18.3459	-12.0812	-9.939
UNN_RT_S500m	2017-05-30	JCR	Southern Seamounts	Young	26.87	36.6	79.4	26.77	36.62	102.8	0.35	88.12	1.10176	-12.0812	-9.78183

## Sheet: CTD Profiles
Event	Depth_m	Temperature_C	Salinity_PSU	Chlorophyll_mgm3	Dissolved_O2
GRA_RT_0_3	2.47	27.1582	36.4104	0.0342	69.352
GRA_RT_0_3	2.594	27.1582	36.4105	0.0341	69.353
GRA_RT_0_3	2.525	27.1582	36.4102	0.0334	69.352
GRA_RT_0_3	2.532	27.1582	36.4106	0.0317	69.355
GRA_RT_0_3	2.579	27.1581	36.4108	0.0289	69.355
GRA_RT_0_3	2.579	27.1582	36.4104	0.0258	69.421
GRA_RT_0_3	2.594	27.158	36.4106	0.0232	69.357
GRA_RT_0_3	2.579	27.1581	36.4107	0.0225	69.357
GRA_RT_0_3	2.64	27.1584	36.4102	0.0233	69.357
GRA_RT_0_3	2.594	27.1582	36.4102	0.025	69.423
GRA_RT_0_3	2.64	27.1586	36.4102	0.0273	69.359
GRA_RT_0_3	2.578	27.1586	36.4103	0.0289	69.358
GRA_RT_0_3	2.648	27.1586	36.41	0.0297	69.358
GRA_RT_0_3	2.64	27.1586	36.4102	0.0299	69.357
GRA_RT_0_3	2.694	27.1584	36.4101	0.0295	69.357
GRA_RT_0_3	2.648	27.1586	36.4099	0.0287	69.357
GRA_RT_0_3	2.694	27.1586	36.4102	0.028	69.356
GRA_RT_0_3	2.694	27.1584	36.4101	0.0274	69.356
GRA_RT_0_3	2.648	27.1584	36.4101	0.0268	69.355
GRA_RT_0_3	2.756	27.1586	36.4097	0.026	69.356
GRA_RT_0_3	2.702	27.1584	36.4097	0.0253	69.355
GRA_RT_0_3	2.694	27.1582	36.4097	0.0246	69.354
GRA_RT_0_3	2.694	27.1586	36.409	0.0237	69.354
GRA_RT_0_3	2.764	27.1584	36.4093	0.0232	69.354
GRA_RT_0_3	2.694	27.1586	36.4097	0.0233	69.35
GRA_RT_0_3	2.756	27.1588	36.4096	0.024	69.35
GRA_RT_0_3	2.702	27.1586	36.4094	0.0252	69.349
GRA_RT_0_3	2.756	27.1588	36.4093	0.0266	69.348
GRA_RT_0_3	2.756	27.1588	36.4094	0.0282	69.348
GRA_RT_0_3	2.702	27.1586	36.4098	0.0296	69.347
GRA_RT_0_3	2.81	27.1588	36.4097	0.0311	69.347
GRA_RT_0_3	2.756	27.1586	36.4094	0.0326	69.346
GRA_RT_0_3	2.764	27.1588	36.4088	0.0336	69.346
GRA_RT_0_3	2.756	27.1588	36.4092	0.0339	69.345
GRA_RT_0_3	2.756	27.1588	36.4095	0.0336	69.344
GRA_RT_0_3	2.818	27.159	36.4095	0.0329	69.344
GRA_RT_0_3	2.81	27.1586	36.4099	0.0312	69.343
GRA_RT_0_3	2.764	27.1586	36.41	0.0283	69.343
GRA_RT_0_3	2.81	27.1586	36.41	0.0241	69.342
GRA_RT_0_3	2.756	27.1586	36.4104	0.0188	69.341
GRA_RT_0_3	2.818	27.1586	36.4105	0.0134	69.277
GRA_RT_0_3	2.81	27.1586	36.4104	0.0092	69.341
GRA_RT_0_3	2.864	27.1584	36.4104	0.0065	69.341
GRA_RT_0_3	2.818	27.1586	36.4102	0.0049	69.343
GRA_RT_0_3	2.81	27.1586	36.4102	0.004	69.276
GRA_RT_0_3	2.864	27.1586	36.4106	0.0035	69.34
GRA_RT_0_3	2.818	27.1591	36.4104	0.0032	69.343
GRA_RT_0_3	2.864	27.1597	36.41	0.003	69.277
GRA_RT_0_3	2.864	27.1598	36.4104	0.0032	69.274
GRA_RT_0_3	2.872	27.1597	36.4104	0.0033	69.271
GRA_RT_0_3	2.926	27.1599	36.4102	0.0035	69.269
GRA_RT_0_3	2.872	27.16	36.4103	0.0036	69.266
GRA_RT_0_3	2.926	27.1602	36.41	0.0038	69.265
GRA_RT_0_3	2.926	27.1607	36.4097	0.004	69.329
GRA_RT_0_3	2.933	27.1609	36.4099	0.0043	69.266
GRA_RT_0_3	2.98	27.161	36.4095	0.0047	69.265
GRA_RT_0_3	2.98	27.1613	36.409	0.0053	69.263
GRA_RT_0_3	2.987	27.1608	36.4095	0.0059	69.261
GRA_RT_0_3	2.98	27.1607	36.4097	0.0064	69.263
GRA_RT_0_3	3.034	27.1602	36.41	0.0068	69.262
GRA_RT_0_3	3.049	27.16	36.4102	0.0072	69.328
GRA_RT_0_3	3.034	27.1604	36.4098	0.0076	69.262
GRA_RT_0_3	3.049	27.1604	36.4097	0.0079	69.261
GRA_RT_0_3	3.095	27.1602	36.4099	0.0082	69.261
GRA_RT_0_3	3.095	27.1605	36.4099	0.0086	69.26
GRA_RT_0_3	3.103	27.1604	36.4101	0.009	69.259
GRA_RT_0_3	3.095	27.1602	36.41	0.0093	69.259
GRA_RT_0_3	3.149	27.1602	36.4101	0.0094	69.259
GRA_RT_0_3	3.103	27.16	36.4106	0.0092	69.258
GRA_RT_0_3	3.149	27.1602	36.4103	0.0088	69.258
GRA_RT_0_3	3.149	27.1602	36.4101	0.0083	69.258
GRA_RT_0_3	3.219	27.1598	36.4102	0.0075	69.258
GRA_RT_0_3	3.211	27.16	36.4099	0.0065	69.259
GRA_RT_0_3	3.149	27.1598	36.4099	0.0053	69.258
GRA_RT_0_3	3.273	27.1597	36.4101	0.0041	69.326
GRA_RT_0_3	3.211	27.1599	36.4101	0.003	69.262
GRA_RT_0_3	3.219	27.1604	36.4097	0.0021	69.196
GRA_RT_0_3	3.265	27.1604	36.4098	0.0016	69.194
GRA_RT_0_3	3.265	27.1604	36.41	0.0012	69.259
GRA_RT_0_3	3.273	27.1605	36.4102	0.0011	69.194
GRA_RT_0_3	3.265	27.1606	36.4102	0.0011	69.192
GRA_RT_0_3	3.319	27.1605	36.4104	0.0012	69.191
GRA_RT_0_3	3.273	27.1604	36.4105	0.0015	69.19
GRA_RT_0_3	3.319	27.1604	36.4101	0.0019	69.189
GRA_RT_0_3	3.273	27.16	36.4103	0.0027	69.188
GRA_RT_0_3	3.319	27.1599	36.4101	0.0039	69.188
GRA_RT_0_3	3.319	27.16	36.4101	0.0054	69.188
GRA_RT_0_3	3.334	27.16	36.41	0.007	69.122
GRA_RT_0_3	3.381	27.1598	36.4103	0.0087	69.12
GRA_RT_0_3	3.381	27.16	36.41	0.0102	69.115
GRA_RT_0_3	3.334	27.1599	36.4096	0.0116	69.112
GRA_RT_0_3	3.381	27.1597	36.4095	0.0128	69.111
GRA_RT_0_3	3.381	27.1595	36.4096	0.0139	69.11
GRA_RT_0_3	3.388	27.1597	36.4098	0.0148	69.107
GRA_RT_0_3	3.381	27.16	36.4098	0.0156	69.106
GRA_RT_0_3	3.388	27.1606	36.4097	0.0163	69.106
GRA_RT_0_3	3.381	27.1611	36.4094	0.0169	69.037
GRA_RT_0_3	3.435	27.1615	36.4086	0.0173	69.032
GRA_RT_0_3	3.388	27.1614	36.4087	0.0175	69.027
GRA_RT_0_3	3.381	27.1613	36.4094	0.0176	69.089
GRA_RT_0_3	3.435	27.161	36.4094	0.0175	69.021
GRA_RT_0_3	3.442	27.1607	36.4093	0.0176	69.017
GRA_RT_0_3	3.435	27.1606	36.4096	0.0178	68.949
GRA_RT_0_3	3.388	27.1604	36.4099	0.0181	69.01
GRA_RT_0_3	3.435	27.1605	36.4098	0.0186	68.941
GRA_RT_0_3	3.496	27.1606	36.4098	0.0192	68.937
GRA_RT_0_3	3.442	27.1604	36.4097	0.0204	68.932
GRA_RT_0_3	3.496	27.16	36.4101	0.0218	68.928
GRA_RT_0_3	3.435	27.1598	36.4107	0.0235	68.924
GRA_RT_0_3	3.442	27.16	36.4104	0.0253	68.924
GRA_RT_0_3	3.496	27.1602	36.41	0.027	68.922
GRA_RT_0_3	3.435	27.1604	36.4099	0.0283	68.919
GRA_RT_0_3	3.504	27.1606	36.4095	0.0295	68.851
GRA_RT_0_3	3.55	27.1604	36.4098	0.0304	68.848
GRA_RT_0_3	3.504	27.1602	36.4101	0.0311	68.844
GRA_RT_0_3	3.496	27.1606	36.4098	0.0315	68.842
GRA_RT_0_3	3.55	27.1604	36.4099	0.0317	68.84
GRA_RT_0_3	3.504	27.1602	36.4101	0.0315	68.838
GRA_RT_0_3	3.55	27.1602	36.4102	0.0314	68.771
GRA_RT_0_3	3.55	27.1604	36.41	0.031	68.835
GRA_RT_0_3	3.558	27.1602	36.4096	0.0306	68.769
GRA_RT_0_3	3.55	27.1604	36.409	0.03	68.767
GRA_RT_0_3	3.612	27.1604	36.4097	0.0295	68.833
GRA_RT_0_3	3.55	27.16	36.4102	0.0289	68.771
GRA_RT_0_3	3.604	27.1598	36.4099	0.0286	68.772
GRA_RT_0_3	3.674	27.1597	36.41	0.0282	68.771
GRA_RT_0_3	3.604	27.1598	36.4105	0.0279	68.769
GRA_RT_0_3	3.666	27.1599	36.4101	0.0278	68.705
GRA_RT_0_3	3.612	27.1598	36.4105	0.0277	68.769
GRA_RT_0_3	3.72	27.1611	36.4099	0.0277	68.771
GRA_RT_0_3	3.674	27.1617	36.41	0.0277	68.772
GRA_RT_0_3	3.72	27.1623	36.4104	0.0277	68.574
GRA_RT_0_3	3.72	27.1624	36.4107	0.0274	68.702
GRA_RT_0_3	3.728	27.1625	36.4105	0.0271	68.703
GRA_RT_0_3	3.774	27.1631	36.4105	0.0266	68.705
GRA_RT_0_3	3.774	27.1636	36.4101	0.0263	68.707
GRA_RT_0_3	3.844	27.1634	36.4106	0.0259	68.708
GRA_RT_0_3	3.774	27.1636	36.4102	0.0257	68.641
GRA_RT_0_3	3.844	27.1633	36.41	0.0255	68.707
GRA_RT_0_3	3.89	27.1627	36.4103	0.0253	68.709
GRA_RT_0_3	3.836	27.1627	36.4104	0.025	68.711
GRA_RT_0_3	3.959	27.1629	36.4106	0.0248	68.649
GRA_RT_0_3	3.89	27.1634	36.4107	0.0243	68.649
GRA_RT_0_3	3.89	27.1647	36.4105	0.024	68.651
GRA_RT_0_3	3.959	27.1654	36.4104	0.0236	68.654
GRA_RT_0_3	4.06	27.1652	36.4104	0.0234	68.655
GRA_RT_0_3	3.959	27.1642	36.4107	0.0233	68.655
GRA_RT_0_3	4.06	27.1636	36.4102	0.0232	68.657
GRA_RT_0_3	4.06	27.1631	36.4101	0.023	68.661
GRA_RT_0_3	4.067	27.1626	36.4106	0.0228	68.597
GRA_RT_0_3	4.121	27.1622	36.4108	0.0224	68.598
GRA_RT_0_3	4.121	27.1618	36.4107	0.022	68.596
GRA_RT_0_3	4.129	27.1617	36.4107	0.0217	68.598
GRA_RT_0_3	4.175	27.1616	36.411	0.0212	68.531
GRA_RT_0_3	4.183	27.162	36.4108	0.0209	68.529
GRA_RT_0_3	4.175	27.1625	36.4104	0.0206	68.527
GRA_RT_0_3	4.237	27.1631	36.4106	0.0204	68.526
GRA_RT_0_3	4.245	27.1629	36.4111	0.0201	68.526
GRA_RT_0_3	4.291	27.1631	36.4107	0.0199	68.526
GRA_RT_0_3	4.299	27.1633	36.4104	0.0197	68.527
GRA_RT_0_3	4.345	27.1634	36.4108	0.0196	68.463
GRA_RT_0_3	4.345	27.1634	36.411	0.0196	68.459
GRA_RT_0_3	4.353	27.1642	36.4104	0.0195	68.457
GRA_RT_0_3	4.407	27.1643	36.4102	0.0195	68.455
GRA_RT_0_3	4.415	27.1645	36.4105	0.0195	68.454
GRA_RT_0_3	4.461	27.1649	36.4107	0.0196	68.454
GRA_RT_0_3	4.461	27.1649	36.4108	0.0197	68.455
GRA_RT_0_3	4.469	27.1649	36.4108	0.0201	68.453
GRA_RT_0_3	4.515	27.1649	36.4104	0.0203	68.455
GRA_RT_0_3	4.515	27.1647	36.4107	0.0207	68.387
GRA_RT_0_3	4.584	27.1649	36.4105	0.021	68.385
GRA_RT_0_3	4.577	27.1645	36.4107	0.0214	68.385
GRA_RT_0_3	4.584	27.1642	36.4107	0.0216	68.384
GRA_RT_0_3	4.631	27.164	36.4105	0.0219	68.384
GRA_RT_0_3	4.631	27.1636	36.411	0.0222	68.384
GRA_RT_0_3	4.638	27.164	36.4106	0.0228	68.318
GRA_RT_0_3	4.693	27.1643	36.4102	0.0235	68.314
GRA_RT_0_3	4.7	27.1643	36.4106	0.0243	68.314
GRA_RT_0_3	4.693	27.1645	36.4104	0.025	68.314
GRA_RT_0_3	4.692	27.1643	36.4105	0.0255	68.315
GRA_RT_0_3	4.754	27.1642	36.4106	0.026	68.309
GRA_RT_0_3	4.801	27.164	36.4105	0.0261	68.309
GRA_RT_0_3	4.754	27.1638	36.4104	0.0264	68.309
GRA_RT_0_3	4.801	27.1638	36.4104	0.0265	68.31
GRA_RT_0_3	4.801	27.1636	36.4107	0.0268	68.312
GRA_RT_0_3	4.87	27.1634	36.4106	0.0269	68.315
GRA_RT_0_3	4.801	27.1633	36.4104	0.0271	68.314
GRA_RT_0_3	4.87	27.1631	36.4102	0.0273	68.318
GRA_RT_0_3	4.862	27.1629	36.4103	0.0275	68.323
GRA_RT_0_3	4.916	27.1629	36.41	0.0275	68.328
GRA_RT_0_3	4.924	27.1626	36.4099	0.0278	68.331
GRA_RT_0_3	4.916	27.1622	36.4099	0.0278	68.335
GRA_RT_0_3	4.87	27.1622	36.4103	0.0278	68.338
GRA_RT_0_3	4.978	27.1622	36.4101	0.0275	68.344
GRA_RT_0_3	4.978	27.162	36.4102	0.0273	68.349
GRA_RT_0_3	4.986	27.1619	36.4103	0.0269	68.355
GRA_RT_0_3	4.978	27.162	36.41	0.0266	68.361
GRA_RT_0_3	4.986	27.1618	36.4103	0.0263	68.368
GRA_RT_0_3	5.032	27.162	36.4097	0.0261	68.373
GRA_RT_0_3	5.032	27.1618	36.4097	0.0259	68.378
GRA_RT_0_3	5.04	27.1615	36.4099	0.0258	68.384
GRA_RT_0_3	5.032	27.1614	36.4101	0.0258	68.39
GRA_RT_0_3	5.04	27.1614	36.4103	0.0259	68.394
GRA_RT_0_3	5.086	27.1611	36.4103	0.026	68.465
GRA_RT_0_3	5.086	27.1613	36.4096	0.0261	68.405
GRA_RT_0_3	5.094	27.1613	36.4097	0.0261	68.41
GRA_RT_0_3	5.086	27.1613	36.4095	0.0261	68.414
GRA_RT_0_3	5.094	27.1611	36.41	0.026	68.42
GRA_RT_0_3	5.202	27.1614	36.4099	0.0259	68.426
GRA_RT_0_3	5.086	27.1618	36.4098	0.0255	68.428
GRA_RT_0_3	5.21	27.162	36.4096	0.0252	68.433
GRA_RT_0_3	5.202	27.1618	36.4099	0.0247	68.436
GRA_RT_0_3	5.156	27.162	36.4101	0.0241	68.439
GRA_RT_0_3	5.202	27.162	36.4099	0.0236	68.444
GRA_RT_0_3	5.202	27.1618	36.4102	0.0233	68.448
GRA_RT_0_3	5.21	27.1619	36.4103	0.0228	68.252
GRA_RT_0_3	5.264	27.1618	36.4104	0.0226	68.449
GRA_RT_0_3	5.21	27.1624	36.4104	0.0224	68.454
GRA_RT_0_3	5.318	27.1625	36.4106	0.0222	68.457
GRA_RT_0_3	5.264	27.1633	36.4104	0.0222	68.46
GRA_RT_0_3	5.264	27.1634	36.4104	0.0225	68.462
GRA_RT_0_3	5.318	27.1638	36.4101	0.0225	68.466
GRA_RT_0_3	5.325	27.1634	36.4106	0.0226	68.402
GRA_RT_0_3	5.318	27.1638	36.4102	0.0227	68.469
GRA_RT_0_3	5.325	27.1638	36.4102	0.0227	68.47
GRA_RT_0_3	5.372	27.1638	36.4103	0.0227	68.537
GRA_RT_0_3	5.318	27.164	36.4098	0.0227	68.473
GRA_RT_0_3	5.379	27.1638	36.4101	0.0226	68.474
GRA_RT_0_3	5.433	27.1634	36.4104	0.0226	68.474
GRA_RT_0_3	5.441	27.1638	36.41	0.0225	68.475
GRA_RT_0_3	5.372	27.1634	36.4101	0.0224	68.474
GRA_RT_0_3	5.487	27.1633	36.4103	0.0221	68.475
GRA_RT_0_3	5.379	27.1631	36.4104	0.0219	68.475
GRA_RT_0_3	5.487	27.1625	36.4105	0.0216	68.476
GRA_RT_0_3	5.495	27.1624	36.4107	0.0212	68.476
GRA_RT_0_3	5.487	27.1623	36.4106	0.0208	68.476
GRA_RT_0_3	5.487	27.1627	36.4104	0.0204	68.543
GRA_RT_0_3	5.495	27.1626	36.4106	0.0201	68.48
GRA_RT_0_3	5.541	27.1627	36.4105	0.0196	68.48
GRA_RT_0_3	5.549	27.1624	36.4109	0.0192	68.547
GRA_RT_0_3	5.541	27.1623	36.4106	0.0187	68.483
GRA_RT_0_3	5.549	27.1625	36.4105	0.0182	68.483
GRA_RT_0_3	5.541	27.1624	36.4108	0.0178	68.483
GRA_RT_0_3	5.603	27.1622	36.4105	0.0175	68.55
GRA_RT_0_3	5.611	27.1622	36.4107	0.0174	68.62
GRA_RT_0_3	5.657	27.1623	36.4105	0.0174	68.626
GRA_RT_0_3	5.611	27.1622	36.4105	0.0176	68.564
GRA_RT_0_3	5.719	27.162	36.4104	0.0178	68.567
GRA_RT_0_3	5.657	27.162	36.4104	0.0179	68.568
GRA_RT_0_3	5.665	27.1622	36.4105	0.018	68.57
GRA_RT_0_3	5.719	27.1623	36.4104	0.0182	68.572
GRA_RT_0_3	5.665	27.1622	36.4108	0.0183	68.574
GRA_RT_0_3	5.773	27.1623	36.4103	0.0184	68.579
GRA_RT_0_3	5.719	27.1622	36.4105	0.0184	68.513
GRA_RT_0_3	5.719	27.1624	36.4101	0.0185	68.579
GRA_RT_0_3	5.773	27.1622	36.4104	0.0185	68.581
GRA_RT_0_3	5.781	27.1622	36.4103	0.0185	68.582
GRA_RT_0_3	5.827	27.162	36.4108	0.0185	68.584
GRA_RT_0_3	5.781	27.1622	36.4107	0.0184	68.651
GRA_RT_0_3	5.827	27.162	36.4107	0.0184	68.588
GRA_RT_0_3	5.827	27.162	36.4107	0.0184	68.589
GRA_RT_0_3	5.896	27.1624	36.4108	0.0184	68.59
GRA_RT_0_3	5.827	27.1623	36.4105	0.0186	68.59
GRA_RT_0_3	5.896	27.1623	36.4106	0.0187	68.591
GRA_RT_0_3	5.889	27.1622	36.4108	0.0189	68.582
GRA_RT_0_3	5.896	27.162	36.4109	0.0191	68.582
GRA_RT_0_3	5.943	27.162	36.4105	0.0194	68.649
GRA_RT_0_3	6.004	27.162	36.4107	0.0196	68.585
GRA_RT_0_3	5.95	27.1622	36.4106	0.0198	68.584
GRA_RT_0_3	6.004	27.1622	36.4106	0.0201	68.65
GRA_RT_0_3	5.95	27.1622	36.411	0.0203	68.585
GRA_RT_0_3	6.058	27.1626	36.4106	0.0206	68.648
GRA_RT_0_3	6.004	27.1625	36.4105	0.0208	68.649
GRA_RT_0_3	6.004	27.1624	36.4106	0.021	68.65
GRA_RT_0_3	6.058	27.1625	36.4105	0.0211	68.655
GRA_RT_0_3	6.066	27.1622	36.4106	0.021	68.655
GRA_RT_0_3	6.058	27.162	36.4103	0.021	68.656
GRA_RT_0_3	6.066	27.1618	36.4103	0.0209	68.656
GRA_RT_0_3	6.174	27.162	36.4107	0.0208	68.657
GRA_RT_0_3	6.058	27.162	36.4107	0.0208	68.656
GRA_RT_0_3	6.182	27.1618	36.4104	0.0207	68.656
GRA_RT_0_3	6.174	27.1619	36.4108	0.0207	68.656
GRA_RT_0_3	6.182	27.1618	36.411	0.0209	68.655
GRA_RT_0_3	6.174	27.1619	36.4108	0.0212	68.653
GRA_RT_0_3	6.182	27.162	36.4104	0.0217	68.652
GRA_RT_0_3	6.228	27.1622	36.4106	0.022	68.654
GRA_RT_0_3	6.282	27.1624	36.411	0.0224	68.652
GRA_RT_0_3	6.182	27.1629	36.4108	0.0225	68.65
GRA_RT_0_3	6.282	27.1627	36.4109	0.0224	68.651
GRA_RT_0_3	6.236	27.1631	36.4111	0.0221	68.648
GRA_RT_0_3	6.282	27.1631	36.4111	0.022	68.646
GRA_RT_0_3	6.29	27.1631	36.4109	0.0218	68.71
GRA_RT_0_3	6.344	27.1629	36.4111	0.0217	68.646
GRA_RT_0_3	6.344	27.1629	36.4109	0.0216	68.649
GRA_RT_0_3	6.29	27.1627	36.4109	0.0215	68.718
GRA_RT_0_3	6.344	27.1627	36.4107	0.0214	68.721
GRA_RT_0_3	6.406	27.1627	36.4106	0.0214	68.657
GRA_RT_0_3	6.344	27.1625	36.4105	0.0214	68.655
GRA_RT_0_3	6.406	27.1626	36.4103	0.0214	68.722
GRA_RT_0_3	6.398	27.162	36.4107	0.0214	68.656
GRA_RT_0_3	6.406	27.1622	36.4106	0.0212	68.655
GRA_RT_0_3	6.46	27.1622	36.4107	0.0211	68.654
GRA_RT_0_3	6.46	27.1616	36.4109	0.021	68.717
GRA_RT_0_3	6.46	27.1615	36.4106	0.021	68.717
GRA_RT_0_3	6.46	27.1613	36.4107	0.0209	68.651
GRA_RT_0_3	6.46	27.1611	36.4104	0.021	68.649
GRA_RT_0_3	6.514	27.1597	36.4107	0.021	68.714
GRA_RT_0_3	6.46	27.1591	36.4108	0.021	68.65
GRA_RT_0_3	6.514	27.1591	36.4109	0.0208	68.714
GRA_RT_0_3	6.514	27.1598	36.4105	0.0205	68.714
GRA_RT_0_3	6.521	27.1597	36.4106	0.0199	68.714
GRA_RT_0_3	6.568	27.1595	36.4109	0.0195	68.714
GRA_RT_0_3	6.521	27.1598	36.4108	0.019	68.646
GRA_RT_0_3	6.568	27.16	36.411	0.0184	68.71
GRA_RT_0_3	6.521	27.1605	36.411	0.0178	68.708
GRA_RT_0_3	6.568	27.161	36.4108	0.0173	68.71
GRA_RT_0_3	6.568	27.1609	36.4112	0.0169	68.709
GRA_RT_0_3	6.576	27.1614	36.4106	0.0166	68.707
GRA_RT_0_3	6.568	27.1615	36.4105	0.0165	68.708
GRA_RT_0_3	6.637	27.1614	36.4107	0.0164	68.707
GRA_RT_0_3	6.568	27.1615	36.4106	0.0165	68.707
GRA_RT_0_3	6.637	27.1618	36.4105	0.0167	68.708
GRA_RT_0_3	6.63	27.1614	36.4108	0.017	68.776
GRA_RT_0_3	6.63	27.1611	36.4108	0.0173	68.712
GRA_RT_0_3	6.637	27.1611	36.4105	0.0176	68.712
GRA_RT_0_3	6.63	27.1611	36.4109	0.0178	68.712
GRA_RT_0_3	6.691	27.1611	36.4106	0.0179	68.712
GRA_RT_0_3	6.63	27.1613	36.4108	0.0179	68.712
GRA_RT_0_3	6.691	27.1615	36.4108	0.0179	68.712
GRA_RT_0_3	6.684	27.1614	36.4107	0.0179	68.711
GRA_RT_0_3	6.637	27.1615	36.411	0.018	68.71
GRA_RT_0_3	6.684	27.1614	36.4107	0.0182	68.71
GRA_RT_0_3	6.745	27.1614	36.4107	0.0184	68.71
GRA_RT_0_3	6.691	27.1613	36.4107	0.0187	68.708
GRA_RT_0_3	6.684	27.1611	36.4107	0.019	68.64
GRA_RT_0_3	6.745	27.1611	36.4105	0.0192	68.704
GRA_RT_0_3	6.684	27.1609	36.4105	0.0195	68.702
GRA_RT_0_3	6.691	27.1609	36.4107	0.0197	68.701
GRA_RT_0_3	6.799	27.1611	36.4105	0.0199	68.7
GRA_RT_0_3	6.684	27.1604	36.4105	0.0202	68.697
GRA_RT_0_3	6.745	27.1602	36.4102	0.0202	68.699
GRA_RT_0_3	6.799	27.1602	36.4098	0.0203	68.698
GRA_RT_0_3	6.745	27.16	36.4104	0.0201	68.696
GRA_RT_0_3	6.799	27.16	36.4103	0.0195	68.697
GRA_RT_0_3	6.745	27.16	36.4103	0.0189	68.698
GRA_RT_0_3	6.799	27.16	36.4104	0.0182	68.696
GRA_RT_0_3	6.745	27.1602	36.4104	0.0175	68.694
GRA_RT_0_3	6.799	27.1604	36.4105	0.017	68.695
GRA_RT_0_3	6.853	27.1604	36.4103	0.0165	68.694
GRA_RT_0_3	6.807	27.1604	36.4102	0.0162	68.691
GRA_RT_0_3	6.853	27.1602	36.4103	0.0159	68.689
GRA_RT_0_3	6.807	27.1604	36.4102	0.0158	68.689
GRA_RT_0_3	6.853	27.16	36.4105	0.0158	68.69
GRA_RT_0_3	6.861	27.16	36.4102	0.0158	68.687
GRA_RT_0_3	6.853	27.1597	36.4105	0.0159	68.685
GRA_RT_0_3	6.861	27.16	36.4102	0.016	68.685
GRA_RT_0_3	6.915	27.1602	36.4101	0.016	68.683
GRA_RT_0_3	6.853	27.1597	36.4102	0.016	68.682
GRA_RT_0_3	6.915	27.1595	36.4105	0.016	68.683
GRA_RT_0_3	6.915	27.1597	36.4107	0.0159	68.683
GRA_RT_0_3	6.915	27.1597	36.4107	0.0159	68.683
GRA_RT_0_3	6.969	27.1595	36.4106	0.0158	68.681
GRA_RT_0_3	6.915	27.16	36.4102	0.0157	68.68
GRA_RT_0_3	6.969	27.1597	36.4104	0.0158	68.681
GRA_RT_0_3	6.915	27.1598	36.4103	0.0158	68.68
GRA_RT_0_3	7.023	27.1599	36.4098	0.016	68.681
GRA_RT_0_3	7.023	27.1593	36.4096	0.0162	68.681
GRA_RT_0_3	6.977	27.1586	36.4099	0.0165	68.681
GRA_RT_0_3	7.023	27.1582	36.4103	0.0167	68.681
GRA_RT_0_3	7.093	27.1586	36.4102	0.0168	68.682
GRA_RT_0_3	7.085	27.1584	36.4104	0.017	68.682
GRA_RT_0_3	7.093	27.1584	36.4101	0.0172	68.618
GRA_RT_0_3	7.085	27.157	36.4099	0.0175	68.682
GRA_RT_0_3	7.093	27.1554	36.4097	0.0179	68.615
GRA_RT_0_3	7.139	27.1544	36.4096	0.0184	68.68
GRA_RT_0_3	7.201	27.1541	36.4099	0.0189	68.681
GRA_RT_0_3	7.147	27.1537	36.4101	0.0194	68.68
GRA_RT_0_3	7.201	27.1523	36.41	0.0198	68.681
GRA_RT_0_3	7.201	27.1511	36.41	0.0201	68.681
GRA_RT_0_3	7.201	27.1505	36.4099	0.0204	68.615
GRA_RT_0_3	7.262	27.1498	36.4099	0.0206	68.68
GRA_RT_0_3	7.309	27.1496	36.4098	0.0207	68.68
GRA_RT_0_3	7.262	27.1494	36.4102	0.0209	68.68
GRA_RT_0_3	7.309	27.1494	36.4098	0.021	68.678
GRA_RT_0_3	7.37	27.1493	36.4097	0.0212	68.612
GRA_RT_0_3	7.378	27.1492	36.41	0.0215	68.61
GRA_RT_0_3	7.37	27.1494	36.4097	0.0217	68.675
GRA_RT_0_3	7.432	27.1495	36.4097	0.022	68.609
GRA_RT_0_3	7.424	27.1494	36.4102	0.0222	68.673
GRA_RT_0_3	7.486	27.1494	36.41	0.0225	68.675
GRA_RT_0_3	7.486	27.1496	36.4097	0.0226	68.675
GRA_RT_0_3	7.486	27.1492	36.41	0.0226	68.609
GRA_RT_0_3	7.54	27.1493	36.41	0.0226	68.675
GRA_RT_0_3	7.548	27.1492	36.41	0.0225	68.675
GRA_RT_0_3	7.594	27.1496	36.41	0.0225	68.61
GRA_RT_0_3	7.594	27.1498	36.4099	0.0224	68.608
GRA_RT_0_3	7.656	27.1498	36.4099	0.0224	68.673
GRA_RT_0_3	7.71	27.1496	36.41	0.0224	68.608
GRA_RT_0_3	7.718	27.1496	36.4095	0.0224	68.607
GRA_RT_0_3	7.71	27.149	36.41	0.0222	68.605
GRA_RT_0_3	7.833	27.1487	36.4099	0.0222	68.604
GRA_RT_0_3	7.826	27.1488	36.4099	0.0222	68.603
GRA_RT_0_3	7.833	27.1487	36.4101	0.0224	68.669
GRA_RT_0_3	7.88	27.1488	36.4099	0.0226	68.604
GRA_RT_0_3	7.942	27.1493	36.4097	0.0229	68.603
GRA_RT_0_3	7.942	27.1492	36.4099	0.0234	68.602
GRA_RT_0_3	8.003	27.1488	36.4097	0.0239	68.602
GRA_RT_0_3	7.996	27.1489	36.4096	0.0241	68.601
GRA_RT_0_3	8.111	27.1488	36.41	0.0243	68.602
GRA_RT_0_3	8.111	27.1489	36.4099	0.0244	68.601
GRA_RT_0_3	8.111	27.1487	36.4102	0.0246	68.601
GRA_RT_0_3	8.173	27.1488	36.4097	0.0246	68.601
GRA_RT_0_3	8.227	27.1488	36.4098	0.0247	68.601
GRA_RT_0_3	8.227	27.1487	36.4099	0.0248	68.601
GRA_RT_0_3	8.281	27.1485	36.41	0.0249	68.602
GRA_RT_0_3	8.289	27.1482	36.4103	0.0249	68.602
GRA_RT_0_3	8.451	27.1483	36.4099	0.0249	68.604
GRA_RT_0_3	8.397	27.1481	36.4099	0.0248	68.604
GRA_RT_0_3	8.451	27.1481	36.4095	0.0248	68.605
GRA_RT_0_3	8.513	27.1472	36.4097	0.0247	68.606
GRA_RT_0_3	8.567	27.147	36.41	0.0247	68.604
GRA_RT_0_3	8.575	27.1468	36.4105	0.0248	68.538
GRA_RT_0_3	8.621	27.1476	36.4104	0.0249	68.534
GRA_RT_0_3	8.683	27.1483	36.4101	0.025	68.533
GRA_RT_0_3	8.737	27.1486	36.41	0.0253	68.532
GRA_RT_0_3	8.744	27.1485	36.41	0.0254	68.531
GRA_RT_0_3	8.852	27.1487	36.41	0.0257	68.531
GRA_RT_0_3	8.791	27.1486	36.4101	0.0258	68.53
GRA_RT_0_3	8.914	27.1487	36.41	0.0259	68.527
GRA_RT_0_3	8.906	27.1487	36.41	0.0259	68.527
GRA_RT_0_3	9.03	27.1484	36.4097	0.0258	68.528
GRA_RT_0_3	8.968	27.1483	36.4096	0.0258	68.46
GRA_RT_0_3	9.084	27.1486	36.4098	0.0257	68.459
GRA_RT_0_3	9.076	27.1481	36.4102	0.0257	68.454
GRA_RT_0_3	9.138	27.1476	36.41	0.0258	68.45
GRA_RT_0_3	9.192	27.1475	36.4104	0.0258	68.448
GRA_RT_0_3	9.2	27.1478	36.4101	0.0258	68.444
GRA_RT_0_3	9.254	27.1483	36.41	0.0258	68.444
GRA_RT_0_3	9.308	27.1482	36.4101	0.0258	68.444
GRA_RT_0_3	9.308	27.1481	36.41	0.0258	68.444
GRA_RT_0_3	9.424	27.1479	36.4097	0.0257	68.375
GRA_RT_0_3	9.424	27.1473	36.4099	0.0255	68.372
GRA_RT_0_3	9.485	27.1476	36.4099	0.0255	68.371
GRA_RT_0_3	9.478	27.1478	36.4099	0.0254	68.366
GRA_RT_0_3	9.594	27.1479	36.4096	0.0254	68.363
GRA_RT_0_3	9.594	27.1478	36.4095	0.0253	68.363
GRA_RT_0_3	9.655	27.1476	36.4091	0.025	68.36
GRA_RT_0_3	9.709	27.1466	36.4087	0.0248	68.357
GRA_RT_0_3	9.709	27.1445	36.4087	0.0246	68.355
GRA_RT_0_3	9.817	27.1429	36.4093	0.0243	68.353
GRA_RT_0_3	9.771	27.1428	36.4098	0.0242	68.284
GRA_RT_0_3	9.879	27.1433	36.4098	0.024	68.284
GRA_RT_0_3	9.879	27.1436	36.4099	0.0239	68.28
GRA_RT_0_3	9.995	27.1439	36.4097	0.0237	68.211
GRA_RT_0_3	9.941	27.1442	36.4095	0.0236	68.272
GRA_RT_0_3	10.049	27.1445	36.4095	0.0236	68.271
GRA_RT_0_3	9.995	27.1446	36.4097	0.0235	68.269
GRA_RT_0_3	10.103	27.1447	36.4095	0.0234	68.269
GRA_RT_0_3	10.165	27.1435	36.4091	0.0234	68.269
GRA_RT_0_3	10.165	27.1421	36.4092	0.0232	68.269
GRA_RT_0_3	10.165	27.1413	36.4092	0.0232	68.269
GRA_RT_0_3	10.273	27.1406	36.4095	0.023	68.204
GRA_RT_0_3	10.226	27.1405	36.4094	0.0229	68.202
GRA_RT_0_3	10.273	27.1406	36.4092	0.0229	68.268
GRA_RT_0_3	10.396	27.14	36.4094	0.0229	68.205
GRA_RT_0_3	10.273	27.14	36.4091	0.023	68.204
GRA_RT_0_3	10.45	27.1397	36.4094	0.023	68.206
GRA_RT_0_3	10.45	27.1399	36.4096	0.023	68.208
GRA_RT_0_3	10.45	27.1399	36.4095	0.0229	68.21
GRA_RT_0_3	10.45	27.14	36.4096	0.0228	68.145
GRA_RT_0_3	10.558	27.1397	36.4094	0.0227	68.211
GRA_RT_0_3	10.566	27.1393	36.4096	0.0226	68.212
GRA_RT_0_3	10.558	27.1391	36.4095	0.0225	68.213
GRA_RT_0_3	10.62	27.1386	36.4097	0.0226	68.215
GRA_RT_0_3	10.674	27.1379	36.4098	0.0227	68.218
GRA_RT_0_3	10.682	27.1375	36.4099	0.0228	68.154
GRA_RT_0_3	10.736	27.1372	36.4096	0.0228	68.221
GRA_RT_0_3	10.736	27.137	36.41	0.0228	68.158
GRA_RT_0_3	10.736	27.1366	36.4098	0.0229	68.227
GRA_RT_0_3	10.79	27.1364	36.4101	0.023	68.232
GRA_RT_0_3	10.79	27.1362	36.4104	0.0232	68.234
GRA_RT_0_3	10.852	27.1362	36.4104	0.0233	68.171
GRA_RT_0_3	10.906	27.1362	36.4102	0.0235	68.171
GRA_RT_0_3	10.852	27.1361	36.41	0.0237	68.172
GRA_RT_0_3	10.906	27.1361	36.4099	0.024	68.24
GRA_RT_0_3	10.906	27.1364	36.4098	0.0242	68.245
GRA_RT_0_3	10.96	27.1362	36.41	0.0244	68.25
GRA_RT_0_3	10.968	27.1366	36.4095	0.0248	68.256
GRA_RT_0_3	11.022	27.1368	36.4095	0.0249	68.262
GRA_RT_0_3	11.022	27.1369	36.4097	0.0252	68.265
GRA_RT_0_3	11.076	27.1373	36.4097	0.0252	68.269
GRA_RT_0_3	11.076	27.1379	36.4097	0.0253	68.272
GRA_RT_0_3	11.076	27.1387	36.4093	0.0253	68.276
GRA_RT_0_3	11.076	27.1393	36.4092	0.0253	68.28
GRA_RT_0_3	11.191	27.1397	36.4092	0.0252	68.285
GRA_RT_0_3	11.13	27.1396	36.4092	0.0252	68.289
GRA_RT_0_3	11.191	27.1399	36.4096	0.025	68.294
GRA_RT_0_3	11.191	27.14	36.41	0.025	68.299
GRA_RT_0_3	11.191	27.1405	36.4098	0.025	68.304
GRA_RT_0_3	11.245	27.1416	36.4098	0.0252	68.307
GRA_RT_0_3	11.245	27.1429	36.4101	0.0253	68.31
GRA_RT_0_3	11.245	27.1441	36.41	0.0254	68.246
GRA_RT_0_3	11.307	27.1447	36.4097	0.0255	68.31
GRA_RT_0_3	11.245	27.1456	36.4103	0.0258	68.447
GRA_RT_0_3	11.361	27.147	36.4101	0.0259	68.322
GRA_RT_0_3	11.307	27.1472	36.4103	0.026	68.392
GRA_RT_0_3	11.361	27.1476	36.4101	0.0261	68.331
GRA_RT_0_3	11.307	27.1479	36.4102	0.0261	68.334
GRA_RT_0_3	11.415	27.1481	36.4098	0.0261	68.338
GRA_RT_0_3	11.361	27.1483	36.41	0.0261	68.34
GRA_RT_0_3	11.415	27.1484	36.4099	0.0261	68.341
GRA_RT_0_3	11.423	27.1485	36.4097	0.026	68.342
GRA_RT_0_3	11.477	27.1487	36.4096	0.0259	68.345
GRA_RT_0_3	11.423	27.1482	36.4097	0.0257	68.279
GRA_RT_0_3	11.415	27.1483	36.4098	0.0255	68.343
GRA_RT_0_3	11.531	27.1481	36.4097	0.0253	68.278
GRA_RT_0_3	11.477	27.1484	36.4097	0.025	68.342
GRA_RT_0_3	11.477	27.1485	36.4099	0.0248	68.276
GRA_RT_0_3	11.477	27.1485	36.4097	0.0246	68.338
GRA_RT_0_3	11.531	27.1484	36.4095	0.0244	68.272
GRA_RT_0_3	11.531	27.1483	36.4097	0.0242	68.337
GRA_RT_0_3	11.531	27.1485	36.4094	0.0241	68.271
GRA_RT_0_3	11.593	27.1484	36.4097	0.024	68.203
GRA_RT_0_3	11.531	27.1483	36.41	0.0237	68.264
GRA_RT_0_3	11.593	27.1484	36.4099	0.0235	68.26
GRA_RT_0_3	11.585	27.1483	36.4096	0.0234	68.259
GRA_RT_0_3	11.593	27.1483	36.4095	0.0232	68.321
GRA_RT_0_3	11.585	27.1482	36.4096	0.023	68.323
GRA_RT_0_3	11.647	27.1483	36.4099	0.0229	68.191
GRA_RT_0_3	11.531	27.1483	36.4087	0.0228	68.252
GRA_RT_0_3	11.701	27.1481	36.4055	0.0227	68.316
GRA_RT_0_3	11.647	27.1483	36.408	0.0227	68.248
GRA_RT_0_3	11.701	27.1479	36.4096	0.0226	68.177
GRA_RT_0_3	11.647	27.1484	36.4096	0.0224	68.172
GRA_RT_0_3	11.701	27.1485	36.4098	0.0222	68.303
GRA_RT_0_3	11.701	27.1488	36.4099	0.022	68.238
GRA_RT_0_3	11.701	27.1489	36.41	0.0219	68.237
GRA_RT_0_3	11.701	27.1492	36.4097	0.0217	68.17
GRA_RT_0_3	11.763	27.149	36.4098	0.0216	68.234
GRA_RT_0_3	11.701	27.1489	36.4097	0.0214	68.3
GRA_RT_0_3	11.763	27.1488	36.4097	0.0212	68.236
GRA_RT_0_3	11.763	27.149	36.4098	0.0212	68.169
GRA_RT_0_3	11.763	27.1489	36.41	0.0212	68.166
GRA_RT_0_3	11.763	27.1488	36.4098	0.0214	68.23
GRA_RT_0_3	11.817	27.1491	36.41	0.0214	68.298
GRA_RT_0_3	11.763	27.149	36.41	0.0214	68.234
GRA_RT_0_3	11.817	27.149	36.4099	0.0214	68.168
GRA_RT_0_3	11.871	27.1489	36.4099	0.0214	68.166
GRA_RT_0_3	11.763	27.149	36.4098	0.0214	68.163
GRA_RT_0_3	11.871	27.1488	36.4097	0.0214	68.162
GRA_RT_0_3	11.878	27.1486	36.4098	0.0215	68.158
GRA_RT_0_3	11.871	27.1487	36.4096	0.0216	68.223
GRA_RT_0_3	11.878	27.1487	36.4097	0.0218	68.164
GRA_RT_0_3	11.878	27.1488	36.4097	0.022	68.164
GRA_RT_0_3	11.871	27.1488	36.4099	0.0224	68.166
GRA_RT_0_3	11.932	27.1487	36.4097	0.0227	68.233
GRA_RT_0_3	11.932	27.1486	36.4097	0.0232	68.169
GRA_RT_0_3	11.932	27.1481	36.41	0.0235	68.169
GRA_RT_0_3	11.986	27.1479	36.4094	0.024	68.237
GRA_RT_0_3	11.932	27.1473	36.4098	0.0242	68.173
GRA_RT_0_3	11.986	27.147	36.4096	0.0246	68.108
GRA_RT_0_3	11.932	27.1465	36.4096	0.0248	68.172
GRA_RT_0_3	12.048	27.1452	36.4097	0.0249	68.172
GRA_RT_0_3	11.986	27.1445	36.4099	0.0249	68.239
GRA_RT_0_3	11.986	27.1445	36.4102	0.025	68.174
GRA_RT_0_3	12.04	27.1452	36.41	0.025	68.176
GRA_RT_0_3	12.048	27.1463	36.4095	0.025	68.109
GRA_RT_0_3	12.04	27.1465	36.4094	0.0252	68.108
GRA_RT_0_3	12.048	27.1462	36.4096	0.0252	68.172
GRA_RT_0_3	12.102	27.1455	36.4097	0.0253	68.175
GRA_RT_0_3	12.102	27.1442	36.409	0.0253	68.108
GRA_RT_0_3	12.102	27.1432	36.4093	0.0254	68.169
GRA_RT_0_3	12.164	27.1425	36.4091	0.0254	68.17
GRA_RT_0_3	12.048	27.1422	36.4093	0.0254	68.102
GRA_RT_0_3	12.156	27.1421	36.4094	0.0254	68.168
GRA_RT_0_3	12.164	27.1418	36.4099	0.0253	68.171
GRA_RT_0_3	12.156	27.142	36.4101	0.0253	68.108
GRA_RT_0_3	12.218	27.1425	36.4098	0.0252	68.171
GRA_RT_0_3	12.156	27.1427	36.4106	0.0249	68.105
GRA_RT_0_3	12.218	27.1445	36.4102	0.0248	68.108
GRA_RT_0_3	12.272	27.1455	36.4103	0.0246	68.174
GRA_RT_0_3	12.218	27.1463	36.4099	0.0242	68.106
GRA_RT_0_3	12.218	27.1465	36.4097	0.024	68.169
GRA_RT_0_3	12.272	27.1466	36.4096	0.0236	68.175
GRA_RT_0_3	12.272	27.147	36.4097	0.0235	68.177
GRA_RT_0_3	12.272	27.1476	36.41	0.0233	68.113
GRA_RT_0_3	12.334	27.1475	36.4098	0.0232	68.11
GRA_RT_0_3	12.272	27.147	36.4092	0.023	68.11
GRA_RT_0_3	12.334	27.1458	36.4084	0.0232	68.113
GRA_RT_0_3	12.326	27.1443	36.4088	0.0233	68.181
GRA_RT_0_3	12.388	27.1427	36.4091	0.0236	68.048
GRA_RT_0_3	12.334	27.142	36.4094	0.0239	68.109
GRA_RT_0_3	12.388	27.1416	36.4093	0.0241	68.111
GRA_RT_0_3	12.388	27.1413	36.4093	0.0243	68.115
GRA_RT_0_3	12.388	27.1407	36.4098	0.0246	68.116
GRA_RT_0_3	12.442	27.1407	36.4096	0.0248	68.116
GRA_RT_0_3	12.442	27.1407	36.4092	0.025	68.182
GRA_RT_0_3	12.442	27.1402	36.4093	0.0252	68.117
GRA_RT_0_3	12.442	27.1402	36.409	0.0253	68.183
GRA_RT_0_3	12.503	27.1402	36.4093	0.0254	68.118
GRA_RT_0_3	12.503	27.14	36.4096	0.0255	68.121
GRA_RT_0_3	12.503	27.1396	36.4102	0.0257	68.12
GRA_RT_0_3	12.442	27.1397	36.41	0.0257	68.186
GRA_RT_0_3	12.557	27.14	36.4096	0.0258	68.257
GRA_RT_0_3	12.557	27.1402	36.4103	0.0258	68.131
GRA_RT_0_3	12.503	27.1409	36.41	0.0259	68.197
GRA_RT_0_3	12.619	27.1409	36.4099	0.0259	68.201
GRA_RT_0_3	12.557	27.1409	36.4099	0.026	68.139
GRA_RT_0_3	12.557	27.1412	36.4092	0.026	68.072
GRA_RT_0_3	12.619	27.1411	36.4093	0.0261	68.201
GRA_RT_0_3	12.611	27.1415	36.4096	0.0261	68.204
GRA_RT_0_3	12.673	27.1414	36.4098	0.0261	68.207
GRA_RT_0_3	12.611	27.1415	36.41	0.0261	68.213
GRA_RT_0_3	12.673	27.1418	36.4099	0.0261	68.283
GRA_RT_0_3	12.673	27.1423	36.4101	0.026	68.223
GRA_RT_0_3	12.673	27.1424	36.4097	0.026	68.223
GRA_RT_0_3	12.727	27.142	36.4094	0.0259	68.29
GRA_RT_0_3	12.727	27.1409	36.4093	0.0258	68.295
GRA_RT_0_3	12.673	27.14	36.4093	0.0257	68.233
GRA_RT_0_3	12.789	27.14	36.4095	0.0255	68.3
GRA_RT_0_3	12.789	27.1407	36.4098	0.0253	68.372
GRA_RT_0_3	12.727	27.1411	36.4097	0.0252	68.112
GRA_RT_0_3	12.789	27.1411	36.4099	0.025	68.307
GRA_RT_0_3	12.789	27.1418	36.4098	0.025	68.379
GRA_RT_0_3	12.843	27.1416	36.4097	0.025	68.387
GRA_RT_0_3	12.789	27.142	36.4098	0.025	68.324
GRA_RT_0_3	12.843	27.1424	36.4097	0.025	68.395
GRA_RT_0_3	12.905	27.1425	36.4101	0.025	68.333
GRA_RT_0_3	12.843	27.1433	36.4097	0.025	68.4
GRA_RT_0_3	12.905	27.1435	36.4095	0.025	68.34
GRA_RT_0_3	12.905	27.143	36.4096	0.0249	68.407
GRA_RT_0_3	12.959	27.1425	36.4094	0.0249	68.413
GRA_RT_0_3	12.905	27.1425	36.409	0.0247	68.418
GRA_RT_0_3	13.013	27.1416	36.4089	0.0246	68.424
GRA_RT_0_3	12.905	27.14	36.4091	0.0244	68.425
GRA_RT_0_3	13.013	27.1388	36.409	0.0243	68.428
GRA_RT_0_3	13.013	27.1375	36.4094	0.0243	68.429
GRA_RT_0_3	12.959	27.1368	36.4092	0.0243	68.429
GRA_RT_0_3	13.075	27.1362	36.4094	0.0243	68.434
GRA_RT_0_3	13.074	27.136	36.4093	0.0244	68.431
GRA_RT_0_3	13.067	27.1357	36.4095	0.0244	68.431
GRA_RT_0_3	13.074	27.1352	36.4097	0.0244	68.43
GRA_RT_0_3	13.129	27.135	36.4094	0.0246	68.43
GRA_RT_0_3	13.074	27.1348	36.4093	0.0246	68.428
GRA_RT_0_3	13.183	27.1341	36.409	0.0246	68.361
GRA_RT_0_3	13.183	27.1332	36.4094	0.0246	68.426
GRA_RT_0_3	13.183	27.133	36.4091	0.0247	68.491
GRA_RT_0_3	13.183	27.1329	36.4092	0.0248	68.427
GRA_RT_0_3	13.244	27.1323	36.4095	0.0248	68.425
GRA_RT_0_3	13.244	27.1321	36.4093	0.0249	68.422
GRA_RT_0_3	13.244	27.1321	36.4092	0.025	68.418
GRA_RT_0_3	13.298	27.1321	36.4094	0.0252	68.485
GRA_RT_0_3	13.298	27.1319	36.4097	0.0254	68.422
GRA_RT_0_3	13.36	27.1321	36.4096	0.0254	68.419
GRA_RT_0_3	13.298	27.1319	36.4094	0.0255	68.416
GRA_RT_0_3	13.414	27.1319	36.4096	0.0257	68.415
GRA_RT_0_3	13.414	27.1321	36.4097	0.0258	68.41
GRA_RT_0_3	13.414	27.1323	36.4097	0.026	68.402
GRA_RT_0_3	13.468	27.1323	36.4097	0.0263	68.399
GRA_RT_0_3	13.468	27.1323	36.4095	0.0265	68.396
GRA_RT_0_3	13.468	27.1314	36.4091	0.0268	68.392
GRA_RT_0_3	13.53	27.1305	36.4092	0.0268	68.389
GRA_RT_0_3	13.53	27.1298	36.4096	0.0269	68.455
GRA_RT_0_3	13.584	27.1299	36.4095	0.0269	68.387
GRA_RT_0_3	13.584	27.1294	36.4094	0.0268	68.383
GRA_RT_0_3	13.638	27.1289	36.4094	0.0268	68.381
GRA_RT_0_3	13.638	27.1283	36.4093	0.0268	68.38
GRA_RT_0_3	13.7	27.1282	36.4091	0.0268	68.375
GRA_RT_0_3	13.7	27.128	36.4093	0.0269	68.373
GRA_RT_0_3	13.7	27.1282	36.4096	0.0269	68.374
GRA_RT_0_3	13.754	27.128	36.4094	0.027	68.363
GRA_RT_0_3	13.815	27.1276	36.4095	0.0273	68.361
GRA_RT_0_3	13.87	27.1278	36.4096	0.0274	68.361
GRA_RT_0_3	13.815	27.1276	36.4097	0.0277	68.361
GRA_RT_0_3	13.924	27.128	36.4092	0.0278	68.359
GRA_RT_0_3	13.924	27.1278	36.4096	0.0278	68.359
GRA_RT_0_3	13.924	27.1276	36.4094	0.0279	68.356
GRA_RT_0_3	13.985	27.128	36.4094	0.0279	68.356
GRA_RT_0_3	14.039	27.1276	36.4096	0.0279	68.354
GRA_RT_0_3	14.101	27.1276	36.4087	0.0279	68.354
GRA_RT_0_3	14.093	27.1267	36.4092	0.0278	68.354
GRA_RT_0_3	14.101	27.1267	36.4092	0.0278	68.353
GRA_RT_0_3	14.155	27.1267	36.4096	0.0275	68.354
GRA_RT_0_3	14.271	27.1273	36.4096	0.0274	68.354
GRA_RT_0_3	14.209	27.1276	36.4094	0.0273	68.354
GRA_RT_0_3	14.271	27.1275	36.4095	0.027	68.354
GRA_RT_0_3	14.325	27.1278	36.4095	0.027	68.354
GRA_RT_0_3	14.379	27.1281	36.4095	0.027	68.354
GRA_RT_0_3	14.379	27.1282	36.4096	0.027	68.354
GRA_RT_0_3	14.379	27.1283	36.409	0.0271	68.354
GRA_RT_0_3	14.495	27.1275	36.4095	0.0271	68.355
GRA_RT_0_3	14.556	27.1267	36.4095	0.0271	68.355
GRA_RT_0_3	14.495	27.1266	36.4097	0.027	68.354
GRA_RT_0_3	14.611	27.1262	36.4094	0.0269	68.352
GRA_RT_0_3	14.61	27.126	36.4093	0.0266	68.351
GRA_RT_0_3	14.726	27.1258	36.4095	0.0265	68.355
GRA_RT_0_3	14.665	27.1262	36.4092	0.0263	68.354
GRA_RT_0_3	14.726	27.1262	36.4095	0.0263	68.421
GRA_RT_0_3	14.78	27.1262	36.4093	0.0261	68.357
GRA_RT_0_3	14.842	27.1251	36.4091	0.026	68.357
GRA_RT_0_3	14.842	27.1246	36.4093	0.026	68.36
GRA_RT_0_3	14.95	27.1242	36.4093	0.026	68.361
GRA_RT_0_3	14.95	27.1238	36.4094	0.026	68.36
GRA_RT_0_3	15.012	27.1235	36.409	0.026	68.36
GRA_RT_0_3	15.066	27.1233	36.4091	0.026	68.361
GRA_RT_0_3	15.066	27.1229	36.4097	0.026	68.36
GRA_RT_0_3	15.12	27.1229	36.4095	0.026	68.361
GRA_RT_0_3	15.182	27.1226	36.4097	0.0259	68.361
GRA_RT_0_3	15.236	27.1226	36.4092	0.0258	68.361
GRA_RT_0_3	15.236	27.1228	36.4093	0.0255	68.361
GRA_RT_0_3	15.297	27.1226	36.4094	0.0253	68.361
GRA_RT_0_3	15.352	27.122	36.4087	0.0249	68.364
GRA_RT_0_3	15.352	27.121	36.4087	0.0248	68.364
GRA_RT_0_3	15.467	27.1204	36.4089	0.0247	68.365
GRA_RT_0_3	15.467	27.1201	36.4092	0.0247	68.365
GRA_RT_0_3	15.521	27.1192	36.4089	0.0246	68.365
GRA_RT_0_3	15.583	27.1183	36.409	0.0247	68.365
GRA_RT_0_3	15.575	27.1177	36.4091	0.0247	68.365
GRA_RT_0_3	15.637	27.1174	36.4095	0.0247	68.365
GRA_RT_0_3	15.691	27.1177	36.4093	0.0247	68.432
GRA_RT_0_3	15.753	27.1175	36.4094	0.0248	68.369
GRA_RT_0_3	15.807	27.1176	36.4094	0.0249	68.369
GRA_RT_0_3	15.807	27.1172	36.4095	0.025	68.369
GRA_RT_0_3	15.807	27.1166	36.4091	0.0253	68.368
GRA_RT_0_3	15.923	27.1165	36.4086	0.0255	68.369
GRA_RT_0_3	15.923	27.1158	36.4091	0.0257	68.369
GRA_RT_0_3	15.977	27.1154	36.4094	0.0259	68.369
GRA_RT_0_3	16.038	27.1145	36.4098	0.0261	68.369
GRA_RT_0_3	16.038	27.1143	36.4101	0.0264	68.369
GRA_RT_0_3	16.147	27.115	36.4101	0.0266	68.436
GRA_RT_0_3	16.093	27.1158	36.4092	0.0269	68.372
GRA_RT_0_3	16.208	27.1156	36.4091	0.0273	68.372
GRA_RT_0_3	16.208	27.1147	36.4094	0.0274	68.439
GRA_RT_0_3	16.262	27.1145	36.4096	0.0277	68.375
GRA_RT_0_3	16.316	27.115	36.41	0.0278	68.441
GRA_RT_0_3	16.324	27.116	36.4095	0.0279	68.377
GRA_RT_0_3	16.378	27.1163	36.4087	0.0279	68.444
GRA_RT_0_3	16.378	27.1152	36.4089	0.0278	68.379
GRA_RT_0_3	16.432	27.1147	36.4091	0.0278	68.445
GRA_RT_0_3	16.494	27.1141	36.4091	0.0278	68.448
GRA_RT_0_3	16.494	27.114	36.4092	0.0279	68.45
GRA_RT_0_3	16.548	27.1134	36.4097	0.0279	68.452
GRA_RT_0_3	16.548	27.113	36.4096	0.0279	68.387
GRA_RT_0_3	16.602	27.113	36.4096	0.028	68.386
GRA_RT_0_3	16.664	27.1127	36.4095	0.028	68.452
GRA_RT_0_3	16.664	27.1127	36.4092	0.0282	68.387
GRA_RT_0_3	16.664	27.1125	36.4094	0.0282	68.388
GRA_RT_0_3	16.779	27.1123	36.4095	0.0282	68.455
GRA_RT_0_3	16.718	27.1127	36.4097	0.0282	68.456
GRA_RT_0_3	16.779	27.1123	36.4097	0.0282	68.391
GRA_RT_0_3	16.834	27.1126	36.4095	0.028	68.39
GRA_RT_0_3	16.833	27.1123	36.4096	0.028	68.389
GRA_RT_0_3	16.833	27.1127	36.4092	0.028	68.32
GRA_RT_0_3	16.949	27.1123	36.4099	0.0279	68.384
GRA_RT_0_3	16.888	27.1127	36.4103	0.028	68.382
GRA_RT_0_3	16.949	27.1144	36.4107	0.028	68.382
GRA_RT_0_3	16.949	27.1179	36.4099	0.028	68.381
GRA_RT_0_3	17.003	27.1192	36.4093	0.028	68.38
GRA_RT_0_3	17.003	27.1186	36.4085	0.0282	68.446
GRA_RT_0_3	17.003	27.1172	36.4086	0.0283	68.38
GRA_RT_0_3	17.057	27.1167	36.4089	0.0284	68.379
GRA_RT_0_3	17.065	27.117	36.4092	0.0287	68.378
GRA_RT_0_3	17.119	27.1179	36.4095	0.0289	68.377
GRA_RT_0_3	17.119	27.1192	36.41	0.0292	68.375
GRA_RT_0_3	17.119	27.1208	36.4101	0.0293	68.374
GRA_RT_0_3	17.173	27.1226	36.4103	0.0293	68.373
GRA_RT_0_3	17.173	27.1233	36.4104	0.0295	68.372
GRA_RT_0_3	17.173	27.1253	36.4102	0.0295	68.371
GRA_RT_0_3	17.173	27.1267	36.4103	0.0295	68.373
GRA_RT_0_3	17.235	27.1278	36.4097	0.0295	68.372
GRA_RT_0_3	17.235	27.1283	36.4093	0.0295	68.371
GRA_RT_0_3	17.289	27.1287	36.4094	0.0296	68.437
GRA_RT_0_3	17.235	27.1292	36.4088	0.0296	68.371
GRA_RT_0_3	17.289	27.1292	36.4088	0.0296	68.37
GRA_RT_0_3	17.289	27.1294	36.4089	0.0295	68.368
GRA_RT_0_3	17.343	27.1292	36.4085	0.0295	68.367
GRA_RT_0_3	17.289	27.1285	36.4088	0.0295	68.365
GRA_RT_0_3	17.343	27.128	36.4087	0.0293	68.364
GRA_RT_0_3	17.343	27.1271	36.4087	0.0293	68.433
GRA_RT_0_3	17.405	27.1266	36.4089	0.0293	68.301
GRA_RT_0_3	17.343	27.1264	36.4096	0.0293	68.363
GRA_RT_0_3	17.405	27.1271	36.4097	0.0293	68.365
GRA_RT_0_3	17.405	27.1278	36.4093	0.0293	68.364
GRA_RT_0_3	17.405	27.128	36.4089	0.0293	68.366
GRA_RT_0_3	17.459	27.128	36.409	0.0292	68.365
GRA_RT_0_3	17.459	27.128	36.4089	0.0292	68.434
GRA_RT_0_3	17.404	27.1278	36.4092	0.0293	68.436
GRA_RT_0_3	17.459	27.1278	36.4095	0.0293	68.441
GRA_RT_0_3	17.459	27.128	36.409	0.0293	68.445
GRA_RT_0_3	17.458	27.1282	36.4094	0.0295	68.45
GRA_RT_0_3	17.52	27.1283	36.4091	0.0295	68.455
GRA_RT_0_3	17.52	27.1283	36.4091	0.0296	68.457
GRA_RT_0_3	17.458	27.1281	36.4091	0.0296	68.458
GRA_RT_0_3	17.52	27.1282	36.4092	0.0297	68.463
GRA_RT_0_3	17.52	27.1282	36.4091	0.0299	68.464
GRA_RT_0_3	17.52	27.128	36.4093	0.0299	68.466
GRA_RT_0_3	17.574	27.1281	36.4091	0.03	68.47
GRA_RT_0_3	17.52	27.1282	36.4092	0.0301	68.474
GRA_RT_0_3	17.574	27.1283	36.4094	0.0303	68.476
GRA_RT_0_3	17.574	27.1283	36.409	0.0303	68.477
GRA_RT_0_3	17.574	27.1283	36.4093	0.0303	68.478
GRA_RT_0_3	17.574	27.1283	36.4091	0.0304	68.476
GRA_RT_0_3	17.574	27.1285	36.4092	0.0304	68.476
GRA_RT_0_3	17.574	27.1283	36.4093	0.0301	68.477
GRA_RT_0_3	17.574	27.1285	36.409	0.03	68.477
GRA_RT_0_3	17.628	27.1285	36.4092	0.0297	68.478
GRA_RT_0_3	17.636	27.1287	36.4094	0.0295	68.545
GRA_RT_0_3	17.574	27.1289	36.4097	0.0293	68.483
GRA_RT_0_3	17.628	27.1292	36.4092	0.0293	68.484
GRA_RT_0_3	17.636	27.1299	36.4088	0.0293	68.483
GRA_RT_0_3	17.69	27.1305	36.4092	0.0293	68.484
GRA_RT_0_3	17.628	27.1312	36.4091	0.0293	68.483
GRA_RT_0_3	17.636	27.1309	36.4093	0.0293	68.482
GRA_RT_0_3	17.69	27.1307	36.4091	0.0295	68.482
GRA_RT_0_3	17.628	27.1305	36.4091	0.0295	68.614
GRA_RT_0_3	17.69	27.1305	36.4091	0.0295	68.553
GRA_RT_0_3	17.69	27.1303	36.409	0.0295	68.487
GRA_RT_0_3	17.69	27.1307	36.4091	0.0293	68.552
GRA_RT_0_3	17.69	27.1307	36.4089	0.0292	68.553
GRA_RT_0_3	17.69	27.1307	36.4087	0.0291	68.487
GRA_RT_0_3	17.744	27.1303	36.4094	0.0288	68.556
GRA_RT_0_3	17.69	27.1307	36.4093	0.0287	68.556
GRA_RT_0_3	17.744	27.1307	36.4093	0.0284	68.557
GRA_RT_0_3	17.744	27.1309	36.4089	0.0283	68.557
GRA_RT_0_3	17.744	27.1305	36.4093	0.028	68.557
GRA_RT_0_3	17.744	27.1309	36.4092	0.0278	68.556
GRA_RT_0_3	17.744	27.1309	36.4094	0.0275	68.489
GRA_RT_0_3	17.805	27.131	36.4096	0.0273	68.556
GRA_RT_0_3	17.744	27.1314	36.4092	0.0273	68.551
GRA_RT_0_3	17.744	27.1316	36.4089	0.0273	68.483
GRA_RT_0_3	17.805	27.1318	36.409	0.0273	68.546
GRA_RT_0_3	17.798	27.1318	36.4096	0.0274	68.411
GRA_RT_0_3	17.744	27.1319	36.4094	0.0274	68.537
GRA_RT_0_3	17.859	27.1319	36.4093	0.0274	68.536
GRA_RT_0_3	17.798	27.1319	36.4091	0.0274	68.537
GRA_RT_0_3	17.744	27.1318	36.4093	0.0274	68.537
GRA_RT_0_3	17.859	27.1317	36.4094	0.0274	68.539
GRA_RT_0_3	17.798	27.1318	36.4092	0.0273	68.539
GRA_RT_0_3	17.859	27.1316	36.4085	0.027	68.54
GRA_RT_0_3	17.859	27.131	36.4079	0.0268	68.54
GRA_RT_0_3	17.798	27.1299	36.4085	0.0266	68.54
GRA_RT_0_3	17.859	27.1292	36.4088	0.0264	68.54
GRA_RT_0_3	17.859	27.129	36.4091	0.0261	68.54
GRA_RT_0_3	17.859	27.1287	36.4097	0.026	68.54
GRA_RT_0_3	17.859	27.1287	36.4095	0.0259	68.54
GRA_RT_0_3	17.913	27.1287	36.4094	0.0258	68.54
GRA_RT_0_3	17.913	27.1287	36.4099	0.0258	68.539
GRA_RT_0_3	17.859	27.1296	36.4095	0.0257	68.538
GRA_RT_0_3	17.913	27.1296	36.4094	0.0257	68.605
GRA_RT_0_3	17.913	27.1298	36.4095	0.0257	68.54
GRA_RT_0_3	17.913	27.1298	36.4096	0.0257	68.472
GRA_RT_0_3	17.913	27.1299	36.4097	0.0257	68.468
GRA_RT_0_3	17.913	27.1301	36.4094	0.0255	68.464
GRA_RT_0_3	17.913	27.1301	36.4093	0.0255	68.527
GRA_RT_0_3	17.975	27.1301	36.4093	0.0255	68.527
GRA_RT_0_3	17.975	27.1299	36.4097	0.0257	68.461
GRA_RT_0_3	17.913	27.1303	36.4091	0.0258	68.524
GRA_RT_0_3	18.029	27.1299	36.4091	0.026	68.456
GRA_RT_0_3	17.913	27.1298	36.4093	0.0261	68.451
GRA_RT_0_3	17.975	27.1301	36.4092	0.0263	68.514
GRA_RT_0_3	18.029	27.1303	36.4089	0.0265	68.513
GRA_RT_0_3	17.975	27.1299	36.4086	0.0266	68.511
GRA_RT_0_3	18.029	27.1294	36.4084	0.0269	68.443
GRA_RT_0_3	18.029	27.1289	36.4076	0.027	68.445
GRA_RT_0_3	18.029	27.128	36.4069	0.0271	68.51
GRA_RT_0_3	18.029	27.1264	36.4066	0.0271	68.442
GRA_RT_0_3	18.029	27.1242	36.4074	0.0273	68.507
GRA_RT_0_3	18.029	27.1228	36.4083	0.0273	68.508
GRA_RT_0_3	18.083	27.1219	36.409	0.0273	68.507
GRA_RT_0_3	18.083	27.1213	36.4095	0.0271	68.509
GRA_RT_0_3	18.091	27.1215	36.4093	0.0271	68.51
GRA_RT_0_3	18.083	27.1213	36.4095	0.027	68.444
GRA_RT_0_3	18.029	27.1215	36.4094	0.027	68.443
GRA_RT_0_3	18.145	27.1219	36.409	0.0271	68.443
GRA_RT_0_3	18.145	27.1222	36.4088	0.0271	68.441
GRA_RT_0_3	18.083	27.1219	36.4086	0.0273	68.504
GRA_RT_0_3	18.145	27.1203	36.4081	0.0274	68.439
GRA_RT_0_3	18.145	27.1184	36.4082	0.0275	68.505
GRA_RT_0_3	18.199	27.117	36.4084	0.0277	68.437
GRA_RT_0_3	18.145	27.1158	36.4086	0.0279	68.436
GRA_RT_0_3	18.145	27.1156	36.409	0.028	68.429
GRA_RT_0_3	18.199	27.1152	36.4093	0.0283	68.428
GRA_RT_0_3	18.199	27.115	36.4095	0.0284	68.427
GRA_RT_0_3	18.199	27.115	36.4099	0.0287	68.494
GRA_RT_0_3	18.199	27.1153	36.4102	0.0288	68.429
GRA_RT_0_3	18.26	27.1158	36.41	0.0288	68.496
GRA_RT_0_3	18.253	27.1161	36.4098	0.0289	68.431
GRA_RT_0_3	18.253	27.1161	36.4096	0.0291	68.431
GRA_RT_0_3	18.26	27.1168	36.4099	0.0291	68.43
GRA_RT_0_3	18.314	27.1176	36.4096	0.0292	68.431
GRA_RT_0_3	18.314	27.1184	36.4099	0.0293	68.431
GRA_RT_0_3	18.314	27.1193	36.4096	0.0293	68.431
GRA_RT_0_3	18.314	27.1186	36.4092	0.0295	68.431
GRA_RT_0_3	18.314	27.1172	36.4089	0.0295	68.431
GRA_RT_0_3	18.314	27.1158	36.409	0.0293	68.431
GRA_RT_0_3	18.376	27.1147	36.4091	0.0291	68.432
GRA_RT_0_3	18.368	27.1141	36.4093	0.0289	68.432
GRA_RT_0_3	18.43	27.114	36.4094	0.0288	68.437
GRA_RT_0_3	18.376	27.1142	36.4093	0.0287	68.437
GRA_RT_0_3	18.43	27.114	36.4099	0.0284	68.436
GRA_RT_0_3	18.43	27.1143	36.4093	0.0284	68.434
GRA_RT_0_3	18.43	27.1136	36.4087	0.0283	68.432
GRA_RT_0_3	18.484	27.1127	36.4088	0.0282	68.433
GRA_RT_0_3	18.484	27.1127	36.4099	0.0282	68.434
GRA_RT_0_3	18.484	27.1141	36.41	0.028	68.433
GRA_RT_0_3	18.538	27.1154	36.4103	0.0282	68.435
GRA_RT_0_3	18.484	27.1168	36.4097	0.0283	68.433
GRA_RT_0_3	18.6	27.1183	36.4097	0.0283	68.432
GRA_RT_0_3	18.538	27.1192	36.4098	0.0286	68.433
GRA_RT_0_3	18.538	27.1199	36.4097	0.0287	68.435
GRA_RT_0_3	18.6	27.1199	36.4088	0.0287	68.437
GRA_RT_0_3	18.6	27.1181	36.4081	0.0286	68.436
GRA_RT_0_3	18.654	27.1152	36.408	0.0283	68.368
GRA_RT_0_3	18.654	27.1127	36.4083	0.028	68.367
GRA_RT_0_3	18.654	27.1105	36.4089	0.0279	68.497
GRA_RT_0_3	18.654	27.1093	36.4087	0.0277	68.434
GRA_RT_0_3	18.715	27.108	36.4093	0.0275	68.437
GRA_RT_0_3	18.715	27.1071	36.4097	0.0274	68.439
GRA_RT_0_3	18.769	27.1067	36.4097	0.0273	68.442
GRA_RT_0_3	18.769	27.1064	36.4096	0.0271	68.444
GRA_RT_0_3	18.769	27.106	36.4098	0.027	68.444
GRA_RT_0_3	18.769	27.1057	36.4103	0.027	68.444
GRA_RT_0_3	18.885	27.1055	36.4103	0.0269	68.444
GRA_RT_0_3	18.823	27.1052	36.4102	0.0269	68.376
GRA_RT_0_3	18.831	27.105	36.41	0.0269	68.443
GRA_RT_0_3	18.939	27.1049	36.41	0.0269	68.377
GRA_RT_0_3	18.885	27.1048	36.4101	0.0269	68.444
GRA_RT_0_3	18.939	27.1048	36.41	0.027	68.377
GRA_RT_0_3	18.939	27.1048	36.4103	0.0269	68.441
GRA_RT_0_3	18.939	27.1048	36.4102	0.0268	68.442
GRA_RT_0_3	19.001	27.1046	36.4102	0.0266	68.442
GRA_RT_0_3	18.993	27.1047	36.4101	0.0266	68.443
GRA_RT_0_3	19.055	27.1043	36.4104	0.0265	68.446
GRA_RT_0_3	19.055	27.1044	36.4103	0.0264	68.447
GRA_RT_0_3	19.055	27.1041	36.4104	0.0264	68.45
GRA_RT_0_3	19.109	27.1039	36.4104	0.0264	68.451
GRA_RT_0_3	19.109	27.1035	36.4107	0.0264	68.384
GRA_RT_0_3	19.171	27.1036	36.4101	0.0265	68.383
GRA_RT_0_3	19.171	27.1032	36.41	0.0268	68.38
GRA_RT_0_3	19.225	27.1032	36.4101	0.027	68.379
GRA_RT_0_3	19.225	27.103	36.4106	0.0271	68.377
GRA_RT_0_3	19.279	27.1032	36.4103	0.0274	68.442
GRA_RT_0_3	19.225	27.103	36.4104	0.0278	68.376
GRA_RT_0_3	19.34	27.103	36.4103	0.0279	68.375
GRA_RT_0_3	19.34	27.1029	36.4104	0.028	68.374
GRA_RT_0_3	19.34	27.1028	36.4104	0.0283	68.372
GRA_RT_0_3	19.394	27.1026	36.4104	0.0283	68.372
GRA_RT_0_3	19.402	27.1024	36.4104	0.0284	68.37
GRA_RT_0_3	19.456	27.1026	36.4107	0.0286	68.37
GRA_RT_0_3	19.51	27.1026	36.4104	0.0287	68.369
GRA_RT_0_3	19.51	27.1027	36.4103	0.0289	68.368
GRA_RT_0_3	19.51	27.103	36.4101	0.0291	68.368
GRA_RT_0_3	19.564	27.1026	36.4104	0.0293	68.368
GRA_RT_0_3	19.564	27.103	36.4103	0.0296	68.367
GRA_RT_0_3	19.626	27.103	36.41	0.0297	68.367
GRA_RT_0_3	19.626	27.1023	36.4107	0.0297	68.367
GRA_RT_0_3	19.68	27.1024	36.4102	0.0299	68.367
GRA_RT_0_3	19.68	27.1018	36.4107	0.03	68.367
GRA_RT_0_3	19.734	27.1017	36.4104	0.0299	68.368
GRA_RT_0_3	19.796	27.1015	36.4105	0.03	68.368
GRA_RT_0_3	19.734	27.1013	36.4108	0.03	68.368
GRA_RT_0_3	19.857	27.1012	36.4109	0.03	68.367
GRA_RT_0_3	19.85	27.1013	36.4106	0.0299	68.364
GRA_RT_0_3	19.912	27.1012	36.4108	0.0299	68.368
GRA_RT_0_3	19.911	27.1011	36.4107	0.0296	68.369
GRA_RT_0_3	19.911	27.1012	36.4106	0.0295	68.37
GRA_RT_0_3	20.02	27.101	36.4109	0.0293	68.372
GRA_RT_0_3	20.02	27.101	36.4108	0.0293	68.373
GRA_RT_0_3	20.027	27.1008	36.411	0.0293	68.374
GRA_RT_0_3	20.02	27.1006	36.4113	0.0293	68.375
GRA_RT_0_3	20.135	27.1006	36.411	0.0293	68.444
GRA_RT_0_3	20.081	27.1006	36.4105	0.0293	68.381
GRA_RT_0_3	20.197	27.1006	36.411	0.0293	68.314
GRA_RT_0_3	20.197	27.1006	36.4115	0.0295	68.38
GRA_RT_0_3	20.251	27.1005	36.4112	0.0293	68.312
GRA_RT_0_3	20.251	27.1005	36.4108	0.0292	68.378
GRA_RT_0_3	20.251	27.1003	36.4111	0.0289	68.377
GRA_RT_0_3	20.305	27.1005	36.411	0.0288	68.313
GRA_RT_0_3	20.367	27.1002	36.4114	0.0286	68.379
GRA_RT_0_3	20.429	27.0999	36.4115	0.0284	68.382
GRA_RT_0_3	20.367	27.0998	36.4115	0.0283	68.384
GRA_RT_0_3	20.475	27.0996	36.4114	0.0282	68.388
GRA_RT_0_3	20.483	27.0996	36.4116	0.028	68.391
GRA_RT_0_3	20.537	27.0994	36.4115	0.0282	68.394
GRA_RT_0_3	20.537	27.0998	36.4114	0.0283	68.397
GRA_RT_0_3	20.591	27.0997	36.4115	0.0286	68.397
GRA_RT_0_3	20.598	27.0996	36.4116	0.0287	68.398
GRA_RT_0_3	20.652	27.0996	36.4116	0.0289	68.398
GRA_RT_0_3	20.652	27.0999	36.4111	0.0291	68.398
GRA_RT_0_3	20.706	27.0996	36.4115	0.0293	68.399
GRA_RT_0_3	20.768	27.0996	36.4116	0.0296	68.403
GRA_RT_0_3	20.76	27.0994	36.4117	0.0297	68.403
GRA_RT_0_3	20.822	27.0993	36.4117	0.03	68.403
GRA_RT_0_3	20.768	27.0996	36.4118	0.0303	68.403
GRA_RT_0_3	20.938	27.0994	36.4118	0.0306	68.405
GRA_RT_0_3	20.938	27.0994	36.4119	0.0308	68.405
GRA_RT_0_3	20.938	27.0994	36.412	0.031	68.405
GRA_RT_0_3	20.938	27.0992	36.4119	0.0312	68.339
GRA_RT_0_3	20.992	27.099	36.4119	0.0314	68.403
GRA_RT_0_3	21.046	27.0987	36.4122	0.0315	68.404
GRA_RT_0_3	21.046	27.0986	36.412	0.0317	68.405
GRA_RT_0_3	21.108	27.0985	36.4122	0.0318	68.405
GRA_RT_0_3	21.162	27.0987	36.4122	0.0319	68.406
GRA_RT_0_3	21.108	27.0985	36.4123	0.0321	68.406
GRA_RT_0_3	21.216	27.0985	36.412	0.0322	68.407
GRA_RT_0_3	21.224	27.0985	36.4122	0.0322	68.408
GRA_RT_0_3	21.216	27.0985	36.4123	0.0324	68.408
GRA_RT_0_3	21.278	27.0984	36.4123	0.0324	68.409
GRA_RT_0_3	21.332	27.0985	36.412	0.0325	68.41
GRA_RT_0_3	21.339	27.0985	36.4121	0.0326	68.41
GRA_RT_0_3	21.393	27.0983	36.4124	0.0328	68.411
GRA_RT_0_3	21.393	27.0983	36.4124	0.0329	68.411
GRA_RT_0_3	21.393	27.0983	36.4124	0.0332	68.412
GRA_RT_0_3	21.455	27.0983	36.4126	0.0334	68.413
GRA_RT_0_3	21.501	27.0983	36.4127	0.0335	68.413
GRA_RT_0_3	21.501	27.0984	36.4125	0.0336	68.414
GRA_RT_0_3	21.563	27.0983	36.4126	0.0338	68.415
GRA_RT_0_3	21.563	27.0981	36.413	0.0336	68.415
GRA_RT_0_3	21.617	27.0983	36.413	0.0336	68.416
GRA_RT_0_3	21.617	27.0981	36.4131	0.0335	68.419
GRA_RT_0_3	21.679	27.0981	36.4133	0.0334	68.42
GRA_RT_0_3	21.679	27.098	36.4131	0.0334	68.418
GRA_RT_0_3	21.733	27.0979	36.4133	0.0332	68.418
GRA_RT_0_3	21.733	27.098	36.413	0.0332	68.416
GRA_RT_0_3	21.787	27.098	36.4131	0.0332	68.483
GRA_RT_0_3	21.795	27.0978	36.4133	0.0331	68.419
GRA_RT_0_3	21.849	27.0978	36.4133	0.0331	68.417
GRA_RT_0_3	21.849	27.0976	36.4132	0.0329	68.417
GRA_RT_0_3	21.849	27.0978	36.4134	0.0328	68.417
GRA_RT_0_3	21.964	27.0976	36.4135	0.0325	68.418
GRA_RT_0_3	21.903	27.0977	36.4131	0.0324	68.417
GRA_RT_0_3	21.957	27.0978	36.4132	0.0321	68.418
GRA_RT_0_3	22.018	27.0976	36.4132	0.0319	68.418
GRA_RT_0_3	21.964	27.0976	36.4133	0.0318	68.418
GRA_RT_0_3	22.072	27.0976	36.4131	0.0317	68.419
GRA_RT_0_3	22.018	27.0969	36.4134	0.0315	68.418
GRA_RT_0_3	22.134	27.0963	36.4139	0.0315	68.419
GRA_RT_0_3	22.072	27.0958	36.4142	0.0317	68.419
GRA_RT_0_3	22.196	27.0959	36.414	0.0317	68.42
GRA_RT_0_3	22.134	27.0956	36.4142	0.0317	68.419
GRA_RT_0_3	22.188	27.0956	36.4142	0.0318	68.42
GRA_RT_0_3	22.188	27.0956	36.4142	0.0318	68.42
GRA_RT_0_3	22.25	27.0956	36.414	0.0318	68.42
GRA_RT_0_3	22.242	27.0954	36.4143	0.0317	68.42
GRA_RT_0_3	22.304	27.0956	36.4142	0.0317	68.421
GRA_RT_0_3	22.304	27.0954	36.4141	0.0315	68.42
GRA_RT_0_3	22.304	27.0954	36.4143	0.0315	68.417
GRA_RT_0_3	22.358	27.0954	36.4143	0.0314	68.418
GRA_RT_0_3	22.412	27.0954	36.4143	0.0312	68.418
GRA_RT_0_3	22.358	27.0954	36.4145	0.0311	68.418
GRA_RT_0_3	22.42	27.0954	36.4142	0.031	68.418
GRA_RT_0_3	22.412	27.0956	36.4143	0.0308	68.418
GRA_RT_0_3	22.528	27.0956	36.4144	0.0308	68.419
GRA_RT_0_3	22.474	27.0956	36.414	0.0307	68.418
GRA_RT_0_3	22.474	27.0956	36.4143	0.0307	68.418
GRA_RT_0_3	22.535	27.0958	36.4138	0.0307	68.351
GRA_RT_0_3	22.528	27.0958	36.4141	0.0307	68.415
GRA_RT_0_3	22.589	27.0956	36.4142	0.0308	68.416
GRA_RT_0_3	22.589	27.0958	36.4142	0.0308	68.416
GRA_RT_0_3	22.651	27.0958	36.4145	0.031	68.416
GRA_RT_0_3	22.589	27.096	36.4142	0.0311	68.349
GRA_RT_0_3	22.698	27.096	36.4141	0.0312	68.414
GRA_RT_0_3	22.643	27.0961	36.414	0.0312	68.414
GRA_RT_0_3	22.697	27.0961	36.414	0.0315	68.414
GRA_RT_0_3	22.705	27.096	36.4136	0.0315	68.415
GRA_RT_0_3	22.759	27.0958	36.414	0.0315	68.415
GRA_RT_0_3	22.759	27.0961	36.4139	0.0315	68.415
GRA_RT_0_3	22.759	27.096	36.4143	0.0314	68.415
GRA_RT_0_3	22.821	27.096	36.4141	0.0314	68.416
GRA_RT_0_3	22.813	27.096	36.4138	0.0314	68.416
GRA_RT_0_3	22.875	27.0963	36.4137	0.0315	68.417
GRA_RT_0_3	22.813	27.0963	36.4138	0.0317	68.416
GRA_RT_0_3	22.929	27.0961	36.4139	0.0318	68.417
GRA_RT_0_3	22.875	27.0961	36.4142	0.0318	68.42
GRA_RT_0_3	22.929	27.0963	36.4143	0.0318	68.421
GRA_RT_0_3	22.929	27.0961	36.4138	0.0317	68.421
GRA_RT_0_3	22.983	27.0961	36.414	0.0315	68.422
GRA_RT_0_3	22.937	27.0961	36.4142	0.0314	68.421
GRA_RT_0_3	23.045	27.0961	36.414	0.0312	68.423
GRA_RT_0_3	23.045	27.0959	36.4138	0.0314	68.423
GRA_RT_0_3	22.983	27.0961	36.414	0.0314	68.423
GRA_RT_0_3	23.099	27.0961	36.4142	0.0315	68.424
GRA_RT_0_3	23.106	27.0961	36.4139	0.0317	68.424
GRA_RT_0_3	23.045	27.0963	36.4137	0.0317	68.424
GRA_RT_0_3	23.153	27.096	36.4139	0.0317	68.425
GRA_RT_0_3	23.099	27.0961	36.4138	0.0317	68.425
GRA_RT_0_3	23.16	27.0961	36.4138	0.0317	68.425
GRA_RT_0_3	23.153	27.0961	36.4141	0.0315	68.426
GRA_RT_0_3	23.214	27.0961	36.4139	0.0315	68.426
GRA_RT_0_3	23.214	27.0961	36.4138	0.0315	68.427
GRA_RT_0_3	23.214	27.0963	36.4139	0.0315	68.427
GRA_RT_0_3	23.222	27.0963	36.4138	0.0315	68.427
GRA_RT_0_3	23.33	27.0963	36.4139	0.0315	68.428
GRA_RT_0_3	23.268	27.0963	36.4137	0.0317	68.428
GRA_RT_0_3	23.33	27.0961	36.4136	0.0317	68.496
GRA_RT_0_3	23.33	27.0958	36.414	0.0318	68.432
GRA_RT_0_3	23.33	27.0954	36.4143	0.0318	68.432
GRA_RT_0_3	23.384	27.0953	36.4142	0.0319	68.499
GRA_RT_0_3	23.384	27.0949	36.4144	0.0319	68.435
GRA_RT_0_3	23.384	27.0951	36.4143	0.0321	68.435
GRA_RT_0_3	23.446	27.0949	36.4144	0.0319	68.503
GRA_RT_0_3	23.438	27.0947	36.4146	0.0319	68.438
GRA_RT_0_3	23.438	27.0945	36.4147	0.0319	68.438
GRA_RT_0_3	23.5	27.0945	36.4147	0.0319	68.439
GRA_RT_0_3	23.554	27.0945	36.4147	0.0321	68.436
GRA_RT_0_3	23.508	27.0945	36.4147	0.0321	68.435
GRA_RT_0_3	23.616	27.0945	36.4146	0.0322	68.436
GRA_RT_0_3	23.554	27.0944	36.4143	0.0324	68.435
GRA_RT_0_3	23.616	27.0944	36.4148	0.0324	68.436
GRA_RT_0_3	23.616	27.0942	36.4145	0.0325	68.432
GRA_RT_0_3	23.677	27.0938	36.4147	0.0325	68.432
GRA_RT_0_3	23.67	27.0936	36.4149	0.0325	68.432
GRA_RT_0_3	23.724	27.0934	36.4149	0.0326	68.432
GRA_RT_0_3	23.724	27.0936	36.4148	0.0328	68.432
GRA_RT_0_3	23.724	27.0933	36.415	0.0329	68.431
GRA_RT_0_3	23.793	27.0935	36.4145	0.0332	68.431
GRA_RT_0_3	23.786	27.0935	36.4147	0.0334	68.431
GRA_RT_0_3	23.84	27.0935	36.4149	0.0336	68.431
GRA_RT_0_3	23.894	27.0933	36.415	0.0336	68.431
GRA_RT_0_3	23.84	27.0933	36.4151	0.0336	68.296
GRA_RT_0_3	23.901	27.0933	36.4147	0.0336	68.425
GRA_RT_0_3	23.955	27.0931	36.4146	0.0335	68.358
GRA_RT_0_3	23.955	27.0922	36.4151	0.0334	68.422
GRA_RT_0_3	24.009	27.0916	36.4149	0.0331	68.423
GRA_RT_0_3	24.009	27.0909	36.4155	0.0328	68.423
GRA_RT_0_3	24.071	27.0906	36.4156	0.0326	68.423
GRA_RT_0_3	24.071	27.09	36.416	0.0324	68.423
GRA_RT_0_3	24.071	27.09	36.416	0.0321	68.423
GRA_RT_0_3	24.125	27.0899	36.4161	0.0321	68.356
GRA_RT_0_3	24.179	27.0897	36.4162	0.0318	68.421
GRA_RT_0_3	24.187	27.0899	36.4159	0.0319	68.354
GRA_RT_0_3	24.179	27.0895	36.4161	0.0319	68.419
GRA_RT_0_3	24.241	27.0897	36.4159	0.0319	68.352
GRA_RT_0_3	24.295	27.0895	36.416	0.0321	68.417
GRA_RT_0_3	24.295	27.0893	36.4159	0.0321	68.351
GRA_RT_0_3	24.357	27.0895	36.4159	0.0321	68.416
GRA_RT_0_3	24.295	27.0897	36.4156	0.0321	68.416
GRA_RT_0_3	24.411	27.0895	36.4159	0.0319	68.417
GRA_RT_0_3	24.411	27.0893	36.4157	0.0319	68.418
GRA_RT_0_3	24.411	27.089	36.4162	0.0319	68.418
GRA_RT_0_3	24.465	27.089	36.4164	0.0318	68.352
GRA_RT_0_3	24.534	27.089	36.4164	0.0319	68.417
GRA_RT_0_3	24.526	27.089	36.4166	0.0319	68.418
GRA_RT_0_3	24.58	27.089	36.4164	0.0321	68.422
GRA_RT_0_3	24.58	27.0888	36.4162	0.0324	68.423
GRA_RT_0_3	24.635	27.0888	36.4161	0.0325	68.424
GRA_RT_0_3	24.588	27.0888	36.4164	0.0328	68.427
GRA_RT_0_3	24.75	27.0886	36.4166	0.0328	68.429
GRA_RT_0_3	24.696	27.0888	36.4165	0.0329	68.43
GRA_RT_0_3	24.75	27.0886	36.4168	0.0331	68.434
GRA_RT_0_3	24.75	27.0886	36.4167	0.0332	68.435
GRA_RT_0_3	24.812	27.0888	36.4164	0.0334	68.436
GRA_RT_0_3	24.82	27.0886	36.4168	0.0334	68.437
GRA_RT_0_3	24.866	27.0888	36.4167	0.0335	68.439
GRA_RT_0_3	24.866	27.0888	36.4165	0.0336	68.44
GRA_RT_0_3	24.982	27.0886	36.4167	0.0338	68.442
GRA_RT_0_3	24.92	27.0888	36.4167	0.0341	68.442
GRA_RT_0_3	24.99	27.0886	36.4168	0.0344	68.444
GRA_RT_0_3	24.982	27.0884	36.4167	0.0345	68.444
GRA_RT_0_3	25.036	27.0881	36.4169	0.0348	68.446
GRA_RT_0_3	25.098	27.0883	36.4165	0.035	68.447
GRA_RT_0_3	25.036	27.0881	36.417	0.0353	68.448
GRA_RT_0_3	25.152	27.0881	36.4167	0.0356	68.45
GRA_RT_0_3	25.159	27.0881	36.4168	0.0357	68.451
GRA_RT_0_3	25.152	27.0875	36.4173	0.0359	68.452
GRA_RT_0_3	25.206	27.0877	36.4169	0.036	68.453
GRA_RT_0_3	25.206	27.0873	36.4171	0.0362	68.454
GRA_RT_0_3	25.267	27.0873	36.4173	0.0363	68.455
GRA_RT_0_3	25.321	27.0872	36.4173	0.0363	68.451
GRA_RT_0_3	25.275	27.0872	36.4176	0.0363	68.451
GRA_RT_0_3	25.375	27.0872	36.4176	0.0363	68.45
GRA_RT_0_3	25.321	27.0872	36.4175	0.0363	68.45
GRA_RT_0_3	25.375	27.0872	36.4175	0.0363	68.451
GRA_RT_0_3	25.437	27.0872	36.4175	0.0365	68.385
GRA_RT_0_3	25.437	27.0873	36.4173	0.0365	68.45
GRA_RT_0_3	25.445	27.0872	36.4175	0.0365	68.384
GRA_RT_0_3	25.491	27.0873	36.4171	0.0366	68.449
GRA_RT_0_3	25.553	27.087	36.4177	0.0366	68.38
GRA_RT_0_3	25.553	27.0872	36.4173	0.0366	68.445
GRA_RT_0_3	25.553	27.0872	36.4179	0.0366	68.376
GRA_RT_0_3	25.607	27.087	36.4178	0.0366	68.374
GRA_RT_0_3	25.615	27.0872	36.4176	0.0366	68.37
GRA_RT_0_3	25.661	27.0872	36.4175	0.0366	68.435
GRA_RT_0_3	25.661	27.087	36.4176	0.0368	68.433
GRA_RT_0_3	25.661	27.0872	36.4179	0.0368	68.367
GRA_RT_0_3	25.723	27.0872	36.4178	0.0368	68.432
GRA_RT_0_3	25.723	27.0872	36.418	0.0366	68.366
GRA_RT_0_3	25.784	27.0872	36.4178	0.0365	68.365
GRA_RT_0_3	25.777	27.0872	36.4175	0.0363	68.43
GRA_RT_0_3	25.838	27.0872	36.4176	0.0362	68.362
GRA_RT_0_3	25.777	27.0872	36.4179	0.0359	68.36
GRA_RT_0_3	25.838	27.0873	36.4176	0.0357	68.359
GRA_RT_0_3	25.893	27.0872	36.4179	0.0353	68.358
GRA_RT_0_3	25.9	27.0873	36.4179	0.035	68.424
GRA_RT_0_3	25.892	27.0872	36.418	0.0348	68.358
GRA_RT_0_3	25.947	27.087	36.4179	0.0345	68.357
GRA_RT_0_3	25.947	27.0872	36.4179	0.0342	68.423
GRA_RT_0_3	25.946	27.0873	36.4179	0.0341	68.358
GRA_RT_0_3	26.008	27.0873	36.418	0.0341	68.358
GRA_RT_0_3	26.008	27.0873	36.4181	0.0342	68.424
GRA_RT_0_3	26.07	27.0873	36.4181	0.0344	68.359
GRA_RT_0_3	26.062	27.0873	36.4181	0.0347	68.358
GRA_RT_0_3	26.062	27.0873	36.4181	0.035	68.358
GRA_RT_0_3	26.062	27.0873	36.4179	0.0351	68.357
GRA_RT_0_3	26.116	27.0873	36.418	0.0353	68.357
GRA_RT_0_3	26.178	27.0872	36.4182	0.0353	68.358
GRA_RT_0_3	26.132	27.0872	36.4182	0.0354	68.357
GRA_RT_0_3	26.178	27.0873	36.4181	0.0354	68.358
GRA_RT_0_3	26.232	27.0872	36.418	0.0353	68.291
GRA_RT_0_3	26.178	27.0873	36.4182	0.0353	68.422
GRA_RT_0_3	26.232	27.0872	36.4181	0.0354	68.426
GRA_RT_0_3	26.232	27.0873	36.418	0.0354	68.295
GRA_RT_0_3	26.294	27.087	36.4183	0.0354	68.293
GRA_RT_0_3	26.301	27.0873	36.4183	0.0356	68.425
GRA_RT_0_3	26.348	27.0872	36.4183	0.0357	68.362
GRA_RT_0_3	26.294	27.0872	36.4182	0.0359	68.296
GRA_RT_0_3	26.402	27.087	36.4186	0.036	68.362
GRA_RT_0_3	26.348	27.087	36.4187	0.0362	68.43
GRA_RT_0_3	26.402	27.0872	36.4188	0.0363	68.368
GRA_RT_0_3	26.402	27.087	36.4188	0.0366	68.369
GRA_RT_0_3	26.471	27.0872	36.4185	0.0368	68.438
GRA_RT_0_3	26.402	27.0872	36.4188	0.0371	68.375
GRA_RT_0_3	26.464	27.0872	36.4186	0.0374	68.374
GRA_RT_0_3	26.518	27.087	36.4186	0.0379	68.444
GRA_RT_0_3	26.518	27.0872	36.4182	0.038	68.378
GRA_RT_0_3	26.518	27.0872	36.4181	0.0383	68.38
GRA_RT_0_3	26.579	27.0872	36.4184	0.0383	68.446
GRA_RT_0_3	26.525	27.0872	36.4185	0.0385	68.383
GRA_RT_0_3	26.633	27.087	36.4186	0.0385	68.45
GRA_RT_0_3	26.633	27.0872	36.4185	0.0385	68.384
GRA_RT_0_3	26.633	27.0868	36.419	0.0383	68.45
GRA_RT_0_3	26.633	27.087	36.4187	0.0383	68.455
GRA_RT_0_3	26.687	27.087	36.4186	0.0383	68.459
GRA_RT_0_3	26.687	27.087	36.4186	0.0382	68.461
GRA_RT_0_3	26.757	27.0872	36.4187	0.0382	68.466
GRA_RT_0_3	26.749	27.0868	36.419	0.0383	68.4
GRA_RT_0_3	26.749	27.087	36.4191	0.0382	68.466
GRA_RT_0_3	26.803	27.087	36.4187	0.0382	68.403
GRA_RT_0_3	26.803	27.0866	36.4191	0.0382	68.469
GRA_RT_0_3	26.803	27.0863	36.4195	0.038	68.47
GRA_RT_0_3	26.865	27.0864	36.419	0.038	68.471
GRA_RT_0_3	26.873	27.0863	36.4191	0.0377	68.472
GRA_RT_0_3	26.919	27.0864	36.4187	0.0375	68.477
GRA_RT_0_3	26.919	27.0864	36.4191	0.0372	68.477
GRA_RT_0_3	26.973	27.0861	36.4195	0.0371	68.479
GRA_RT_0_3	26.973	27.0863	36.4189	0.0369	68.482
GRA_RT_0_3	26.973	27.0863	36.4187	0.0368	68.416
GRA_RT_0_3	27.035	27.0859	36.4192	0.0369	68.481
GRA_RT_0_3	27.042	27.0859	36.4193	0.0371	68.418
GRA_RT_0_3	27.035	27.0857	36.4192	0.0372	68.482
GRA_RT_0_3	27.143	27.0854	36.4191	0.0374	68.416
GRA_RT_0_3	27.089	27.0852	36.4194	0.0374	68.481
GRA_RT_0_3	27.143	27.0852	36.4193	0.0374	68.481
GRA_RT_0_3	27.204	27.085	36.419	0.0374	68.482
GRA_RT_0_3	27.143	27.085	36.4194	0.0374	68.482
GRA_RT_0_3	27.259	27.085	36.4194	0.0374	68.483
GRA_RT_0_3	27.266	27.0848	36.4192	0.0374	68.483
GRA_RT_0_3	27.258	27.0848	36.4195	0.0374	68.479
GRA_RT_0_3	27.32	27.0848	36.4195	0.0374	68.482
GRA_RT_0_3	27.32	27.0847	36.4193	0.0374	68.485
GRA_RT_0_3	27.374	27.0845	36.4193	0.0372	68.415
GRA_RT_0_3	27.374	27.0845	36.4193	0.0372	68.475
GRA_RT_0_3	27.428	27.0841	36.4194	0.0372	68.478
GRA_RT_0_3	27.428	27.0839	36.4194	0.0371	68.477
GRA_RT_0_3	27.498	27.0839	36.4196	0.0371	68.474
GRA_RT_0_3	27.49	27.0838	36.4198	0.0372	68.539
GRA_RT_0_3	27.544	27.0838	36.4201	0.0372	68.477
GRA_RT_0_3	27.544	27.0838	36.4199	0.0371	68.476
GRA_RT_0_3	27.606	27.0839	36.4196	0.0369	68.475
GRA_RT_0_3	27.606	27.0838	36.4196	0.0368	68.409
GRA_RT_0_3	27.66	27.0836	36.4201	0.0366	68.472
GRA_RT_0_3	27.714	27.0836	36.42	0.0363	68.404
GRA_RT_0_3	27.722	27.0838	36.4202	0.0362	68.469
GRA_RT_0_3	27.776	27.0838	36.4199	0.0359	68.468
GRA_RT_0_3	27.776	27.0838	36.42	0.0357	68.399
GRA_RT_0_3	27.83	27.0838	36.4196	0.0356	68.465
GRA_RT_0_3	27.83	27.0838	36.4196	0.0356	68.463
GRA_RT_0_3	27.884	27.0839	36.4198	0.0356	68.465
GRA_RT_0_3	27.945	27.0839	36.4196	0.0357	68.463
GRA_RT_0_3	27.945	27.0838	36.4201	0.0359	68.397
GRA_RT_0_3	27.945	27.0839	36.4197	0.0359	68.463
GRA_RT_0_3	28.069	27.0839	36.42	0.0359	68.398
GRA_RT_0_3	28.061	27.0838	36.4199	0.0359	68.396
GRA_RT_0_3	28.115	27.0839	36.4197	0.0359	68.462
GRA_RT_0_3	28.115	27.0839	36.4194	0.0359	68.393
GRA_RT_0_3	28.115	27.0838	36.4193	0.0357	68.459
GRA_RT_0_3	28.231	27.0839	36.4196	0.0357	68.458
GRA_RT_0_3	28.169	27.0838	36.42	0.0359	68.391
GRA_RT_0_3	28.285	27.0838	36.4199	0.036	68.458
GRA_RT_0_3	28.285	27.0839	36.4198	0.0362	68.392
GRA_RT_0_3	28.355	27.0838	36.4204	0.0366	68.391
GRA_RT_0_3	28.401	27.0841	36.4198	0.0369	68.457
GRA_RT_0_3	28.401	27.0841	36.4198	0.0374	68.392
GRA_RT_0_3	28.401	27.0839	36.4201	0.0379	68.458
GRA_RT_0_3	28.517	27.0839	36.4198	0.0382	68.46
GRA_RT_0_3	28.517	27.0839	36.4199	0.0386	68.392
GRA_RT_0_3	28.571	27.0839	36.42	0.0391	68.257
GRA_RT_0_3	28.571	27.0839	36.42	0.0393	68.449
GRA_RT_0_3	28.625	27.0841	36.4199	0.0394	68.384
GRA_RT_0_3	28.578	27.0838	36.4201	0.0396	68.38
GRA_RT_0_3	28.802	27.0841	36.4196	0.0398	68.314
GRA_RT_0_3	28.741	27.0838	36.42	0.0398	68.444
GRA_RT_0_3	28.741	27.0839	36.42	0.0398	68.379
GRA_RT_0_3	28.856	27.0839	36.4197	0.0396	68.38
GRA_RT_0_3	28.802	27.0839	36.4198	0.0396	68.379
GRA_RT_0_3	28.91	27.0838	36.42	0.0394	68.446
GRA_RT_0_3	28.91	27.0841	36.4198	0.0394	68.382
GRA_RT_0_3	28.972	27.0839	36.4199	0.0394	68.382
GRA_RT_0_3	29.026	27.0841	36.4197	0.0394	68.45
GRA_RT_0_3	28.972	27.0838	36.4205	0.0394	68.382
GRA_RT_0_3	29.096	27.0839	36.4203	0.0394	68.383
GRA_RT_0_3	29.142	27.0839	36.4202	0.0394	68.451
GRA_RT_0_3	29.142	27.0838	36.4203	0.0394	68.387
GRA_RT_0_3	29.196	27.0839	36.4202	0.0394	68.455
GRA_RT_0_3	29.258	27.0836	36.4202	0.0393	68.461
GRA_RT_0_3	29.258	27.0834	36.42	0.0391	68.397
GRA_RT_0_3	29.258	27.0834	36.4201	0.0391	68.465
GRA_RT_0_3	29.366	27.083	36.4203	0.039	68.469
GRA_RT_0_3	29.428	27.0829	36.4203	0.0388	68.47
GRA_RT_0_3	29.428	27.083	36.4201	0.0386	68.473
GRA_RT_0_3	29.482	27.083	36.4203	0.0386	68.474
GRA_RT_0_3	29.482	27.083	36.4204	0.0386	68.477
GRA_RT_0_3	29.551	27.0829	36.4204	0.0386	68.481
GRA_RT_0_3	29.598	27.0827	36.4206	0.0388	68.481
GRA_RT_0_3	29.598	27.0827	36.4202	0.039	68.484
GRA_RT_0_3	29.713	27.0825	36.4206	0.0391	68.488
GRA_RT_0_3	29.713	27.0825	36.4203	0.0393	68.491
GRA_RT_0_3	29.767	27.0825	36.4204	0.0391	68.495
GRA_RT_0_3	29.829	27.0825	36.4205	0.0391	68.495
GRA_RT_0_3	29.829	27.0821	36.4209	0.039	68.498
GRA_RT_0_3	29.883	27.0823	36.4207	0.0386	68.498
GRA_RT_0_3	29.883	27.0821	36.4207	0.0385	68.498
GRA_RT_0_3	29.999	27.0819	36.4208	0.0382	68.502
GRA_RT_0_3	29.937	27.0822	36.4209	0.0382	68.501
GRA_RT_0_3	30.053	27.0819	36.4209	0.038	68.504
GRA_RT_0_3	30.061	27.0821	36.4207	0.038	68.507
GRA_RT_0_3	30.169	27.0819	36.4212	0.038	68.507
GRA_RT_0_3	30.169	27.0819	36.4207	0.038	68.51
GRA_RT_0_3	30.223	27.0818	36.421	0.038	68.51
GRA_RT_0_3	30.223	27.0818	36.421	0.038	68.509
GRA_RT_0_3	30.285	27.0819	36.4209	0.038	68.579
GRA_RT_0_3	30.339	27.0819	36.4208	0.038	68.514
GRA_RT_0_3	30.339	27.0818	36.4209	0.0382	68.516
GRA_RT_0_3	30.454	27.0821	36.4205	0.0382	68.519
GRA_RT_0_3	30.454	27.0819	36.4209	0.0383	68.518
GRA_RT_0_3	30.509	27.0821	36.4206	0.0383	68.511
GRA_RT_0_3	30.508	27.0819	36.4209	0.0385	68.512
GRA_RT_0_3	30.624	27.0819	36.4209	0.0385	68.579
GRA_RT_0_3	30.624	27.0819	36.4207	0.0385	68.513
GRA_RT_0_3	30.678	27.082	36.4206	0.0385	68.508
GRA_RT_0_3	30.74	27.0819	36.4206	0.0383	68.577
GRA_RT_0_3	30.81	27.0818	36.4209	0.0383	68.578
GRA_RT_0_3	30.74	27.0818	36.421	0.0382	68.578
GRA_RT_0_3	30.848	27.0818	36.4213	0.0382	68.579
GRA_RT_0_3	30.848	27.0814	36.4214	0.038	68.582
GRA_RT_0_3	30.964	27.0816	36.4211	0.0382	68.582
GRA_RT_0_3	30.964	27.0818	36.4208	0.0382	68.515
GRA_RT_0_3	31.026	27.0816	36.421	0.0382	68.582
GRA_RT_0_3	31.08	27.0812	36.4214	0.0382	68.581
GRA_RT_0_3	31.08	27.0814	36.4215	0.0383	68.581
GRA_RT_0_3	31.196	27.0812	36.4212	0.0383	68.583
GRA_RT_0_3	31.134	27.0812	36.4215	0.0385	68.514
GRA_RT_0_3	31.25	27.081	36.4216	0.0385	68.581
GRA_RT_0_3	31.311	27.081	36.4217	0.0386	68.583
GRA_RT_0_3	31.311	27.0809	36.4217	0.0386	68.514
GRA_RT_0_3	31.366	27.081	36.4214	0.0386	68.513
GRA_RT_0_3	31.42	27.0809	36.4213	0.0386	68.512
GRA_RT_0_3	31.481	27.081	36.4215	0.0386	68.511
GRA_RT_0_3	31.535	27.081	36.4217	0.0385	68.442
GRA_RT_0_3	31.535	27.081	36.4217	0.0383	68.505
GRA_RT_0_3	31.597	27.0809	36.4216	0.0383	68.571
GRA_RT_0_3	31.705	27.081	36.4216	0.0383	68.506
GRA_RT_0_3	31.651	27.0809	36.4218	0.0383	68.504
GRA_RT_0_3	31.767	27.0809	36.4218	0.0383	68.503
GRA_RT_0_3	31.836	27.0809	36.4215	0.0383	68.502
GRA_RT_0_3	31.767	27.0809	36.4217	0.0382	68.5
GRA_RT_0_3	31.875	27.0805	36.422	0.0383	68.499
GRA_RT_0_3	31.937	27.0805	36.4218	0.0383	68.498
GRA_RT_0_3	31.991	27.0805	36.4219	0.0382	68.496
GRA_RT_0_3	31.991	27.0807	36.4216	0.038	68.495
GRA_RT_0_3	32.053	27.0805	36.4216	0.0379	68.494
GRA_RT_0_3	32.161	27.0805	36.4218	0.0375	68.493
GRA_RT_0_3	32.161	27.0805	36.4217	0.0372	68.491
GRA_RT_0_3	32.161	27.0805	36.4221	0.0372	68.556
GRA_RT_0_3	32.277	27.0804	36.4221	0.0371	68.491
GRA_RT_0_3	32.338	27.0803	36.422	0.0371	68.49
GRA_RT_0_3	32.338	27.0802	36.4221	0.0371	68.488
GRA_RT_0_3	32.392	27.0802	36.4221	0.0372	68.487
GRA_RT_0_3	32.446	27.0802	36.4219	0.0372	68.486
GRA_RT_0_3	32.446	27.08	36.4222	0.0372	68.487
GRA_RT_0_3	32.562	27.0798	36.4224	0.0372	68.486
GRA_RT_0_3	32.562	27.08	36.4222	0.0372	68.484
GRA_RT_0_3	32.616	27.0798	36.4224	0.0372	68.483
GRA_RT_0_3	32.678	27.0798	36.4221	0.0371	68.482
GRA_RT_0_3	32.678	27.08	36.4221	0.0369	68.48
GRA_RT_0_3	32.794	27.0798	36.4226	0.0369	68.479
GRA_RT_0_3	32.794	27.0796	36.4226	0.0368	68.481
GRA_RT_0_3	32.848	27.0798	36.4225	0.0368	68.48
GRA_RT_0_3	32.902	27.0796	36.4223	0.0368	68.479
GRA_RT_0_3	32.964	27.0795	36.4224	0.0368	68.48
GRA_RT_0_3	33.018	27.0793	36.4226	0.0368	68.415
GRA_RT_0_3	33.018	27.0793	36.4224	0.0368	68.481
GRA_RT_0_3	33.079	27.0789	36.4228	0.0368	68.484
GRA_RT_0_3	33.134	27.0789	36.4226	0.0368	68.486
GRA_RT_0_3	33.134	27.0786	36.4231	0.0368	68.354
GRA_RT_0_3	33.249	27.0787	36.4227	0.0368	68.483
GRA_RT_0_3	33.249	27.0786	36.4228	0.0366	68.419
GRA_RT_0_3	33.303	27.0784	36.4229	0.0365	68.486
GRA_RT_0_3	33.365	27.0784	36.4227	0.0365	68.489
GRA_RT_0_3	33.419	27.0782	36.4227	0.0365	68.426
GRA_RT_0_3	33.419	27.0782	36.4229	0.0365	68.49
GRA_RT_0_3	33.473	27.0782	36.423	0.0365	68.427
GRA_RT_0_3	33.535	27.078	36.4229	0.0366	68.361
GRA_RT_0_3	33.589	27.0782	36.4224	0.0368	68.356
GRA_RT_0_3	33.589	27.078	36.4227	0.0368	68.419
GRA_RT_0_3	33.705	27.078	36.423	0.0368	68.485
GRA_RT_0_3	33.705	27.0776	36.4229	0.0368	68.419
GRA_RT_0_3	33.759	27.0776	36.4229	0.0368	68.415
GRA_RT_0_3	33.759	27.0775	36.4234	0.0368	68.346
GRA_RT_0_3	33.821	27.0775	36.4237	0.0369	68.413
GRA_RT_0_3	33.875	27.0776	36.4232	0.0369	68.479
GRA_RT_0_3	33.929	27.0775	36.4231	0.0369	68.414
GRA_RT_0_3	33.991	27.0773	36.4235	0.0371	68.347
GRA_RT_0_3	33.991	27.0773	36.4234	0.0371	68.41
GRA_RT_0_3	34.045	27.0771	36.4236	0.0374	68.343
GRA_RT_0_3	34.106	27.077	36.4236	0.0374	68.407
GRA_RT_0_3	34.106	27.0769	36.4237	0.0375	68.407
GRA_RT_0_3	34.16	27.0769	36.4238	0.0377	68.407
GRA_RT_0_3	34.214	27.0769	36.424	0.0379	68.274
GRA_RT_0_3	34.214	27.0769	36.4239	0.038	68.268
GRA_RT_0_3	34.276	27.0769	36.424	0.038	68.331
GRA_RT_0_3	34.33	27.0765	36.4244	0.038	68.329
GRA_RT_0_3	34.33	27.0767	36.424	0.0377	68.398
GRA_RT_0_3	34.384	27.0765	36.4243	0.0377	68.332
GRA_RT_0_3	34.384	27.0767	36.4245	0.0375	68.331
GRA_RT_0_3	34.5	27.0764	36.4248	0.0375	68.398
GRA_RT_0_3	34.446	27.0765	36.4244	0.0375	68.333
GRA_RT_0_3	34.562	27.0764	36.4247	0.0377	68.4
GRA_RT_0_3	34.562	27.0764	36.4248	0.0377	68.268
GRA_RT_0_3	34.616	27.0765	36.4248	0.0379	68.333
GRA_RT_0_3	34.616	27.076	36.4252	0.038	68.333
GRA_RT_0_3	34.616	27.0764	36.425	0.0383	68.333
GRA_RT_0_3	34.732	27.0762	36.4252	0.0385	68.335
GRA_RT_0_3	34.732	27.0762	36.4247	0.0386	68.403
GRA_RT_0_3	34.77	27.0762	36.425	0.0386	68.34
GRA_RT_0_3	34.732	27.0762	36.4254	0.0386	68.341
GRA_RT_0_3	34.848	27.076	36.4256	0.0386	68.343
GRA_RT_0_3	34.848	27.076	36.4254	0.0388	68.412
GRA_RT_0_3	34.902	27.076	36.4255	0.039	68.417
GRA_RT_0_3	34.848	27.076	36.4252	0.0393	68.351
GRA_RT_0_3	34.956	27.076	36.4252	0.0396	68.354
GRA_RT_0_3	34.956	27.0761	36.4252	0.0399	68.222
GRA_RT_0_3	35.017	27.0762	36.4251	0.0403	68.287
GRA_RT_0_3	34.956	27.076	36.4253	0.0404	68.348
GRA_RT_0_3	35.072	27.0762	36.4251	0.0406	68.419
GRA_RT_0_3	35.071	27.076	36.4252	0.0408	68.422
GRA_RT_0_3	35.071	27.0758	36.4256	0.0409	68.428
GRA_RT_0_3	35.126	27.0762	36.4256	0.0409	68.368
GRA_RT_0_3	35.126	27.0765	36.4255	0.0409	68.503
GRA_RT_0_3	35.126	27.0771	36.425	0.0409	68.512
GRA_RT_0_3	35.241	27.078	36.4238	0.0409	68.385
GRA_RT_0_3	35.187	27.0786	36.4232	0.0409	68.315
GRA_RT_0_3	35.241	27.0793	36.4226	0.0409	68.378
GRA_RT_0_3	35.241	27.0796	36.4224	0.0409	68.379
GRA_RT_0_3	35.241	27.08	36.4225	0.0409	68.383
GRA_RT_0_3	35.303	27.0807	36.4219	0.0409	68.384
GRA_RT_0_3	35.303	27.0816	36.4216	0.0409	68.386
GRA_RT_0_3	35.357	27.0816	36.4215	0.0411	68.317
GRA_RT_0_3	35.357	27.0814	36.4223	0.0411	68.383
GRA_RT_0_3	35.411	27.0812	36.4225	0.0412	68.455
GRA_RT_0_3	35.357	27.0816	36.4221	0.0414	68.459
GRA_RT_0_3	35.457	27.0812	36.4223	0.0417	68.327
GRA_RT_0_3	35.411	27.0815	36.4222	0.0421	68.393
GRA_RT_0_3	35.473	27.081	36.422	0.0423	68.392
GRA_RT_0_3	35.473	27.08	36.4224	0.0426	68.461
GRA_RT_0_3	35.473	27.0796	36.4228	0.0428	68.466
GRA_RT_0_3	35.527	27.0793	36.4235	0.0429	68.404
GRA_RT_0_3	35.473	27.0795	36.4234	0.0433	68.4
GRA_RT_0_3	35.589	27.08	36.423	0.0434	68.397
GRA_RT_0_3	35.527	27.08	36.423	0.0434	68.395
GRA_RT_0_3	35.589	27.0798	36.4231	0.0436	68.394
GRA_RT_0_3	35.589	27.08	36.4232	0.0436	68.396
GRA_RT_0_3	35.589	27.0803	36.4228	0.0438	68.395
GRA_RT_0_3	35.643	27.0803	36.4227	0.0438	68.394
GRA_RT_0_3	35.589	27.0807	36.4224	0.044	68.463
GRA_RT_0_3	35.643	27.0812	36.4222	0.0441	68.465
GRA_RT_0_3	35.643	27.0812	36.4223	0.0441	68.403
GRA_RT_0_3	35.643	27.0814	36.4224	0.0443	68.399
GRA_RT_0_3	35.697	27.0814	36.4222	0.0443	68.465
GRA_RT_0_3	35.697	27.0818	36.4221	0.0445	68.467
GRA_RT_0_3	35.697	27.082	36.422	0.0447	68.535
GRA_RT_0_3	35.758	27.0827	36.4215	0.0447	68.473
GRA_RT_0_3	35.681	27.083	36.4212	0.0447	68.476
GRA_RT_0_3	35.758	27.0834	36.4209	0.0448	68.411
GRA_RT_0_3	35.758	27.0836	36.4208	0.0448	68.409
GRA_RT_0_3	35.758	27.0839	36.4202	0.045	68.475
GRA_RT_0_3	35.758	27.0838	36.4205	0.045	68.412
GRA_RT_0_3	35.812	27.0834	36.4206	0.045	68.413
GRA_RT_0_3	35.758	27.0834	36.4208	0.045	68.411
GRA_RT_0_3	35.874	27.0834	36.4209	0.0452	68.41
GRA_RT_0_3	35.758	27.0827	36.4215	0.0452	68.402
GRA_RT_0_3	35.874	27.0816	36.4223	0.0452	68.397
GRA_RT_0_3	35.812	27.0809	36.4229	0.0452	68.395
GRA_RT_0_3	35.874	27.081	36.4227	0.0454	68.463
GRA_RT_0_3	35.874	27.081	36.4227	0.0454	68.534
GRA_RT_0_3	35.874	27.082	36.4217	0.0454	68.474
GRA_RT_0_3	35.874	27.0829	36.4217	0.0454	68.408
GRA_RT_0_3	35.874	27.0836	36.4214	0.0454	68.479
GRA_RT_0_3	35.928	27.0839	36.4209	0.0454	68.419
GRA_RT_0_3	35.928	27.0843	36.4207	0.0452	68.417
GRA_RT_0_3	35.928	27.0841	36.4205	0.045	68.412
GRA_RT_0_3	35.874	27.0841	36.4206	0.045	68.41
GRA_RT_0_3	35.967	27.0839	36.4208	0.0447	68.409
GRA_RT_0_3	35.982	27.0841	36.4209	0.0445	68.407
GRA_RT_0_3	35.928	27.0839	36.4213	0.0443	68.472
GRA_RT_0_3	35.982	27.0839	36.4212	0.044	68.406
GRA_RT_0_3	35.982	27.0836	36.4212	0.0438	68.468
GRA_RT_0_3	35.982	27.0832	36.4213	0.0434	68.468
GRA_RT_0_3	35.982	27.0832	36.4213	0.0433	68.405
GRA_RT_0_3	35.982	27.083	36.4212	0.0431	68.406
GRA_RT_0_3	36.044	27.083	36.4214	0.0428	68.401
GRA_RT_0_3	36.044	27.083	36.4215	0.0426	68.466
GRA_RT_0_3	35.982	27.083	36.4212	0.0424	68.399
GRA_RT_0_3	36.044	27.0834	36.4213	0.0423	68.467
GRA_RT_0_3	36.098	27.0838	36.4207	0.0421	68.471
GRA_RT_0_3	36.044	27.0836	36.4211	0.0419	68.471
GRA_RT_0_3	36.044	27.0832	36.4214	0.0417	68.337
GRA_RT_0_3	36.098	27.0834	36.4214	0.0414	68.332
GRA_RT_0_3	36.098	27.0832	36.4219	0.0414	68.327
GRA_RT_0_3	36.083	27.0834	36.4214	0.0414	68.456
GRA_RT_0_3	36.098	27.0834	36.4212	0.0416	68.39
GRA_RT_0_3	36.098	27.0834	36.4214	0.0417	68.32
GRA_RT_0_3	36.152	27.0834	36.4207	0.0419	68.316
GRA_RT_0_3	36.152	27.0834	36.4207	0.0421	68.381
GRA_RT_0_3	36.098	27.0838	36.4208	0.0423	68.448
GRA_RT_0_3	36.214	27.0838	36.4208	0.0421	68.316
GRA_RT_0_3	36.152	27.0834	36.4214	0.0421	68.378
GRA_RT_0_3	36.152	27.0829	36.4219	0.0419	68.379
GRA_RT_0_3	36.214	27.0823	36.4221	0.0416	68.314
GRA_RT_0_3	36.214	27.0821	36.4223	0.0414	68.383
GRA_RT_0_3	36.214	27.0805	36.4232	0.0411	68.384
GRA_RT_0_3	36.214	27.0787	36.4247	0.0408	68.319
GRA_RT_0_3	36.214	27.0775	36.426	0.0406	68.382
GRA_RT_0_3	36.268	27.0773	36.4258	0.0406	68.449
GRA_RT_0_3	36.268	27.0765	36.4264	0.0406	68.319
GRA_RT_0_3	36.268	27.0765	36.4265	0.0406	68.383
GRA_RT_0_3	36.252	27.0767	36.4261	0.0404	68.382
GRA_RT_0_3	36.33	27.0765	36.4266	0.0403	68.315
GRA_RT_0_3	36.33	27.0764	36.4267	0.0403	68.378
GRA_RT_0_3	36.33	27.076	36.4271	0.0401	68.445
GRA_RT_0_3	36.33	27.0758	36.4271	0.0399	68.313
GRA_RT_0_3	36.384	27.0757	36.4271	0.0401	68.444
GRA_RT_0_3	36.384	27.0757	36.4273	0.0401	68.382
GRA_RT_0_3	36.384	27.0753	36.4275	0.0403	68.32
GRA_RT_0_3	36.384	27.0753	36.4274	0.0406	68.454
GRA_RT_0_3	36.438	27.0753	36.4274	0.0408	68.458
GRA_RT_0_3	36.438	27.0755	36.4275	0.0409	68.396
GRA_RT_0_3	36.438	27.0759	36.4268	0.0412	68.329
GRA_RT_0_3	36.499	27.0758	36.4266	0.0412	68.393
GRA_RT_0_3	36.499	27.0758	36.4264	0.0414	68.393
GRA_RT_0_3	36.499	27.0762	36.4262	0.0414	68.326
GRA_RT_0_3	36.615	27.0767	36.4259	0.0416	68.391
GRA_RT_0_3	36.484	27.0771	36.4256	0.0416	68.39
GRA_RT_0_3	36.553	27.0773	36.4255	0.0416	68.327
GRA_RT_0_3	36.615	27.0775	36.4253	0.0417	68.392
GRA_RT_0_3	36.615	27.0773	36.4254	0.0419	68.395
GRA_RT_0_3	36.669	27.0775	36.4253	0.0423	68.332
GRA_RT_0_3	36.615	27.0775	36.4253	0.0424	68.396
GRA_RT_0_3	36.669	27.0775	36.4255	0.0426	68.397
GRA_RT_0_3	36.723	27.0773	36.4255	0.0426	68.331
GRA_RT_0_3	36.669	27.0771	36.426	0.0428	68.398
GRA_RT_0_3	36.785	27.0764	36.4267	0.0428	68.333
GRA_RT_0_3	36.785	27.076	36.427	0.0428	68.401
GRA_RT_0_3	36.785	27.0755	36.4275	0.0429	68.204
GRA_RT_0_3	36.785	27.0753	36.4279	0.0429	68.334
GRA_RT_0_3	36.839	27.0753	36.4279	0.0429	68.398
GRA_RT_0_3	36.824	27.0751	36.4286	0.0429	68.396
GRA_RT_0_3	36.893	27.0751	36.4287	0.0428	68.328
GRA_RT_0_3	36.955	27.075	36.4284	0.0428	68.397
GRA_RT_0_3	36.955	27.0746	36.4285	0.0428	68.399
GRA_RT_0_3	36.955	27.0746	36.4285	0.0426	68.331
GRA_RT_0_3	37.009	27.0742	36.4287	0.0426	68.394
GRA_RT_0_3	37.009	27.0742	36.4287	0.0424	68.395
GRA_RT_0_3	37.071	27.0741	36.4293	0.0424	68.333
GRA_RT_0_3	37.071	27.0741	36.4293	0.0423	68.396
GRA_RT_0_3	37.125	27.0739	36.429	0.0423	68.398
GRA_RT_0_3	37.125	27.0741	36.4288	0.0424	68.266
GRA_RT_0_3	37.179	27.0739	36.4292	0.0426	68.394
GRA_RT_0_3	37.241	27.0739	36.429	0.0426	68.396
GRA_RT_0_3	37.225	27.0737	36.4288	0.0428	68.331
GRA_RT_0_3	37.295	27.0733	36.4292	0.0429	68.461
GRA_RT_0_3	37.295	27.0732	36.429	0.0431	68.533
GRA_RT_0_3	37.356	27.0732	36.429	0.0433	68.343
GRA_RT_0_3	37.41	27.0728	36.4289	0.0434	68.406
GRA_RT_0_3	37.41	27.0724	36.429	0.0436	68.407
GRA_RT_0_3	37.465	27.0721	36.429	0.044	68.409
GRA_RT_0_3	37.526	27.0721	36.4289	0.0441	68.341
GRA_RT_0_3	37.526	27.0719	36.4293	0.0443	68.541
GRA_RT_0_3	37.58	27.0719	36.4291	0.0445	68.485
GRA_RT_0_3	37.58	27.0713	36.4294	0.0447	68.419
GRA_RT_0_3	37.681	27.0712	36.4293	0.0447	68.357
GRA_RT_0_3	37.696	27.071	36.4294	0.0448	68.355
GRA_RT_0_3	37.75	27.0705	36.4295	0.0448	68.418
GRA_RT_0_3	37.75	27.0705	36.4297	0.045	68.423
GRA_RT_0_3	37.812	27.0705	36.4295	0.0452	68.361
GRA_RT_0_3	37.866	27.0703	36.4295	0.0454	68.427
GRA_RT_0_3	37.92	27.0701	36.4294	0.0456	68.427
GRA_RT_0_3	37.982	27.0699	36.4295	0.0457	68.362
GRA_RT_0_3	37.982	27.0696	36.4297	0.0459	68.428
GRA_RT_0_3	38.036	27.0694	36.4299	0.0461	68.427
GRA_RT_0_3	38.098	27.0692	36.4305	0.0463	68.362
GRA_RT_0_3	38.136	27.0688	36.4305	0.0463	68.428
GRA_RT_0_3	38.206	27.0687	36.4304	0.0464	68.36
GRA_RT_0_3	38.206	27.0685	36.4305	0.0466	68.426
GRA_RT_0_3	38.322	27.0683	36.4306	0.0468	68.362
GRA_RT_0_3	38.322	27.0685	36.4312	0.0468	68.425
GRA_RT_0_3	38.383	27.0685	36.431	0.0468	68.428
GRA_RT_0_3	38.437	27.0685	36.431	0.047	68.363
GRA_RT_0_3	38.437	27.0687	36.4312	0.047	68.426
GRA_RT_0_3	38.607	27.0685	36.4314	0.047	68.362
GRA_RT_0_3	38.592	27.0688	36.4316	0.047	68.425
GRA_RT_0_3	38.607	27.0688	36.4323	0.0468	68.36
GRA_RT_0_3	38.669	27.0694	36.4325	0.0468	68.417
GRA_RT_0_3	38.777	27.0692	36.4328	0.0468	68.417
GRA_RT_0_3	38.777	27.069	36.4329	0.0466	68.351
GRA_RT_0_3	38.893	27.0687	36.4327	0.0464	68.418
GRA_RT_0_3	38.893	27.0683	36.4325	0.0464	68.349
GRA_RT_0_3	39.009	27.0679	36.4325	0.0463	68.282
GRA_RT_0_3	38.947	27.0672	36.433	0.0463	68.344
GRA_RT_0_3	39.102	27.0668	36.433	0.0463	68.342
GRA_RT_0_3	39.125	27.0661	36.4331	0.0464	68.408
GRA_RT_0_3	39.179	27.066	36.4329	0.0464	68.343
GRA_RT_0_3	39.295	27.0656	36.4333	0.0466	68.407
GRA_RT_0_3	39.295	27.0656	36.4332	0.0466	68.409
GRA_RT_0_3	39.349	27.0651	36.4332	0.0466	68.344
GRA_RT_0_3	39.465	27.0649	36.4335	0.0466	68.406
GRA_RT_0_3	39.465	27.0645	36.4329	0.0466	68.474
GRA_RT_0_3	39.503	27.0647	36.4329	0.0466	68.345
GRA_RT_0_3	39.634	27.0642	36.4335	0.0464	68.409
GRA_RT_0_3	39.688	27.0644	36.4335	0.0464	68.347
GRA_RT_0_3	39.688	27.064	36.4337	0.0464	68.419
GRA_RT_0_3	39.804	27.064	36.4335	0.0463	68.352
GRA_RT_0_3	39.804	27.064	36.4328	0.0463	68.419
GRA_RT_0_3	39.92	27.064	36.4333	0.0463	68.355
GRA_RT_0_3	39.959	27.0633	36.4341	0.0463	68.354
GRA_RT_0_3	39.974	27.0629	36.4343	0.0461	68.351
GRA_RT_0_3	40.09	27.0624	36.4344	0.0459	68.357
GRA_RT_0_3	40.152	27.0622	36.4345	0.0456	68.361
GRA_RT_0_3	40.206	27.062	36.4346	0.0454	68.428
GRA_RT_0_3	40.26	27.0622	36.4347	0.0452	68.362
GRA_RT_0_3	40.322	27.0618	36.4351	0.045	68.359
GRA_RT_0_3	40.36	27.0613	36.4355	0.0452	68.36
GRA_RT_0_3	40.492	27.061	36.4357	0.0452	68.428
GRA_RT_0_3	40.492	27.061	36.4354	0.0454	68.361
GRA_RT_0_3	40.546	27.0606	36.4356	0.0454	68.429
GRA_RT_0_3	40.661	27.0604	36.4357	0.0456	68.366
GRA_RT_0_3	40.661	27.0601	36.4355	0.0456	68.363
GRA_RT_0_3	40.777	27.0599	36.4357	0.0456	68.364
GRA_RT_0_3	40.754	27.0596	36.4361	0.0457	68.365
GRA_RT_0_3	40.893	27.0595	36.4358	0.0457	68.363
GRA_RT_0_3	40.947	27.0591	36.4357	0.0459	68.432
GRA_RT_0_3	40.947	27.0588	36.4359	0.0461	68.365
GRA_RT_0_3	41.063	27.0584	36.4364	0.0463	68.366
GRA_RT_0_3	41.117	27.0579	36.4366	0.0463	68.364
GRA_RT_0_3	41.156	27.0577	36.4365	0.0463	68.366
GRA_RT_0_3	41.233	27.0572	36.4365	0.0464	68.434
GRA_RT_0_3	41.287	27.057	36.4361	0.0464	68.368
GRA_RT_0_3	41.349	27.0566	36.4364	0.0466	68.369
GRA_RT_0_3	41.403	27.0566	36.4365	0.047	68.368
GRA_RT_0_3	41.465	27.0566	36.4367	0.0474	68.436
GRA_RT_0_3	41.495	27.0565	36.4367	0.0477	68.438
GRA_RT_0_3	41.573	27.0566	36.4364	0.0479	68.375
GRA_RT_0_3	41.689	27.0563	36.4362	0.0481	68.444
GRA_RT_0_3	41.688	27.0563	36.4362	0.0483	68.377
GRA_RT_0_3	41.743	27.0561	36.4364	0.0487	68.379
GRA_RT_0_3	41.804	27.0559	36.4366	0.0488	68.377
GRA_RT_0_3	41.897	27.0561	36.4364	0.0492	68.44
GRA_RT_0_3	41.92	27.0559	36.4365	0.0496	68.374
GRA_RT_0_3	42.028	27.0557	36.4364	0.05	68.44
GRA_RT_0_3	42.028	27.0557	36.4358	0.0502	68.376
GRA_RT_0_3	42.09	27.0552	36.4358	0.0504	68.442
GRA_RT_0_3	42.183	27.0548	36.4361	0.0502	68.379
GRA_RT_0_3	42.206	27.0547	36.4364	0.05	68.447
GRA_RT_0_3	42.206	27.0545	36.4365	0.0498	68.448
GRA_RT_0_3	42.376	27.0543	36.4364	0.0494	68.386
GRA_RT_0_3	42.314	27.0541	36.4365	0.0492	68.389
GRA_RT_0_3	42.43	27.0541	36.4366	0.0488	68.455
GRA_RT_0_3	42.468	27.0541	36.4365	0.0485	68.392
GRA_RT_0_3	42.546	27.0541	36.4364	0.0483	68.391
GRA_RT_0_3	42.546	27.0541	36.4361	0.0483	68.459
GRA_RT_0_3	42.662	27.0539	36.4364	0.0485	68.528
GRA_RT_0_3	42.662	27.0539	36.4365	0.0487	68.401
GRA_RT_0_3	42.754	27.0539	36.4369	0.0488	68.467
GRA_RT_0_3	42.77	27.0539	36.4367	0.049	68.467
GRA_RT_0_3	42.831	27.0541	36.4365	0.0492	68.536
GRA_RT_0_3	42.885	27.0539	36.4365	0.0494	68.472
GRA_RT_0_3	42.947	27.0539	36.4366	0.0496	68.473
GRA_RT_0_3	42.978	27.0538	36.4366	0.0498	68.409
GRA_RT_0_3	43.001	27.0537	36.4365	0.0498	68.474
GRA_RT_0_3	43.055	27.0537	36.4365	0.05	68.475
GRA_RT_0_3	43.117	27.0537	36.4365	0.05	68.475
GRA_RT_0_3	43.171	27.0537	36.4365	0.05	68.478
GRA_RT_0_3	43.21	27.0536	36.4363	0.0502	68.479
GRA_RT_0_3	43.233	27.0536	36.4367	0.0504	68.414
GRA_RT_0_3	43.287	27.0536	36.4369	0.0506	68.412
GRA_RT_0_3	43.341	27.0536	36.4369	0.0506	68.476
GRA_RT_0_3	43.38	27.0536	36.4366	0.0507	68.477
GRA_RT_0_3	43.457	27.0536	36.4365	0.0507	68.477
GRA_RT_0_3	43.457	27.0536	36.4365	0.0507	68.409
GRA_RT_0_3	43.519	27.0534	36.4366	0.0507	68.476
GRA_RT_0_3	43.519	27.0536	36.4367	0.0507	68.476
GRA_RT_0_3	43.611	27.0536	36.4366	0.0506	68.409
GRA_RT_0_3	43.627	27.0536	36.4367	0.0506	68.473
GRA_RT_0_3	43.689	27.0536	36.4365	0.0504	68.473
GRA_RT_0_3	43.689	27.0536	36.4362	0.0504	68.408
GRA_RT_0_3	43.743	27.0534	36.4365	0.0502	68.471
GRA_RT_0_3	43.835	27.0539	36.4363	0.0502	68.404
GRA_RT_0_3	43.797	27.0539	36.4365	0.0502	68.467
GRA_RT_0_3	43.858	27.0539	36.4367	0.05	68.403
GRA_RT_0_3	43.858	27.0536	36.4366	0.0498	68.469
GRA_RT_0_3	43.951	27.0536	36.4366	0.0498	68.402
GRA_RT_0_3	43.974	27.0536	36.4367	0.0494	68.469
GRA_RT_0_3	44.028	27.0537	36.4365	0.0494	68.468
GRA_RT_0_3	44.028	27.0537	36.4368	0.0494	68.4
GRA_RT_0_3	44.028	27.0539	36.4367	0.0494	68.396
GRA_RT_0_3	44.121	27.0539	36.4365	0.0496	68.463
GRA_RT_0_3	44.082	27.0543	36.4366	0.0498	68.395
GRA_RT_0_3	44.198	27.0557	36.4361	0.0498	68.395
GRA_RT_0_3	44.144	27.0577	36.435	0.05	68.391
GRA_RT_0_3	44.291	27.058	36.4348	0.0502	68.392
GRA_RT_0_3	44.198	27.0568	36.4358	0.0504	68.387
GRA_RT_0_3	44.314	27.0559	36.4352	0.0506	68.387
GRA_RT_0_3	44.314	27.0549	36.4358	0.0506	68.387
GRA_RT_0_3	44.353	27.0539	36.4362	0.0506	68.384
GRA_RT_0_3	44.368	27.0536	36.4364	0.0506	68.38
GRA_RT_0_3	44.368	27.0536	36.4363	0.0506	68.38
GRA_RT_0_3	44.43	27.0532	36.4363	0.0506	68.377
GRA_RT_0_3	44.484	27.0532	36.4361	0.0506	68.441
GRA_RT_0_3	44.461	27.0532	36.4364	0.0506	68.377
GRA_RT_0_3	44.484	27.0532	36.4365	0.0506	68.38
GRA_RT_0_3	44.546	27.0534	36.4365	0.0504	68.377
GRA_RT_0_3	44.6	27.053	36.4367	0.0502	68.378
GRA_RT_0_3	44.577	27.0532	36.4365	0.05	68.377
GRA_RT_0_3	44.654	27.0534	36.4365	0.0496	68.449
GRA_RT_0_3	44.6	27.0554	36.4358	0.0494	68.384
GRA_RT_0_3	44.716	27.0566	36.4353	0.0492	68.386
GRA_RT_0_3	44.638	27.0579	36.4349	0.049	68.383
GRA_RT_0_3	44.716	27.0586	36.4341	0.0488	68.384
GRA_RT_0_3	44.716	27.0577	36.4343	0.0487	68.385
GRA_RT_0_3	44.77	27.0577	36.435	0.0485	68.386
GRA_RT_0_3	44.808	27.0581	36.4351	0.0483	68.455
GRA_RT_0_3	44.77	27.059	36.4351	0.0481	68.391
GRA_RT_0_3	44.824	27.0601	36.4344	0.0479	68.457
GRA_RT_0_3	44.885	27.0604	36.4343	0.0477	68.391
GRA_RT_0_3	44.862	27.061	36.434	0.0475	68.459
GRA_RT_0_3	44.885	27.0606	36.4343	0.0472	68.463
GRA_RT_0_3	44.939	27.0606	36.4341	0.0468	68.401
GRA_RT_0_3	44.939	27.0599	36.434	0.0464	68.466
GRA_RT_0_3	44.978	27.0593	36.4345	0.0461	68.403
GRA_RT_0_3	44.939	27.058	36.4348	0.0457	68.403
GRA_RT_0_3	45.001	27.0568	36.4355	0.0454	68.402
GRA_RT_0_3	45.055	27.057	36.4361	0.045	68.404
GRA_RT_0_3	45.055	27.0584	36.4352	0.0448	68.472
GRA_RT_0_3	45.032	27.0593	36.4348	0.045	68.406
GRA_RT_0_3	45.109	27.0601	36.4345	0.045	68.475
GRA_RT_0_3	45.055	27.0611	36.4341	0.045	68.409
GRA_RT_0_3	45.171	27.0615	36.4336	0.045	68.479
GRA_RT_0_3	45.148	27.0618	36.4335	0.0452	68.413
GRA_RT_0_3	45.109	27.0618	36.4333	0.0454	68.481
GRA_RT_0_3	45.225	27.0625	36.4329	0.0454	68.416
GRA_RT_0_3	45.171	27.0631	36.4328	0.0454	68.417
GRA_RT_0_3	45.264	27.0634	36.433	0.0454	68.419
GRA_RT_0_3	45.225	27.0634	36.433	0.0452	68.417
GRA_RT_0_3	45.225	27.064	36.4333	0.0452	68.416
GRA_RT_0_3	45.341	27.0645	36.4326	0.045	68.418
GRA_RT_0_3	45.264	27.0647	36.4328	0.045	68.417
GRA_RT_0_3	45.341	27.0651	36.4329	0.045	68.416
GRA_RT_0_3	45.287	27.0665	36.4321	0.045	68.481
GRA_RT_0_3	45.341	27.0672	36.4323	0.045	68.416
GRA_RT_0_3	45.38	27.0683	36.4317	0.045	68.482
GRA_RT_0_3	45.395	27.0694	36.4309	0.045	68.417
GRA_RT_0_3	45.395	27.0703	36.4304	0.045	68.483
GRA_RT_0_3	45.395	27.071	36.43	0.0448	68.484
GRA_RT_0_3	45.434	27.0706	36.4303	0.045	68.418
GRA_RT_0_3	45.457	27.0706	36.4298	0.0452	68.484
GRA_RT_0_3	45.457	27.0703	36.4299	0.0456	68.417
GRA_RT_0_3	45.488	27.0696	36.4306	0.0457	68.486
GRA_RT_0_3	45.511	27.0696	36.4305	0.0461	68.487
GRA_RT_0_3	45.457	27.0688	36.4307	0.0463	68.42
GRA_RT_0_3	45.511	27.0683	36.431	0.0464	68.486
GRA_RT_0_3	45.549	27.0676	36.4311	0.0466	68.554
GRA_RT_0_3	45.573	27.0665	36.4316	0.047	68.49
GRA_RT_0_3	45.572	27.0633	36.4335	0.0472	68.426
GRA_RT_0_3	45.572	27.0608	36.4348	0.0475	68.49
GRA_RT_0_3	45.603	27.0606	36.435	0.0479	68.491
GRA_RT_0_3	45.572	27.0599	36.4359	0.0483	68.491
GRA_RT_0_3	45.627	27.0604	36.4353	0.0487	68.491
GRA_RT_0_3	45.627	27.061	36.4352	0.049	68.492
GRA_RT_0_3	45.657	27.0622	36.434	0.0494	68.425
GRA_RT_0_3	45.627	27.0625	36.434	0.0498	68.492
GRA_RT_0_3	45.681	27.0627	36.4338	0.0502	68.492
GRA_RT_0_3	45.681	27.0629	36.4335	0.0504	68.562
GRA_RT_0_3	45.657	27.0629	36.4333	0.0506	68.497
GRA_RT_0_3	45.742	27.0633	36.4334	0.0509	68.568
GRA_RT_0_3	45.681	27.0633	36.4334	0.0511	68.505
GRA_RT_0_3	45.742	27.0637	36.4331	0.0513	68.438
GRA_RT_0_3	45.773	27.064	36.4333	0.0515	68.505
GRA_RT_0_3	45.742	27.0651	36.4325	0.0517	68.639
GRA_RT_0_3	45.742	27.0658	36.432	0.0517	68.576
GRA_RT_0_3	45.742	27.0661	36.4317	0.0519	68.511
GRA_RT_0_3	45.835	27.0661	36.4319	0.0519	68.51
GRA_RT_0_3	45.796	27.066	36.4321	0.0521	68.579
GRA_RT_0_3	45.796	27.0661	36.4318	0.0523	68.513
GRA_RT_0_3	45.835	27.066	36.4322	0.0523	68.582
GRA_RT_0_3	45.796	27.066	36.4322	0.0525	68.583
GRA_RT_0_3	45.85	27.0654	36.4325	0.0525	68.654
GRA_RT_0_3	45.85	27.0649	36.4334	0.0527	68.59
GRA_RT_0_3	45.835	27.0647	36.4333	0.0527	68.526
GRA_RT_0_3	45.85	27.0651	36.4331	0.0529	68.524
GRA_RT_0_3	45.912	27.0656	36.4327	0.0529	68.589
GRA_RT_0_3	45.912	27.0654	36.4326	0.0529	68.656
GRA_RT_0_3	45.889	27.0658	36.432	0.0529	68.591
GRA_RT_0_3	45.912	27.0654	36.4322	0.0527	68.524
GRA_RT_0_3	45.912	27.0649	36.4324	0.0525	68.52
GRA_RT_0_3	45.966	27.0649	36.4322	0.0523	68.517
GRA_RT_0_3	45.889	27.0649	36.4327	0.0521	68.647
GRA_RT_0_3	45.966	27.0653	36.4324	0.0521	68.585
GRA_RT_0_3	45.966	27.0654	36.4322	0.0519	68.516
GRA_RT_0_3	45.966	27.0656	36.4322	0.0517	68.582
GRA_RT_0_3	46.005	27.0656	36.4326	0.0517	68.648
GRA_RT_0_3	45.966	27.0661	36.4323	0.0515	68.584
GRA_RT_0_3	46.028	27.066	36.4326	0.0513	68.518
GRA_RT_0_3	46.005	27.0663	36.4324	0.0513	68.58
GRA_RT_0_3	46.028	27.0665	36.4323	0.0511	68.648
GRA_RT_0_3	46.082	27.067	36.4319	0.0511	68.649
GRA_RT_0_3	46.028	27.0678	36.4316	0.0511	68.584
GRA_RT_0_3	46.121	27.0685	36.4308	0.0513	68.652
GRA_RT_0_3	46.082	27.0687	36.4306	0.0513	68.584
GRA_RT_0_3	46.082	27.0687	36.4306	0.0513	68.584
GRA_RT_0_3	46.136	27.0683	36.4306	0.0513	68.654
GRA_RT_0_3	46.059	27.067	36.4308	0.0511	68.588
GRA_RT_0_3	46.136	27.0658	36.4315	0.0509	68.517
GRA_RT_0_3	46.136	27.0647	36.4316	0.0507	68.58
GRA_RT_0_3	46.082	27.0613	36.434	0.0506	68.645
GRA_RT_0_3	46.229	27.0588	36.4345	0.0506	68.58
GRA_RT_0_3	46.198	27.057	36.4353	0.0506	68.511
GRA_RT_0_3	46.198	27.0559	36.4362	0.0506	68.574
GRA_RT_0_3	46.229	27.0556	36.4369	0.0506	68.636
GRA_RT_0_3	46.198	27.0568	36.4357	0.0506	68.57
GRA_RT_0_3	46.252	27.0565	36.4353	0.0506	68.568
GRA_RT_0_3	46.252	27.0554	36.4355	0.0506	68.502
GRA_RT_0_3	46.29	27.0539	36.4359	0.0506	68.564
GRA_RT_0_3	46.252	27.053	36.4364	0.0506	68.564
GRA_RT_0_3	46.314	27.0525	36.4366	0.0506	68.495
GRA_RT_0_3	46.368	27.052	36.4369	0.0506	68.487
GRA_RT_0_3	46.29	27.0516	36.4369	0.0506	68.616
GRA_RT_0_3	46.368	27.0516	36.4368	0.0506	68.622
GRA_RT_0_3	46.368	27.0513	36.4371	0.0504	68.559
GRA_RT_0_3	46.398	27.0509	36.4372	0.0504	68.489
GRA_RT_0_3	46.368	27.0507	36.4372	0.0502	68.55
GRA_RT_0_3	46.422	27.0503	36.4372	0.0502	68.618
GRA_RT_0_3	46.422	27.0502	36.438	0.0504	68.551
GRA_RT_0_3	46.46	27.0509	36.4377	0.0506	68.484
GRA_RT_0_3	46.483	27.0527	36.4371	0.0506	68.549
GRA_RT_0_3	46.483	27.0539	36.4361	0.0507	68.619
GRA_RT_0_3	46.576	27.0539	36.4355	0.0509	68.556
GRA_RT_0_3	46.483	27.0527	36.4365	0.0513	68.485
GRA_RT_0_3	46.599	27.0521	36.437	0.0517	68.547
GRA_RT_0_3	46.537	27.053	36.4368	0.0519	68.614
GRA_RT_0_3	46.63	27.0543	36.4362	0.0523	68.554
GRA_RT_0_3	46.599	27.0554	36.4357	0.0529	68.486
GRA_RT_0_3	46.653	27.0561	36.435	0.0533	68.481
GRA_RT_0_3	46.653	27.0561	36.4349	0.0537	68.475
GRA_RT_0_3	46.746	27.0563	36.4352	0.0541	68.47
GRA_RT_0_3	46.653	27.0572	36.435	0.0543	68.47
GRA_RT_0_3	46.769	27.058	36.4348	0.0545	68.535
GRA_RT_0_3	46.746	27.057	36.4354	0.0545	68.6
GRA_RT_0_3	46.823	27.0559	36.4352	0.0547	68.469
GRA_RT_0_3	46.769	27.055	36.4355	0.0545	68.469
GRA_RT_0_3	46.885	27.0529	36.436	0.0545	68.4
GRA_RT_0_3	46.862	27.0511	36.4359	0.0545	68.458
GRA_RT_0_3	46.885	27.0493	36.4368	0.0545	68.456
GRA_RT_0_3	46.939	27.0478	36.4375	0.0545	68.524
GRA_RT_0_3	46.916	27.0471	36.4381	0.0547	68.528
GRA_RT_0_3	46.993	27.0462	36.4381	0.0549	68.463
GRA_RT_0_3	46.993	27.0459	36.4381	0.0551	68.397
GRA_RT_0_3	46.993	27.0449	36.4388	0.0553	68.46
GRA_RT_0_3	47.086	27.0446	36.4389	0.0553	68.459
GRA_RT_0_3	47.055	27.0444	36.4391	0.0555	68.394
GRA_RT_0_3	47.163	27.0441	36.4395	0.0555	68.458
GRA_RT_0_3	47.14	27.0441	36.4393	0.0555	68.454
GRA_RT_0_3	47.163	27.0441	36.4393	0.0555	68.387
GRA_RT_0_3	47.225	27.0441	36.4392	0.0555	68.32
GRA_RT_0_3	47.279	27.0439	36.4395	0.0553	68.449
GRA_RT_0_3	47.201	27.0437	36.4397	0.0555	68.445
GRA_RT_0_3	47.34	27.0439	36.4393	0.0553	68.447
GRA_RT_0_3	47.34	27.0435	36.4395	0.0553	68.45
GRA_RT_0_3	47.371	27.0437	36.4394	0.0551	68.316
GRA_RT_0_3	47.394	27.0439	36.4392	0.0551	68.446
GRA_RT_0_3	47.449	27.0437	36.4394	0.0549	68.445
GRA_RT_0_3	47.487	27.0434	36.4396	0.0547	68.379
GRA_RT_0_3	47.51	27.0435	36.4395	0.0547	68.445
GRA_RT_0_3	47.564	27.0434	36.4391	0.0543	68.376
GRA_RT_0_3	47.626	27.0432	36.4385	0.0541	68.44
GRA_RT_0_3	47.657	27.0428	36.4391	0.0539	68.377
GRA_RT_0_3	47.68	27.0423	36.4402	0.0537	68.447
GRA_RT_0_3	47.734	27.0424	36.4398	0.0535	68.382
GRA_RT_0_3	47.773	27.0423	36.4399	0.0531	68.379
GRA_RT_0_3	47.796	27.0423	36.4397	0.0531	68.446
GRA_RT_0_3	47.85	27.0425	36.4394	0.0529	68.385
GRA_RT_0_3	47.881	27.0423	36.4399	0.0529	68.453
GRA_RT_0_3	47.912	27.0425	36.4398	0.0529	68.386
GRA_RT_0_3	48.02	27.0425	36.4398	0.0529	68.454
GRA_RT_0_3	47.997	27.0423	36.4397	0.0529	68.393
GRA_RT_0_3	48.082	27.0423	36.4401	0.0529	68.462
GRA_RT_0_3	48.136	27.0423	36.44	0.0531	68.396
GRA_RT_0_3	48.136	27.0423	36.4399	0.0531	68.397
GRA_RT_0_3	48.229	27.0423	36.4396	0.0531	68.402
GRA_RT_0_3	48.252	27.0421	36.4397	0.0531	68.471
GRA_RT_0_3	48.306	27.0423	36.4398	0.0531	68.541
GRA_RT_0_3	48.283	27.0423	36.4401	0.0531	68.478
GRA_RT_0_3	48.422	27.0421	36.4398	0.0531	68.481
GRA_RT_0_3	48.476	27.0419	36.4397	0.0531	68.415
GRA_RT_0_3	48.514	27.0414	36.4401	0.0529	68.482
GRA_RT_0_3	48.537	27.0414	36.4401	0.0531	68.419
GRA_RT_0_3	48.591	27.0408	36.4405	0.0531	68.492
GRA_RT_0_3	48.622	27.0406	36.4405	0.0533	68.427
GRA_RT_0_3	48.707	27.0403	36.4403	0.0535	68.494
GRA_RT_0_3	48.707	27.0406	36.4404	0.0537	68.427
GRA_RT_0_3	48.8	27.0405	36.4405	0.0539	68.427
GRA_RT_0_3	48.877	27.0401	36.4404	0.0541	68.427
GRA_RT_0_3	48.877	27.0401	36.4406	0.0541	68.429
GRA_RT_0_3	48.97	27.0399	36.4408	0.0543	68.433
GRA_RT_0_3	49.047	27.0399	36.4408	0.0543	68.568
GRA_RT_0_3	49.047	27.0398	36.4409	0.0543	68.437
GRA_RT_0_3	49.086	27.0396	36.4408	0.0545	68.437
GRA_RT_0_3	49.217	27.0396	36.4407	0.0545	68.438
GRA_RT_0_3	49.217	27.0392	36.4405	0.0547	68.368
GRA_RT_0_3	49.256	27.0392	36.4407	0.0547	68.433
GRA_RT_0_3	49.333	27.0389	36.4407	0.0549	68.434
GRA_RT_0_3	49.395	27.0387	36.4409	0.0553	68.432
GRA_RT_0_3	49.426	27.0386	36.4412	0.0553	68.36
GRA_RT_0_3	49.503	27.0387	36.4411	0.0555	68.425
GRA_RT_0_3	49.565	27.0389	36.441	0.0557	68.427
GRA_RT_0_3	49.541	27.0389	36.4409	0.0557	68.36
GRA_RT_0_3	49.734	27.0381	36.4408	0.0559	68.427
GRA_RT_0_3	49.68	27.0376	36.4413	0.0562	68.422
GRA_RT_0_3	49.765	27.0369	36.4412	0.0564	68.423
GRA_RT_0_3	49.85	27.0363	36.4416	0.0566	68.425
GRA_RT_0_3	49.85	27.0359	36.4412	0.057	68.423
GRA_RT_0_3	49.935	27.0353	36.4417	0.0572	68.425
GRA_RT_0_3	50.02	27.0351	36.4415	0.0574	68.424
GRA_RT_0_3	50.02	27.0351	36.4417	0.0574	68.426
GRA_RT_0_3	50.105	27.0349	36.4418	0.0576	68.425
GRA_RT_0_3	50.136	27.0347	36.4421	0.0578	68.427
GRA_RT_0_3	50.252	27.0346	36.442	0.0578	68.427
GRA_RT_0_3	50.221	27.0349	36.4419	0.0578	68.425
GRA_RT_0_3	50.36	27.0346	36.442	0.0578	68.428
GRA_RT_0_3	50.337	27.0346	36.4419	0.0576	68.359
GRA_RT_0_3	50.422	27.0347	36.4415	0.0576	68.426
GRA_RT_0_3	50.476	27.0347	36.4416	0.0574	68.426
GRA_RT_0_3	50.569	27.0346	36.4421	0.0574	68.428
GRA_RT_0_3	50.592	27.0346	36.4419	0.0574	68.428
GRA_RT_0_3	50.646	27.0345	36.4421	0.0574	68.43
GRA_RT_0_3	50.677	27.0344	36.4423	0.0574	68.43
GRA_RT_0_3	50.762	27.0344	36.4422	0.0574	68.43
GRA_RT_0_3	50.816	27.0346	36.4423	0.0574	68.43
GRA_RT_0_3	50.847	27.0342	36.4422	0.0576	68.432
GRA_RT_0_3	50.877	27.034	36.442	0.0576	68.438
GRA_RT_0_3	51.024	27.0338	36.4419	0.0576	68.442
GRA_RT_0_3	50.993	27.0336	36.4421	0.0576	68.512
GRA_RT_0_3	51.047	27.0333	36.4421	0.0574	68.38
GRA_RT_0_3	51.132	27.0327	36.4424	0.0574	68.381
GRA_RT_0_3	51.163	27.0326	36.4425	0.0576	68.445
GRA_RT_0_3	51.217	27.032	36.4425	0.0576	68.516
GRA_RT_0_3	51.248	27.0317	36.4425	0.0578	68.385
GRA_RT_0_3	51.333	27.0313	36.4425	0.0578	68.319
GRA_RT_0_3	51.364	27.0312	36.4427	0.058	68.448
GRA_RT_0_3	51.449	27.0308	36.4432	0.058	68.382
GRA_RT_0_3	51.449	27.031	36.4428	0.0583	68.38
GRA_RT_0_3	51.534	27.0308	36.4428	0.0583	68.446
GRA_RT_0_3	51.503	27.0308	36.4426	0.0585	68.447
GRA_RT_0_3	51.619	27.031	36.4425	0.0585	68.454
GRA_RT_0_3	51.65	27.0311	36.4423	0.0585	68.254
GRA_RT_0_3	51.735	27.0308	36.4424	0.0587	68.449
GRA_RT_0_3	51.766	27.031	36.4427	0.0587	68.451
GRA_RT_0_3	51.789	27.031	36.4426	0.0587	68.382
GRA_RT_0_3	51.843	27.031	36.4425	0.0587	68.381
GRA_RT_0_3	51.82	27.0306	36.4429	0.0587	68.447
GRA_RT_0_3	51.959	27.0305	36.4427	0.0587	68.382
GRA_RT_0_3	51.99	27.0303	36.4423	0.0587	68.378
GRA_RT_0_3	52.02	27.0303	36.4428	0.0589	68.445
GRA_RT_0_3	52.074	27.0301	36.443	0.0589	68.38
GRA_RT_0_3	52.105	27.0299	36.4428	0.0591	68.376
GRA_RT_0_3	52.19	27.0301	36.4429	0.0593	68.375
GRA_RT_0_3	52.221	27.0298	36.4431	0.0596	68.375
GRA_RT_0_3	52.244	27.0295	36.443	0.0598	68.374
GRA_RT_0_3	52.244	27.0293	36.443	0.06	68.373
GRA_RT_0_3	52.391	27.0295	36.4431	0.06	68.374
[truncated: 350,144+ more rows]

## Sheet: VR2AR Log Data
station_id	datetime	tilt_angle	average_temperature_C
U5	2017-06-01 21:10:00	5	NA
U5	2017-06-01 21:20:00	4	NA
U5	2017-06-01 21:30:00	4	NA
U5	2017-06-01 21:40:00	4	NA
U5	2017-06-01 21:50:00	5	NA
U5	2017-06-01 22:00:00	4	13.6
U6	2017-06-01 22:10:00	10	NA
U5	2017-06-01 22:10:00	4	NA
U6	2017-06-01 22:20:00	9.7	NA
U5	2017-06-01 22:20:00	4	NA
U6	2017-06-01 22:30:00	10	NA
U5	2017-06-01 22:30:00	4	NA
U6	2017-06-01 22:40:00	12	NA
U5	2017-06-01 22:40:00	4	NA
U6	2017-06-01 22:50:00	8	NA
U5	2017-06-01 22:50:00	4	NA
U6	2017-06-01 23:00:00	12	22.3
U5	2017-06-01 23:00:00	4	14.5
U6	2017-06-01 23:10:00	8	NA
U7	2017-06-01 23:10:00	2	NA
U5	2017-06-01 23:10:00	4	NA
U6	2017-06-01 23:20:00	9	NA
U7	2017-06-01 23:20:00	3	NA
U5	2017-06-01 23:20:00	4	NA
U6	2017-06-01 23:30:00	8	NA
U7	2017-06-01 23:30:00	4	NA
U5	2017-06-01 23:30:00	4	NA
U6	2017-06-01 23:40:00	9	NA
U7	2017-06-01 23:40:00	2	NA
U5	2017-06-01 23:40:00	4	NA
U6	2017-06-01 23:50:00	9	NA
U7	2017-06-01 23:50:00	3	NA
U5	2017-06-01 23:50:00	4	NA
U6	2017-06-02	9	22
U7	2017-06-02	3	24.7
U5	2017-06-02	5	13.9
U6	2017-06-02 00:10:00	10	NA
U3	2017-06-02 00:10:00	4	NA
U7	2017-06-02 00:10:00	3	NA
U5	2017-06-02 00:10:00	4	NA
U1	2017-06-02 00:10:00	2	NA
U2	2017-06-02 00:10:00	5	NA
U6	2017-06-02 00:20:00	9	NA
U3	2017-06-02 00:20:00	4	NA
U7	2017-06-02 00:20:00	2	NA
U5	2017-06-02 00:20:00	4	NA
U1	2017-06-02 00:20:00	2	NA
U2	2017-06-02 00:20:00	5	NA
U6	2017-06-02 00:30:00	7	NA
U3	2017-06-02 00:30:00	5	NA
U7	2017-06-02 00:30:00	2	NA
U5	2017-06-02 00:30:00	4	NA
U1	2017-06-02 00:30:00	2	NA
U2	2017-06-02 00:30:00	5	NA
U6	2017-06-02 00:40:00	7	NA
U3	2017-06-02 00:40:00	4	NA
U7	2017-06-02 00:40:00	1	NA
U5	2017-06-02 00:40:00	4	NA
U1	2017-06-02 00:40:00	1	NA
U2	2017-06-02 00:40:00	6	NA
U6	2017-06-02 00:50:00	7	NA
U3	2017-06-02 00:50:00	4	NA
U7	2017-06-02 00:50:00	1	NA
U5	2017-06-02 00:50:00	4	NA
U1	2017-06-02 00:50:00	1	NA
U2	2017-06-02 00:50:00	5	NA
U6	2017-06-02 01:00:00	9.6	22.4
U3	2017-06-02 01:00:00	4	12.2
U7	2017-06-02 01:00:00	3	24.7
U5	2017-06-02 01:00:00	4	13.2
U1	2017-06-02 01:00:00	2	10.5
U2	2017-06-02 01:00:00	6	11.7
U6	2017-06-02 01:10:00	8	NA
U3	2017-06-02 01:10:00	5	NA
U4	2017-06-02 01:10:00	2	NA
U7	2017-06-02 01:10:00	3	NA
U5	2017-06-02 01:10:00	5	NA
U1	2017-06-02 01:10:00	1	NA
U2	2017-06-02 01:10:00	6	NA
U6	2017-06-02 01:20:00	8	NA
U3	2017-06-02 01:20:00	3	NA
U4	2017-06-02 01:20:00	5	NA
U7	2017-06-02 01:20:00	3	NA
U5	2017-06-02 01:20:00	4	NA
U1	2017-06-02 01:20:00	2	NA
U2	2017-06-02 01:20:00	5	NA
U6	2017-06-02 01:30:00	7	NA
U3	2017-06-02 01:30:00	4	NA
U4	2017-06-02 01:30:00	2	NA
U7	2017-06-02 01:30:00	5	NA
U5	2017-06-02 01:30:00	5	NA
U1	2017-06-02 01:30:00	1	NA
U2	2017-06-02 01:30:00	6	NA
U6	2017-06-02 01:40:00	9	NA
U3	2017-06-02 01:40:00	5	NA
U4	2017-06-02 01:40:00	6	NA
U7	2017-06-02 01:40:00	4	NA
U5	2017-06-02 01:40:00	4	NA
U1	2017-06-02 01:40:00	2	NA
U2	2017-06-02 01:40:00	5	NA
U6	2017-06-02 01:50:00	7	NA
U3	2017-06-02 01:50:00	4	NA
U4	2017-06-02 01:50:00	3	NA
U7	2017-06-02 01:50:00	6	NA
U5	2017-06-02 01:50:00	4	NA
U1	2017-06-02 01:50:00	2	NA
U2	2017-06-02 01:50:00	5	NA
U6	2017-06-02 02:00:00	8	23.9
U3	2017-06-02 02:00:00	5	12.4
U4	2017-06-02 02:00:00	4	15.1
U7	2017-06-02 02:00:00	5	25.4
U5	2017-06-02 02:00:00	4	13.8
U1	2017-06-02 02:00:00	2	10.5
U2	2017-06-02 02:00:00	5	11.7
U6	2017-06-02 02:10:00	7	NA
U3	2017-06-02 02:10:00	5	NA
U4	2017-06-02 02:10:00	9	NA
U7	2017-06-02 02:10:00	3	NA
U5	2017-06-02 02:10:00	4	NA
U1	2017-06-02 02:10:00	2	NA
U2	2017-06-02 02:10:00	5	NA
U6	2017-06-02 02:20:00	6	NA
U3	2017-06-02 02:20:00	4	NA
U4	2017-06-02 02:20:00	9	NA
U7	2017-06-02 02:20:00	3	NA
U5	2017-06-02 02:20:00	4	NA
U1	2017-06-02 02:20:00	1	NA
U2	2017-06-02 02:20:00	5	NA
U6	2017-06-02 02:30:00	7	NA
U3	2017-06-02 02:30:00	4	NA
U4	2017-06-02 02:30:00	5	NA
U7	2017-06-02 02:30:00	4	NA
U5	2017-06-02 02:30:00	4	NA
U1	2017-06-02 02:30:00	1	NA
U2	2017-06-02 02:30:00	6	NA
U6	2017-06-02 02:40:00	7	NA
U3	2017-06-02 02:40:00	5	NA
U4	2017-06-02 02:40:00	6	NA
U7	2017-06-02 02:40:00	3	NA
U5	2017-06-02 02:40:00	4	NA
U1	2017-06-02 02:40:00	2	NA
U2	2017-06-02 02:40:00	6	NA
U6	2017-06-02 02:50:00	7	NA
U3	2017-06-02 02:50:00	5	NA
U4	2017-06-02 02:50:00	4	NA
U7	2017-06-02 02:50:00	5	NA
U5	2017-06-02 02:50:00	4	NA
U1	2017-06-02 02:50:00	2	NA
U2	2017-06-02 02:50:00	5	NA
U6	2017-06-02 03:00:00	10	24.3
U3	2017-06-02 03:00:00	5	12.2
U4	2017-06-02 03:00:00	4	15.2
U7	2017-06-02 03:00:00	3	25.6
U5	2017-06-02 03:00:00	4	14
U1	2017-06-02 03:00:00	1	10.4
U2	2017-06-02 03:00:00	5	11.9
U6	2017-06-02 03:10:00	9.9	NA
U3	2017-06-02 03:10:00	4	NA
U4	2017-06-02 03:10:00	4	NA
U7	2017-06-02 03:10:00	2	NA
U5	2017-06-02 03:10:00	4	NA
U1	2017-06-02 03:10:00	0	NA
U2	2017-06-02 03:10:00	6	NA
U6	2017-06-02 03:20:00	9	NA
U3	2017-06-02 03:20:00	4	NA
U4	2017-06-02 03:20:00	4	NA
U7	2017-06-02 03:20:00	3	NA
U5	2017-06-02 03:20:00	3	NA
U1	2017-06-02 03:20:00	1	NA
U2	2017-06-02 03:20:00	6	NA
U6	2017-06-02 03:30:00	9.5	NA
U3	2017-06-02 03:30:00	4	NA
U4	2017-06-02 03:30:00	5	NA
U7	2017-06-02 03:30:00	2	NA
U5	2017-06-02 03:30:00	4	NA
U1	2017-06-02 03:30:00	1	NA
U2	2017-06-02 03:30:00	6	NA
U6	2017-06-02 03:40:00	11	NA
U3	2017-06-02 03:40:00	4	NA
U4	2017-06-02 03:40:00	6	NA
U7	2017-06-02 03:40:00	4	NA
U5	2017-06-02 03:40:00	4	NA
U1	2017-06-02 03:40:00	1	NA
U2	2017-06-02 03:40:00	6	NA
U6	2017-06-02 03:50:00	12	NA
U3	2017-06-02 03:50:00	4	NA
U4	2017-06-02 03:50:00	5	NA
U7	2017-06-02 03:50:00	4	NA
U5	2017-06-02 03:50:00	4	NA
U1	2017-06-02 03:50:00	1	NA
U2	2017-06-02 03:50:00	5	NA
U6	2017-06-02 04:00:00	9.6	22.6
U3	2017-06-02 04:00:00	4	13.5
U4	2017-06-02 04:00:00	16	14.8
U7	2017-06-02 04:00:00	3	25.5
U5	2017-06-02 04:00:00	4	14.4
U1	2017-06-02 04:00:00	1	10.5
U2	2017-06-02 04:00:00	6	11.9
U6	2017-06-02 04:10:00	9	NA
U3	2017-06-02 04:10:00	4	NA
U4	2017-06-02 04:10:00	6	NA
U7	2017-06-02 04:10:00	4	NA
U5	2017-06-02 04:10:00	4	NA
U1	2017-06-02 04:10:00	2	NA
U2	2017-06-02 04:10:01	6	NA
U6	2017-06-02 04:20:00	9.5	NA
U3	2017-06-02 04:20:00	5	NA
U4	2017-06-02 04:20:00	6	NA
U7	2017-06-02 04:20:00	2	NA
U5	2017-06-02 04:20:00	4	NA
U1	2017-06-02 04:20:00	2	NA
U2	2017-06-02 04:20:00	6	NA
U6	2017-06-02 04:30:00	9	NA
U3	2017-06-02 04:30:00	4	NA
U4	2017-06-02 04:30:00	2	NA
U7	2017-06-02 04:30:00	0	NA
U5	2017-06-02 04:30:00	4	NA
U1	2017-06-02 04:30:00	1	NA
U2	2017-06-02 04:30:00	6	NA
U6	2017-06-02 04:40:00	9	NA
U3	2017-06-02 04:40:00	4	NA
U4	2017-06-02 04:40:00	5	NA
U7	2017-06-02 04:40:00	3	NA
U5	2017-06-02 04:40:00	4	NA
U1	2017-06-02 04:40:00	1	NA
U2	2017-06-02 04:40:00	7	NA
U6	2017-06-02 04:50:00	8	NA
U3	2017-06-02 04:50:00	4	NA
U4	2017-06-02 04:50:00	3	NA
U7	2017-06-02 04:50:00	2	NA
U5	2017-06-02 04:50:00	4	NA
U1	2017-06-02 04:50:00	1	NA
U2	2017-06-02 04:50:00	7	NA
U6	2017-06-02 05:00:00	9	22.8
U3	2017-06-02 05:00:00	4	14.2
U4	2017-06-02 05:00:00	3	16.4
U7	2017-06-02 05:00:00	2	26
U5	2017-06-02 05:00:00	5	14.5
U1	2017-06-02 05:00:00	2	10.4
U2	2017-06-02 05:00:00	5	12.4
U6	2017-06-02 05:10:00	8	NA
U3	2017-06-02 05:10:00	4	NA
U4	2017-06-02 05:10:00	7	NA
U7	2017-06-02 05:10:00	2	NA
U5	2017-06-02 05:10:00	3	NA
U1	2017-06-02 05:10:00	1	NA
U2	2017-06-02 05:10:00	6	NA
U6	2017-06-02 05:20:00	7	NA
U3	2017-06-02 05:20:00	4	NA
U4	2017-06-02 05:20:00	7	NA
U7	2017-06-02 05:20:00	2	NA
U5	2017-06-02 05:20:00	3	NA
U1	2017-06-02 05:20:00	1	NA
U2	2017-06-02 05:20:00	6	NA
U6	2017-06-02 05:30:00	8	NA
U3	2017-06-02 05:30:00	5	NA
U4	2017-06-02 05:30:00	4	NA
U7	2017-06-02 05:30:00	2	NA
U5	2017-06-02 05:30:00	4	NA
U1	2017-06-02 05:30:00	0	NA
U2	2017-06-02 05:30:00	5	NA
U6	2017-06-02 05:40:00	7	NA
U3	2017-06-02 05:40:00	4	NA
U4	2017-06-02 05:40:00	8	NA
U7	2017-06-02 05:40:00	2	NA
U5	2017-06-02 05:40:00	3	NA
U1	2017-06-02 05:40:00	1	NA
U2	2017-06-02 05:40:00	5	NA
U6	2017-06-02 05:50:00	7	NA
U3	2017-06-02 05:50:00	4	NA
U4	2017-06-02 05:50:00	8	NA
U7	2017-06-02 05:50:00	1	NA
U5	2017-06-02 05:50:00	4	NA
U1	2017-06-02 05:50:00	2	NA
U2	2017-06-02 05:50:00	6	NA
U6	2017-06-02 06:00:00	6	24.8
U3	2017-06-02 06:00:00	4	14.3
U4	2017-06-02 06:00:00	2	17.1
U7	2017-06-02 06:00:00	2	26.5
U5	2017-06-02 06:00:00	5	14.8
U1	2017-06-02 06:00:00	1	10.7
U2	2017-06-02 06:00:00	5	13.6
U6	2017-06-02 06:10:00	7	NA
U3	2017-06-02 06:10:00	5	NA
U4	2017-06-02 06:10:00	5	NA
U7	2017-06-02 06:10:00	3	NA
U5	2017-06-02 06:10:00	4	NA
U1	2017-06-02 06:10:00	1	NA
U2	2017-06-02 06:10:00	5	NA
U6	2017-06-02 06:20:00	8	NA
U3	2017-06-02 06:20:00	4	NA
U4	2017-06-02 06:20:00	7	NA
U7	2017-06-02 06:20:00	2	NA
U5	2017-06-02 06:20:00	6	NA
U1	2017-06-02 06:20:00	1	NA
U2	2017-06-02 06:20:00	5	NA
U6	2017-06-02 06:30:00	7	NA
U3	2017-06-02 06:30:00	5	NA
U4	2017-06-02 06:30:00	2	NA
U7	2017-06-02 06:30:00	1	NA
U5	2017-06-02 06:30:00	5	NA
U1	2017-06-02 06:30:00	2	NA
U2	2017-06-02 06:30:00	5	NA
U6	2017-06-02 06:40:00	7	NA
U3	2017-06-02 06:40:00	4	NA
U4	2017-06-02 06:40:00	1	NA
U7	2017-06-02 06:40:00	2	NA
U5	2017-06-02 06:40:00	4	NA
U1	2017-06-02 06:40:00	1	NA
U2	2017-06-02 06:40:00	5	NA
U6	2017-06-02 06:50:00	10	NA
U3	2017-06-02 06:50:00	4	NA
U4	2017-06-02 06:50:00	2	NA
U7	2017-06-02 06:50:00	4	NA
U5	2017-06-02 06:50:00	6	NA
U1	2017-06-02 06:50:00	1	NA
U2	2017-06-02 06:50:00	5	NA
U6	2017-06-02 07:00:00	8	25.3
U3	2017-06-02 07:00:00	5	14.5
U4	2017-06-02 07:00:00	6	17.3
U7	2017-06-02 07:00:00	2	26.6
U5	2017-06-02 07:00:00	5	14.5
U1	2017-06-02 07:00:00	1	10.2
U2	2017-06-02 07:00:00	5	13.5
U6	2017-06-02 07:10:00	8	NA
U3	2017-06-02 07:10:00	4	NA
U4	2017-06-02 07:10:00	2	NA
U7	2017-06-02 07:10:00	4	NA
U5	2017-06-02 07:10:00	4	NA
U1	2017-06-02 07:10:00	1	NA
U2	2017-06-02 07:10:00	5	NA
U6	2017-06-02 07:20:00	6	NA
U3	2017-06-02 07:20:00	4	NA
U4	2017-06-02 07:20:00	3	NA
U7	2017-06-02 07:20:00	2	NA
U5	2017-06-02 07:20:00	6	NA
U1	2017-06-02 07:20:00	2	NA
U2	2017-06-02 07:20:00	5	NA
U6	2017-06-02 07:30:00	7	NA
U3	2017-06-02 07:30:00	4	NA
U4	2017-06-02 07:30:00	4	NA
U7	2017-06-02 07:30:00	2	NA
U5	2017-06-02 07:30:00	5	NA
U1	2017-06-02 07:30:00	2	NA
U2	2017-06-02 07:30:00	6	NA
U6	2017-06-02 07:40:00	6	NA
U3	2017-06-02 07:40:00	3	NA
U4	2017-06-02 07:40:00	2	NA
U7	2017-06-02 07:40:00	2	NA
U5	2017-06-02 07:40:00	5	NA
U1	2017-06-02 07:40:00	0	NA
U2	2017-06-02 07:40:00	5	NA
U6	2017-06-02 07:50:00	6	NA
U3	2017-06-02 07:50:00	4	NA
U4	2017-06-02 07:50:00	5	NA
U7	2017-06-02 07:50:00	2	NA
U5	2017-06-02 07:50:00	4	NA
U1	2017-06-02 07:50:00	2	NA
U2	2017-06-02 07:50:00	9	NA
U6	2017-06-02 08:00:00	5	25.2
U3	2017-06-02 08:00:00	4	13.9
U4	2017-06-02 08:00:00	3	16.2
U7	2017-06-02 08:00:00	2	26.3
U5	2017-06-02 08:00:00	5	14.1
U1	2017-06-02 08:00:00	1	10.4
U2	2017-06-02 08:00:00	6	12.7
U6	2017-06-02 08:10:00	9	NA
U3	2017-06-02 08:10:00	4	NA
U4	2017-06-02 08:10:00	4	NA
U7	2017-06-02 08:10:00	2	NA
U5	2017-06-02 08:10:00	5	NA
U1	2017-06-02 08:10:00	1	NA
U2	2017-06-02 08:10:00	7	NA
U6	2017-06-02 08:20:00	7	NA
U3	2017-06-02 08:20:00	4	NA
U4	2017-06-02 08:20:00	4	NA
U7	2017-06-02 08:20:00	5	NA
U5	2017-06-02 08:20:00	5	NA
U1	2017-06-02 08:20:00	1	NA
U2	2017-06-02 08:20:00	5	NA
U6	2017-06-02 08:30:00	7	NA
U3	2017-06-02 08:30:00	4	NA
U4	2017-06-02 08:30:00	3	NA
U7	2017-06-02 08:30:00	3	NA
U5	2017-06-02 08:30:00	4	NA
U1	2017-06-02 08:30:00	2	NA
U2	2017-06-02 08:30:00	7	NA
U6	2017-06-02 08:40:00	6	NA
U3	2017-06-02 08:40:00	4	NA
U4	2017-06-02 08:40:00	6	NA
U7	2017-06-02 08:40:00	2	NA
U5	2017-06-02 08:40:00	4	NA
U1	2017-06-02 08:40:00	1	NA
U2	2017-06-02 08:40:00	7	NA
U6	2017-06-02 08:50:00	9	NA
U3	2017-06-02 08:50:00	4	NA
U4	2017-06-02 08:50:00	7	NA
U7	2017-06-02 08:50:00	3	NA
U5	2017-06-02 08:50:00	4	NA
U1	2017-06-02 08:50:00	1	NA
U2	2017-06-02 08:50:00	8	NA
U6	2017-06-02 09:00:00	9	25.5
U3	2017-06-02 09:00:00	4	13.5
U4	2017-06-02 09:00:00	5	15.7
U7	2017-06-02 09:00:00	2	26
U5	2017-06-02 09:00:00	4	14.5
U1	2017-06-02 09:00:00	0	10.6
U2	2017-06-02 09:00:00	6	13.8
U6	2017-06-02 09:10:00	7	NA
U3	2017-06-02 09:10:00	5	NA
U4	2017-06-02 09:10:00	2	NA
U7	2017-06-02 09:10:00	3	NA
U5	2017-06-02 09:10:00	4	NA
U1	2017-06-02 09:10:00	1	NA
U2	2017-06-02 09:10:00	6	NA
U6	2017-06-02 09:20:00	8	NA
U3	2017-06-02 09:20:00	4	NA
U4	2017-06-02 09:20:00	1	NA
U7	2017-06-02 09:20:00	2	NA
U5	2017-06-02 09:20:00	4	NA
U1	2017-06-02 09:20:00	1	NA
U2	2017-06-02 09:20:00	6	NA
U6	2017-06-02 09:30:00	7	NA
U3	2017-06-02 09:30:00	4	NA
U4	2017-06-02 09:30:00	6	NA
U7	2017-06-02 09:30:00	8	NA
U5	2017-06-02 09:30:00	4	NA
U1	2017-06-02 09:30:00	1	NA
U2	2017-06-02 09:30:00	6	NA
U6	2017-06-02 09:40:00	9	NA
U3	2017-06-02 09:40:00	5	NA
U4	2017-06-02 09:40:00	4	NA
U7	2017-06-02 09:40:00	2	NA
U5	2017-06-02 09:40:00	4	NA
U1	2017-06-02 09:40:00	1	NA
U2	2017-06-02 09:40:00	5	NA
U6	2017-06-02 09:50:00	8	NA
U3	2017-06-02 09:50:00	5	NA
U4	2017-06-02 09:50:00	4	NA
U7	2017-06-02 09:50:00	4	NA
U5	2017-06-02 09:50:00	4	NA
U1	2017-06-02 09:50:00	2	NA
U2	2017-06-02 09:50:00	6	NA
U6	2017-06-02 10:00:00	9	25.3
U3	2017-06-02 10:00:00	4	13.7
U4	2017-06-02 10:00:00	2	16.1
U7	2017-06-02 10:00:00	10	25
U5	2017-06-02 10:00:00	3	14.3
U1	2017-06-02 10:00:00	1	10.5
U2	2017-06-02 10:00:00	5	13.1
U6	2017-06-02 10:10:00	8	NA
U3	2017-06-02 10:10:00	4	NA
U4	2017-06-02 10:10:00	9	NA
U7	2017-06-02 10:10:00	6	NA
U5	2017-06-02 10:10:00	3	NA
U1	2017-06-02 10:10:00	0	NA
U2	2017-06-02 10:10:00	5	NA
U6	2017-06-02 10:20:00	9	NA
U3	2017-06-02 10:20:00	4	NA
U4	2017-06-02 10:20:00	0	NA
U7	2017-06-02 10:20:00	12	NA
U5	2017-06-02 10:20:00	4	NA
U1	2017-06-02 10:20:00	1	NA
U2	2017-06-02 10:20:00	5	NA
U6	2017-06-02 10:30:00	7	NA
U3	2017-06-02 10:30:00	4	NA
U4	2017-06-02 10:30:00	6	NA
U7	2017-06-02 10:30:00	17	NA
U5	2017-06-02 10:30:00	3	NA
U1	2017-06-02 10:30:00	1	NA
U2	2017-06-02 10:30:00	5	NA
U6	2017-06-02 10:40:00	11	NA
U3	2017-06-02 10:40:00	4	NA
U4	2017-06-02 10:40:00	3	NA
U7	2017-06-02 10:40:00	15	NA
U5	2017-06-02 10:40:00	4	NA
U1	2017-06-02 10:40:00	1	NA
U2	2017-06-02 10:40:00	6	NA
U6	2017-06-02 10:50:00	14	NA
U3	2017-06-02 10:50:00	6	NA
U4	2017-06-02 10:50:00	3	NA
U7	2017-06-02 10:50:00	3	NA
U5	2017-06-02 10:50:00	3	NA
U1	2017-06-02 10:50:00	1	NA
U2	2017-06-02 10:50:00	5	NA
U6	2017-06-02 11:00:00	12	23.3
U3	2017-06-02 11:00:00	4	13.5
U4	2017-06-02 11:00:00	5	16.6
U7	2017-06-02 11:00:00	5	23.8
U5	2017-06-02 11:00:00	3	14.6
U1	2017-06-02 11:00:00	2	10.2
U2	2017-06-02 11:00:00	5	12.1
U6	2017-06-02 11:10:00	13	NA
U3	2017-06-02 11:10:00	4	NA
U4	2017-06-02 11:10:00	4	NA
U7	2017-06-02 11:10:00	9.8	NA
U5	2017-06-02 11:10:00	5	NA
U1	2017-06-02 11:10:00	2	NA
U2	2017-06-02 11:10:00	5	NA
U6	2017-06-02 11:20:00	9	NA
U3	2017-06-02 11:20:00	4	NA
U4	2017-06-02 11:20:00	4	NA
U7	2017-06-02 11:20:00	9.7	NA
U5	2017-06-02 11:20:00	4	NA
U1	2017-06-02 11:20:00	1	NA
U2	2017-06-02 11:20:00	5	NA
U6	2017-06-02 11:30:00	11	NA
U3	2017-06-02 11:30:00	4	NA
U4	2017-06-02 11:30:00	3	NA
U7	2017-06-02 11:30:00	11	NA
U5	2017-06-02 11:30:00	6	NA
U1	2017-06-02 11:30:00	1	NA
U2	2017-06-02 11:30:00	5	NA
U6	2017-06-02 11:40:00	12	NA
U3	2017-06-02 11:40:00	4	NA
U4	2017-06-02 11:40:00	3	NA
U7	2017-06-02 11:40:00	11	NA
U5	2017-06-02 11:40:00	6	NA
U1	2017-06-02 11:40:00	1	NA
U2	2017-06-02 11:40:00	5	NA
U6	2017-06-02 11:50:00	10	NA
U3	2017-06-02 11:50:00	5	NA
U4	2017-06-02 11:50:00	5	NA
U7	2017-06-02 11:50:00	7	NA
U5	2017-06-02 11:50:00	4	NA
U1	2017-06-02 11:50:00	1	NA
U2	2017-06-02 11:50:00	5	NA
U6	2017-06-02 12:00:00	12	22.7
U3	2017-06-02 12:00:00	4	12.8
U4	2017-06-02 12:00:00	5	16.6
U7	2017-06-02 12:00:00	7	23.2
U5	2017-06-02 12:00:00	4	15.3
U1	2017-06-02 12:00:00	1	10.2
U2	2017-06-02 12:00:00	5	11.8
U6	2017-06-02 12:10:00	11	NA
U3	2017-06-02 12:10:00	5	NA
U4	2017-06-02 12:10:00	3	NA
U7	2017-06-02 12:10:00	7	NA
U5	2017-06-02 12:10:00	4	NA
U1	2017-06-02 12:10:00	2	NA
U2	2017-06-02 12:10:00	5	NA
U6	2017-06-02 12:20:00	12	NA
U3	2017-06-02 12:20:00	4	NA
U4	2017-06-02 12:20:00	1	NA
U7	2017-06-02 12:20:00	1	NA
U5	2017-06-02 12:20:00	4	NA
U1	2017-06-02 12:20:00	1	NA
U2	2017-06-02 12:20:00	5	NA
U6	2017-06-02 12:30:00	11	NA
U3	2017-06-02 12:30:00	5	NA
U4	2017-06-02 12:30:00	3	NA
U7	2017-06-02 12:30:00	5	NA
U5	2017-06-02 12:30:00	3	NA
U1	2017-06-02 12:30:00	1	NA
U2	2017-06-02 12:30:00	5	NA
U6	2017-06-02 12:40:00	11	NA
U3	2017-06-02 12:40:00	5	NA
U4	2017-06-02 12:40:00	4	NA
U7	2017-06-02 12:40:00	4	NA
U5	2017-06-02 12:40:00	7	NA
U1	2017-06-02 12:40:00	1	NA
U2	2017-06-02 12:40:00	5	NA
U6	2017-06-02 12:50:00	9	NA
U3	2017-06-02 12:50:00	5	NA
U4	2017-06-02 12:50:00	2	NA
U7	2017-06-02 12:50:00	3	NA
U5	2017-06-02 12:50:00	4	NA
U1	2017-06-02 12:50:00	1	NA
U2	2017-06-02 12:50:00	5	NA
U6	2017-06-02 13:00:00	8	22.5
U3	2017-06-02 13:00:00	5	13
U4	2017-06-02 13:00:00	3	16.6
U7	2017-06-02 13:00:00	2	23.6
U5	2017-06-02 13:00:00	6	14.6
U1	2017-06-02 13:00:00	2	10.3
U2	2017-06-02 13:00:00	5	11.3
U6	2017-06-02 13:10:00	12	NA
U3	2017-06-02 13:10:00	5	NA
U4	2017-06-02 13:10:00	3	NA
U7	2017-06-02 13:10:00	2	NA
U5	2017-06-02 13:10:00	7	NA
U1	2017-06-02 13:10:00	1	NA
U2	2017-06-02 13:10:00	6	NA
U6	2017-06-02 13:20:00	11	NA
U3	2017-06-02 13:20:00	5	NA
U4	2017-06-02 13:20:00	5	NA
U7	2017-06-02 13:20:00	4	NA
U5	2017-06-02 13:20:00	4	NA
U1	2017-06-02 13:20:00	1	NA
U2	2017-06-02 13:20:00	5	NA
U6	2017-06-02 13:30:00	9.9	NA
U3	2017-06-02 13:30:00	5	NA
U4	2017-06-02 13:30:00	2	NA
U7	2017-06-02 13:30:00	3	NA
U5	2017-06-02 13:30:00	4	NA
U1	2017-06-02 13:30:00	1	NA
U2	2017-06-02 13:30:00	5	NA
U6	2017-06-02 13:40:00	8	NA
U3	2017-06-02 13:40:00	5	NA
U4	2017-06-02 13:40:00	2	NA
U7	2017-06-02 13:40:00	3	NA
U5	2017-06-02 13:40:00	5	NA
U1	2017-06-02 13:40:00	2	NA
U2	2017-06-02 13:40:00	5	NA
U6	2017-06-02 13:50:00	8	NA
U3	2017-06-02 13:50:00	5	NA
U4	2017-06-02 13:50:00	2	NA
U7	2017-06-02 13:50:00	2	NA
U5	2017-06-02 13:50:00	5	NA
U1	2017-06-02 13:50:00	1	NA
U2	2017-06-02 13:50:00	5	NA
U6	2017-06-02 14:00:00	8	23.1
U3	2017-06-02 14:00:00	5	12.2
U4	2017-06-02 14:00:00	3	16
U7	2017-06-02 14:00:00	0	24.2
U5	2017-06-02 14:00:00	5	14.4
U1	2017-06-02 14:00:00	2	10.3
U2	2017-06-02 14:00:00	5	11.6
U6	2017-06-02 14:10:00	9	NA
U3	2017-06-02 14:10:00	5	NA
U4	2017-06-02 14:10:00	2	NA
U7	2017-06-02 14:10:00	5	NA
U5	2017-06-02 14:10:00	6	NA
U1	2017-06-02 14:10:00	1	NA
U2	2017-06-02 14:10:00	5	NA
U6	2017-06-02 14:20:00	8	NA
U3	2017-06-02 14:20:00	5	NA
U4	2017-06-02 14:20:00	4	NA
U7	2017-06-02 14:20:00	3	NA
U5	2017-06-02 14:20:00	4	NA
U1	2017-06-02 14:20:00	1	NA
U2	2017-06-02 14:20:00	5	NA
U6	2017-06-02 14:30:00	9	NA
U3	2017-06-02 14:30:00	5	NA
U4	2017-06-02 14:30:00	6	NA
U7	2017-06-02 14:30:00	2	NA
U5	2017-06-02 14:30:00	6	NA
U1	2017-06-02 14:30:00	0	NA
U2	2017-06-02 14:30:00	5	NA
U6	2017-06-02 14:40:00	8	NA
U3	2017-06-02 14:40:00	5	NA
U4	2017-06-02 14:40:00	3	NA
U7	2017-06-02 14:40:00	1	NA
U5	2017-06-02 14:40:00	5	NA
U1	2017-06-02 14:40:00	1	NA
U2	2017-06-02 14:40:00	5	NA
U6	2017-06-02 14:50:00	8	NA
U3	2017-06-02 14:50:00	5	NA
U4	2017-06-02 14:50:00	4	NA
U7	2017-06-02 14:50:00	2	NA
U5	2017-06-02 14:50:00	5	NA
U1	2017-06-02 14:50:00	1	NA
U2	2017-06-02 14:50:00	5	NA
U6	2017-06-02 15:00:00	7	24.1
U3	2017-06-02 15:00:00	4	12.8
U4	2017-06-02 15:00:00	4	15.5
U7	2017-06-02 15:00:00	2	25.6
U5	2017-06-02 15:00:00	4	14.7
U1	2017-06-02 15:00:00	1	10.4
U2	2017-06-02 15:00:00	4	11.7
U6	2017-06-02 15:10:00	6	NA
U3	2017-06-02 15:10:00	4	NA
U4	2017-06-02 15:10:00	4	NA
U7	2017-06-02 15:10:00	2	NA
U5	2017-06-02 15:10:00	4	NA
U1	2017-06-02 15:10:00	1	NA
U2	2017-06-02 15:10:00	6	NA
U6	2017-06-02 15:20:00	9	NA
U3	2017-06-02 15:20:00	4	NA
U4	2017-06-02 15:20:00	3	NA
U7	2017-06-02 15:20:00	4	NA
U5	2017-06-02 15:20:00	4	NA
U1	2017-06-02 15:20:00	1	NA
U2	2017-06-02 15:20:00	5	NA
U6	2017-06-02 15:30:00	11	NA
U3	2017-06-02 15:30:00	4	NA
U4	2017-06-02 15:30:00	6	NA
U7	2017-06-02 15:30:00	2	NA
U5	2017-06-02 15:30:00	3	NA
U1	2017-06-02 15:30:00	1	NA
U2	2017-06-02 15:30:00	5	NA
U6	2017-06-02 15:40:00	9.9	NA
U3	2017-06-02 15:40:00	4	NA
U4	2017-06-02 15:40:00	3	NA
U7	2017-06-02 15:40:00	2	NA
U5	2017-06-02 15:40:00	4	NA
U1	2017-06-02 15:40:00	1	NA
U2	2017-06-02 15:40:00	5	NA
U6	2017-06-02 15:50:00	8	NA
U3	2017-06-02 15:50:00	4	NA
U4	2017-06-02 15:50:00	3	NA
U7	2017-06-02 15:50:00	1	NA
U5	2017-06-02 15:50:00	4	NA
U1	2017-06-02 15:50:00	1	NA
U2	2017-06-02 15:50:00	5	NA
U6	2017-06-02 16:00:00	9.9	23.9
U3	2017-06-02 16:00:00	4	13.6
U4	2017-06-02 16:00:00	4	15.4
U7	2017-06-02 16:00:00	3	25.8
U5	2017-06-02 16:00:00	4	14.4
U1	2017-06-02 16:00:00	2	10.3
U2	2017-06-02 16:00:00	5	11.6
U6	2017-06-02 16:10:00	8	NA
U3	2017-06-02 16:10:00	4	NA
U4	2017-06-02 16:10:00	3	NA
U7	2017-06-02 16:10:00	1	NA
U5	2017-06-02 16:10:00	4	NA
U1	2017-06-02 16:10:00	1	NA
U2	2017-06-02 16:10:00	5	NA
U6	2017-06-02 16:20:00	13	NA
U3	2017-06-02 16:20:00	4	NA
U4	2017-06-02 16:20:00	5	NA
U7	2017-06-02 16:20:00	5	NA
U5	2017-06-02 16:20:00	4	NA
U1	2017-06-02 16:20:00	1	NA
U2	2017-06-02 16:20:00	5	NA
U6	2017-06-02 16:30:00	9	NA
U3	2017-06-02 16:30:00	4	NA
U4	2017-06-02 16:30:00	2	NA
U7	2017-06-02 16:30:00	0	NA
U5	2017-06-02 16:30:00	4	NA
U1	2017-06-02 16:30:00	2	NA
U2	2017-06-02 16:30:00	5	NA
U6	2017-06-02 16:40:00	7	NA
U3	2017-06-02 16:40:00	4	NA
U4	2017-06-02 16:40:00	2	NA
U7	2017-06-02 16:40:00	7	NA
U5	2017-06-02 16:40:00	4	NA
U1	2017-06-02 16:40:00	2	NA
U2	2017-06-02 16:40:00	5	NA
U6	2017-06-02 16:50:00	9	NA
U3	2017-06-02 16:50:00	4	NA
U4	2017-06-02 16:50:00	1	NA
U7	2017-06-02 16:50:00	5	NA
U5	2017-06-02 16:50:00	4	NA
U1	2017-06-02 16:50:00	1	NA
U2	2017-06-02 16:50:00	5	NA
U6	2017-06-02 17:00:00	10	24.1
U3	2017-06-02 17:00:00	4	13.3
U4	2017-06-02 17:00:00	2	15.5
U7	2017-06-02 17:00:00	2	25.1
U5	2017-06-02 17:00:00	4	14.1
U1	2017-06-02 17:00:00	2	10.7
U2	2017-06-02 17:00:00	6	12.1
U6	2017-06-02 17:10:00	7	NA
U3	2017-06-02 17:10:00	4	NA
U4	2017-06-02 17:10:00	2	NA
U7	2017-06-02 17:10:00	0	NA
U5	2017-06-02 17:10:00	4	NA
U1	2017-06-02 17:10:00	2	NA
U2	2017-06-02 17:10:00	5	NA
U6	2017-06-02 17:20:00	9	NA
U3	2017-06-02 17:20:00	4	NA
U4	2017-06-02 17:20:00	3	NA
U7	2017-06-02 17:20:00	2	NA
U5	2017-06-02 17:20:00	4	NA
U1	2017-06-02 17:20:00	2	NA
U2	2017-06-02 17:20:00	5	NA
U6	2017-06-02 17:30:00	8	NA
U3	2017-06-02 17:30:00	4	NA
U4	2017-06-02 17:30:00	4	NA
U7	2017-06-02 17:30:00	1	NA
U5	2017-06-02 17:30:00	4	NA
U1	2017-06-02 17:30:00	1	NA
U2	2017-06-02 17:30:00	5	NA
U6	2017-06-02 17:40:00	9	NA
U3	2017-06-02 17:40:00	4	NA
U4	2017-06-02 17:40:00	3	NA
U7	2017-06-02 17:40:00	2	NA
U5	2017-06-02 17:40:00	4	NA
U1	2017-06-02 17:40:00	1	NA
U2	2017-06-02 17:40:00	5	NA
U6	2017-06-02 17:50:00	9	NA
U3	2017-06-02 17:50:00	4	NA
U4	2017-06-02 17:50:00	5	NA
U7	2017-06-02 17:50:00	1	NA
U5	2017-06-02 17:50:00	4	NA
U1	2017-06-02 17:50:00	1	NA
U2	2017-06-02 17:50:00	5	NA
U6	2017-06-02 18:00:00	9.5	24.1
U3	2017-06-02 18:00:00	4	13.5
U4	2017-06-02 18:00:00	2	15.5
U7	2017-06-02 18:00:00	2	26.2
U5	2017-06-02 18:00:00	4	14
U1	2017-06-02 18:00:00	1	11
U2	2017-06-02 18:00:00	5	12.6
U6	2017-06-02 18:10:00	7	NA
U3	2017-06-02 18:10:00	4	NA
U4	2017-06-02 18:10:00	5	NA
U7	2017-06-02 18:10:00	1	NA
U5	2017-06-02 18:10:00	4	NA
U1	2017-06-02 18:10:00	1	NA
U2	2017-06-02 18:10:00	5	NA
U6	2017-06-02 18:20:00	7	NA
U3	2017-06-02 18:20:00	4	NA
U4	2017-06-02 18:20:00	3	NA
U7	2017-06-02 18:20:00	1	NA
U5	2017-06-02 18:20:00	4	NA
U1	2017-06-02 18:20:00	2	NA
U2	2017-06-02 18:20:00	5	NA
U6	2017-06-02 18:30:00	7	NA
U3	2017-06-02 18:30:00	4	NA
U4	2017-06-02 18:30:00	6	NA
U7	2017-06-02 18:30:00	2	NA
U5	2017-06-02 18:30:00	5	NA
U1	2017-06-02 18:30:00	1	NA
U2	2017-06-02 18:30:00	5	NA
U6	2017-06-02 18:40:00	6	NA
U3	2017-06-02 18:40:00	4	NA
U4	2017-06-02 18:40:00	3	NA
U7	2017-06-02 18:40:00	2	NA
U5	2017-06-02 18:40:00	4	NA
U1	2017-06-02 18:40:00	1	NA
U2	2017-06-02 18:40:00	5	NA
U6	2017-06-02 18:50:00	7	NA
U3	2017-06-02 18:50:00	4	NA
U4	2017-06-02 18:50:00	4	NA
U7	2017-06-02 18:50:00	3	NA
U5	2017-06-02 18:50:00	5	NA
U1	2017-06-02 18:50:00	0	NA
U2	2017-06-02 18:50:00	5	NA
U6	2017-06-02 19:00:00	7	24.7
U3	2017-06-02 19:00:00	4	13.6
U4	2017-06-02 19:00:00	3	16
U7	2017-06-02 19:00:00	0	26.6
U5	2017-06-02 19:00:00	6	14
U1	2017-06-02 19:00:00	1	10.8
U2	2017-06-02 19:00:00	4	12.5
U6	2017-06-02 19:10:00	8	NA
U3	2017-06-02 19:10:00	6	NA
U4	2017-06-02 19:10:00	7	NA
U7	2017-06-02 19:10:00	1	NA
U5	2017-06-02 19:10:00	4	NA
U1	2017-06-02 19:10:00	1	NA
U2	2017-06-02 19:10:00	4	NA
U6	2017-06-02 19:20:00	6	NA
U3	2017-06-02 19:20:00	5	NA
U4	2017-06-02 19:20:00	5	NA
U7	2017-06-02 19:20:00	2	NA
U5	2017-06-02 19:20:00	4	NA
U1	2017-06-02 19:20:00	1	NA
U2	2017-06-02 19:20:00	6	NA
U6	2017-06-02 19:30:00	7	NA
U3	2017-06-02 19:30:00	5	NA
U4	2017-06-02 19:30:00	4	NA
U7	2017-06-02 19:30:00	2	NA
U5	2017-06-02 19:30:00	6	NA
U1	2017-06-02 19:30:00	1	NA
U2	2017-06-02 19:30:00	5	NA
U6	2017-06-02 19:40:00	6	NA
U3	2017-06-02 19:40:00	4	NA
U4	2017-06-02 19:40:00	1	NA
U7	2017-06-02 19:40:00	0	NA
U5	2017-06-02 19:40:00	5	NA
U1	2017-06-02 19:40:00	1	NA
U2	2017-06-02 19:40:00	6	NA
U6	2017-06-02 19:50:00	7	NA
U3	2017-06-02 19:50:00	4	NA
U4	2017-06-02 19:50:00	1	NA
U7	2017-06-02 19:50:00	0	NA
U5	2017-06-02 19:50:00	5	NA
U1	2017-06-02 19:50:00	1	NA
U2	2017-06-02 19:50:00	5	NA
U6	2017-06-02 20:00:00	7	25.6
U3	2017-06-02 20:00:00	5	13.3
U4	2017-06-02 20:00:00	1	17
U7	2017-06-02 20:00:00	6	26.6
U5	2017-06-02 20:00:00	5	13.7
U1	2017-06-02 20:00:00	0	10.4
U2	2017-06-02 20:00:00	5	12.2
U6	2017-06-02 20:10:00	7	NA
U3	2017-06-02 20:10:00	5	NA
U4	2017-06-02 20:10:00	3	NA
U7	2017-06-02 20:10:00	3	NA
U5	2017-06-02 20:10:00	5	NA
U1	2017-06-02 20:10:00	1	NA
U2	2017-06-02 20:10:00	6	NA
U6	2017-06-02 20:20:00	6	NA
U3	2017-06-02 20:20:00	4	NA
U4	2017-06-02 20:20:00	2	NA
U7	2017-06-02 20:20:00	0	NA
U5	2017-06-02 20:20:00	5	NA
U1	2017-06-02 20:20:00	1	NA
U2	2017-06-02 20:20:00	5	NA
U6	2017-06-02 20:30:00	7	NA
U3	2017-06-02 20:30:00	4	NA
U4	2017-06-02 20:30:00	0	NA
U7	2017-06-02 20:30:00	0	NA
U5	2017-06-02 20:30:00	4	NA
U1	2017-06-02 20:30:00	2	NA
U2	2017-06-02 20:30:00	4	NA
U6	2017-06-02 20:40:00	8	NA
U3	2017-06-02 20:40:00	5	NA
U4	2017-06-02 20:40:00	1	NA
U7	2017-06-02 20:40:00	2	NA
U5	2017-06-02 20:40:00	4	NA
U1	2017-06-02 20:40:00	2	NA
U2	2017-06-02 20:40:00	6	NA
U6	2017-06-02 20:50:00	7	NA
U3	2017-06-02 20:50:00	4	NA
U4	2017-06-02 20:50:00	2	NA
U7	2017-06-02 20:50:00	3	NA
U5	2017-06-02 20:50:00	4	NA
U1	2017-06-02 20:50:00	1	NA
U2	2017-06-02 20:50:00	6	NA
U6	2017-06-02 21:00:00	6	25.8
U3	2017-06-02 21:00:00	5	13.3
U4	2017-06-02 21:00:00	2	15.3
U7	2017-06-02 21:00:00	2	26.3
U5	2017-06-02 21:00:00	4	13.6
U1	2017-06-02 21:00:00	2	10.7
U2	2017-06-02 21:00:00	5	12.6
U6	2017-06-02 21:10:00	8	NA
U3	2017-06-02 21:10:00	5	NA
U4	2017-06-02 21:10:00	2	NA
U7	2017-06-02 21:10:00	3	NA
U5	2017-06-02 21:10:00	4	NA
U1	2017-06-02 21:10:00	2	NA
U2	2017-06-02 21:10:00	5	NA
U6	2017-06-02 21:20:00	7	NA
U3	2017-06-02 21:20:00	4	NA
U4	2017-06-02 21:20:00	2	NA
U7	2017-06-02 21:20:00	3	NA
U5	2017-06-02 21:20:00	5	NA
U1	2017-06-02 21:20:00	2	NA
U2	2017-06-02 21:20:00	4	NA
U6	2017-06-02 21:30:00	8	NA
U3	2017-06-02 21:30:00	5	NA
U4	2017-06-02 21:30:00	3	NA
U7	2017-06-02 21:30:00	11	NA
U5	2017-06-02 21:30:00	5	NA
U1	2017-06-02 21:30:00	1	NA
U2	2017-06-02 21:30:00	5	NA
U6	2017-06-02 21:40:00	8	NA
U3	2017-06-02 21:40:00	5	NA
U4	2017-06-02 21:40:00	3	NA
U7	2017-06-02 21:40:00	1	NA
U5	2017-06-02 21:40:00	5	NA
U1	2017-06-02 21:40:00	1	NA
U2	2017-06-02 21:40:00	5	NA
U6	2017-06-02 21:50:00	8	NA
U3	2017-06-02 21:50:00	4	NA
U4	2017-06-02 21:50:00	2	NA
U7	2017-06-02 21:50:00	5	NA
U5	2017-06-02 21:50:00	5	NA
U1	2017-06-02 21:50:00	1	NA
U2	2017-06-02 21:50:00	6	NA
U6	2017-06-02 22:00:00	7	25.5
U3	2017-06-02 22:00:00	5	12.6
U4	2017-06-02 22:00:00	4	14.9
U7	2017-06-02 22:00:00	12	24.3
U5	2017-06-02 22:00:00	4	13.9
U1	2017-06-02 22:00:00	1	10.7
U2	2017-06-02 22:00:00	5	12.1
U6	2017-06-02 22:10:00	7	NA
U3	2017-06-02 22:10:00	4	NA
U4	2017-06-02 22:10:00	3	NA
U7	2017-06-02 22:10:00	6	NA
U5	2017-06-02 22:10:00	4	NA
U1	2017-06-02 22:10:00	1	NA
U2	2017-06-02 22:10:00	4	NA
U6	2017-06-02 22:20:00	11	NA
U3	2017-06-02 22:20:00	4	NA
U4	2017-06-02 22:20:00	3	NA
U7	2017-06-02 22:20:00	9	NA
U5	2017-06-02 22:20:00	4	NA
U1	2017-06-02 22:20:00	1	NA
U2	2017-06-02 22:20:00	5	NA
U6	2017-06-02 22:30:00	8	NA
U3	2017-06-02 22:30:00	3	NA
U4	2017-06-02 22:30:00	3	NA
U7	2017-06-02 22:30:00	4	NA
U5	2017-06-02 22:30:00	4	NA
U1	2017-06-02 22:30:00	2	NA
U2	2017-06-02 22:30:00	6	NA
U6	2017-06-02 22:40:00	17	NA
U3	2017-06-02 22:40:00	4	NA
U4	2017-06-02 22:40:00	4	NA
U7	2017-06-02 22:40:00	1	NA
U5	2017-06-02 22:40:00	4	NA
U1	2017-06-02 22:40:00	2	NA
U2	2017-06-02 22:40:00	6	NA
U6	2017-06-02 22:50:00	9	NA
U3	2017-06-02 22:50:00	4	NA
U4	2017-06-02 22:50:00	2	NA
U7	2017-06-02 22:50:00	5	NA
U5	2017-06-02 22:50:00	4	NA
U1	2017-06-02 22:50:00	2	NA
U2	2017-06-02 22:50:00	5	NA
U6	2017-06-02 23:00:00	9.9	25
U3	2017-06-02 23:00:00	4	12.6
U4	2017-06-02 23:00:00	3	15
U7	2017-06-02 23:00:00	5	23.5
U5	2017-06-02 23:00:00	4	13.4
U1	2017-06-02 23:00:00	2	10.8
U2	2017-06-02 23:00:00	5	12.1
U6	2017-06-02 23:10:00	12	NA
U3	2017-06-02 23:10:00	4	NA
U4	2017-06-02 23:10:00	3	NA
U7	2017-06-02 23:10:00	3	NA
U5	2017-06-02 23:10:00	4	NA
U1	2017-06-02 23:10:00	1	NA
U2	2017-06-02 23:10:00	5	NA
U6	2017-06-02 23:20:00	11	NA
U3	2017-06-02 23:20:00	4	NA
U4	2017-06-02 23:20:00	6	NA
U7	2017-06-02 23:20:00	4	NA
U5	2017-06-02 23:20:00	4	NA
U1	2017-06-02 23:20:00	0	NA
U2	2017-06-02 23:20:00	5	NA
U6	2017-06-02 23:30:00	7	NA
U3	2017-06-02 23:30:00	5	NA
U4	2017-06-02 23:30:00	4	NA
U7	2017-06-02 23:30:00	8	NA
U5	2017-06-02 23:30:00	4	NA
U1	2017-06-02 23:30:00	1	NA
U2	2017-06-02 23:30:00	5	NA
U6	2017-06-02 23:40:00	8	NA
U3	2017-06-02 23:40:00	5	NA
U4	2017-06-02 23:40:00	2	NA
U7	2017-06-02 23:40:00	7	NA
U5	2017-06-02 23:40:00	4	NA
U1	2017-06-02 23:40:00	2	NA
U2	2017-06-02 23:40:00	5	NA
U6	2017-06-02 23:50:00	8	NA
U3	2017-06-02 23:50:00	5	NA
U4	2017-06-02 23:50:00	4	NA
U7	2017-06-02 23:50:00	2	NA
U5	2017-06-02 23:50:00	4	NA
U1	2017-06-02 23:50:00	2	NA
U2	2017-06-02 23:50:00	5	NA
U6	2017-06-03	9	25.2
U3	2017-06-03	4	12.6
U4	2017-06-03	3	16
U7	2017-06-03	5	23.5
U5	2017-06-03	4	13.9
U1	2017-06-03	2	10.6
U2	2017-06-03	4	11.9
U6	2017-06-03 00:10:00	11	NA
U3	2017-06-03 00:10:00	4	NA
U4	2017-06-03 00:10:00	2	NA
U7	2017-06-03 00:10:00	5	NA
U5	2017-06-03 00:10:00	5	NA
U1	2017-06-03 00:10:00	1	NA
U2	2017-06-03 00:10:00	6	NA
U6	2017-06-03 00:20:00	8	NA
U3	2017-06-03 00:20:00	4	NA
U4	2017-06-03 00:20:00	3	NA
U7	2017-06-03 00:20:00	4	NA
U5	2017-06-03 00:20:00	5	NA
U1	2017-06-03 00:20:00	0	NA
U2	2017-06-03 00:20:00	5	NA
U6	2017-06-03 00:30:00	8	NA
U3	2017-06-03 00:30:00	4	NA
U4	2017-06-03 00:30:00	3	NA
U7	2017-06-03 00:30:00	5	NA
U5	2017-06-03 00:30:00	4	NA
U1	2017-06-03 00:30:00	1	NA
U2	2017-06-03 00:30:00	5	NA
U6	2017-06-03 00:40:00	8	NA
U3	2017-06-03 00:40:00	4	NA
U4	2017-06-03 00:40:00	1	NA
U7	2017-06-03 00:40:00	4	NA
U5	2017-06-03 00:40:00	4	NA
U1	2017-06-03 00:40:00	1	NA
U2	2017-06-03 00:40:00	5	NA
U6	2017-06-03 00:50:00	8	NA
U3	2017-06-03 00:50:00	4	NA
U4	2017-06-03 00:50:00	1	NA
U7	2017-06-03 00:50:00	4	NA
U5	2017-06-03 00:50:00	4	NA
U1	2017-06-03 00:50:00	1	NA
U2	2017-06-03 00:50:00	5	NA
U6	2017-06-03 01:00:00	7	25.2
U3	2017-06-03 01:00:00	4	12.4
U4	2017-06-03 01:00:00	2	15.9
U7	2017-06-03 01:00:00	3	23.8
U5	2017-06-03 01:00:00	4	14.1
U1	2017-06-03 01:00:00	0	10.1
U2	2017-06-03 01:00:00	5	11.9
U6	2017-06-03 01:10:00	7	NA
U3	2017-06-03 01:10:00	4	NA
U4	2017-06-03 01:10:00	3	NA
U7	2017-06-03 01:10:00	2	NA
U5	2017-06-03 01:10:00	4	NA
U1	2017-06-03 01:10:00	0	NA
U2	2017-06-03 01:10:00	5	NA
U6	2017-06-03 01:20:00	7	NA
U3	2017-06-03 01:20:00	5	NA
U4	2017-06-03 01:20:00	3	NA
U7	2017-06-03 01:20:00	3	NA
U5	2017-06-03 01:20:00	3	NA
U1	2017-06-03 01:20:00	1	NA
U2	2017-06-03 01:20:00	5	NA
U6	2017-06-03 01:30:00	8	NA
U3	2017-06-03 01:30:00	4	NA
U4	2017-06-03 01:30:00	5	NA
U7	2017-06-03 01:30:00	1	NA
U5	2017-06-03 01:30:00	4	NA
U1	2017-06-03 01:30:00	1	NA
U2	2017-06-03 01:30:00	5	NA
U6	2017-06-03 01:40:00	7	NA
U3	2017-06-03 01:40:00	4	NA
U4	2017-06-03 01:40:00	3	NA
U7	2017-06-03 01:40:00	11	NA
U5	2017-06-03 01:40:00	4	NA
U1	2017-06-03 01:40:00	0	NA
U2	2017-06-03 01:40:00	5	NA
U6	2017-06-03 01:50:00	6	NA
U3	2017-06-03 01:50:00	4	NA
U4	2017-06-03 01:50:00	2	NA
U7	2017-06-03 01:50:00	5	NA
U5	2017-06-03 01:50:00	4	NA
U1	2017-06-03 01:50:00	0	NA
U2	2017-06-03 01:50:00	5	NA
U6	2017-06-03 02:00:00	8	25.6
U3	2017-06-03 02:00:00	5	12.9
U4	2017-06-03 02:00:00	3	16.2
U7	2017-06-03 02:00:00	6	23.8
U5	2017-06-03 02:00:00	4	13.7
U1	2017-06-03 02:00:00	0	10.6
U2	2017-06-03 02:00:00	5	11.9
U6	2017-06-03 02:10:00	9	NA
U3	2017-06-03 02:10:00	4	NA
U4	2017-06-03 02:10:00	3	NA
U7	2017-06-03 02:10:00	1	NA
U5	2017-06-03 02:10:00	4	NA
U1	2017-06-03 02:10:00	2	NA
U2	2017-06-03 02:10:00	5	NA
U6	2017-06-03 02:20:00	9	NA
U3	2017-06-03 02:20:00	5	NA
U4	2017-06-03 02:20:00	3	NA
U7	2017-06-03 02:20:00	6	NA
U5	2017-06-03 02:20:00	3	NA
U1	2017-06-03 02:20:00	1	NA
U2	2017-06-03 02:20:00	5	NA
U6	2017-06-03 02:30:00	19	NA
U3	2017-06-03 02:30:00	4	NA
U4	2017-06-03 02:30:00	5	NA
U7	2017-06-03 02:30:00	2	NA
U5	2017-06-03 02:30:00	4	NA
U1	2017-06-03 02:30:00	1	NA
U2	2017-06-03 02:30:00	5	NA
U6	2017-06-03 02:40:00	7	NA
U3	2017-06-03 02:40:00	4	NA
U4	2017-06-03 02:40:00	3	NA
U7	2017-06-03 02:40:00	0	NA
U5	2017-06-03 02:40:00	6	NA
U1	2017-06-03 02:40:00	1	NA
U2	2017-06-03 02:40:00	5	NA
U6	2017-06-03 02:50:00	9	NA
U3	2017-06-03 02:50:00	3	NA
U4	2017-06-03 02:50:00	2	NA
U7	2017-06-03 02:50:00	2	NA
U5	2017-06-03 02:50:00	3	NA
U1	2017-06-03 02:50:00	1	NA
U2	2017-06-03 02:50:00	5	NA
U6	2017-06-03 03:00:00	8	25
U3	2017-06-03 03:00:00	4	13.1
U4	2017-06-03 03:00:00	4	15.4
U7	2017-06-03 03:00:00	4	24.5
U5	2017-06-03 03:00:00	3	14.2
U1	2017-06-03 03:00:00	1	10.5
U2	2017-06-03 03:00:00	4	12.2
U6	2017-06-03 03:10:00	9	NA
U3	2017-06-03 03:10:00	5	NA
U4	2017-06-03 03:10:00	6	NA
U7	2017-06-03 03:10:00	4	NA
U5	2017-06-03 03:10:00	4	NA
U1	2017-06-03 03:10:00	1	NA
U2	2017-06-03 03:10:00	5	NA
U6	2017-06-03 03:20:00	7	NA
U3	2017-06-03 03:20:00	4	NA
U4	2017-06-03 03:20:00	5	NA
U7	2017-06-03 03:20:00	2	NA
U5	2017-06-03 03:20:00	4	NA
U1	2017-06-03 03:20:00	0	NA
U2	2017-06-03 03:20:00	5	NA
U6	2017-06-03 03:30:00	18	NA
U3	2017-06-03 03:30:00	4	NA
U4	2017-06-03 03:30:00	4	NA
U7	2017-06-03 03:30:00	3	NA
U5	2017-06-03 03:30:00	4	NA
U1	2017-06-03 03:30:00	2	NA
U2	2017-06-03 03:30:00	5	NA
U6	2017-06-03 03:40:00	9	NA
U3	2017-06-03 03:40:00	4	NA
U4	2017-06-03 03:40:00	3	NA
U7	2017-06-03 03:40:00	4	NA
U5	2017-06-03 03:40:00	4	NA
U1	2017-06-03 03:40:00	0	NA
U2	2017-06-03 03:40:00	5	NA
U6	2017-06-03 03:50:00	8	NA
U3	2017-06-03 03:50:00	4	NA
U4	2017-06-03 03:50:00	1	NA
U7	2017-06-03 03:50:00	4	NA
U5	2017-06-03 03:50:00	3	NA
U1	2017-06-03 03:50:00	0	NA
U2	2017-06-03 03:50:00	5	NA
U6	2017-06-03 04:00:00	8	25.5
U3	2017-06-03 04:00:00	5	13.3
U4	2017-06-03 04:00:00	1	14.9
U7	2017-06-03 04:00:00	1	23.3
U5	2017-06-03 04:00:00	4	14.3
U1	2017-06-03 04:00:00	1	10.8
U2	2017-06-03 04:00:00	5	12.6
U6	2017-06-03 04:10:00	13	NA
G2	2017-06-03 04:10:00	7	NA
U3	2017-06-03 04:10:00	5	NA
U4	2017-06-03 04:10:00	3	NA
G3	2017-06-03 04:10:00	5	NA
U7	2017-06-03 04:10:00	9.7	NA
G5	2017-06-03 04:10:00	3	NA
U5	2017-06-03 04:10:00	4	NA
U1	2017-06-03 04:10:00	1	NA
U2	2017-06-03 04:10:00	5	NA
G4	2017-06-03 04:10:00	9	NA
U6	2017-06-03 04:20:00	16	NA
G2	2017-06-03 04:20:00	6	NA
U3	2017-06-03 04:20:00	4	NA
U4	2017-06-03 04:20:00	4	NA
G3	2017-06-03 04:20:00	3	NA
U7	2017-06-03 04:20:00	3	NA
G5	2017-06-03 04:20:00	3	NA
U5	2017-06-03 04:20:00	4	NA
U1	2017-06-03 04:20:00	1	NA
U2	2017-06-03 04:20:00	5	NA
G4	2017-06-03 04:20:00	7	NA
U6	2017-06-03 04:30:00	13	NA
G2	2017-06-03 04:30:00	5	NA
U3	2017-06-03 04:30:00	5	NA
U4	2017-06-03 04:30:00	2	NA
G3	2017-06-03 04:30:00	4	NA
U7	2017-06-03 04:30:00	5	NA
G5	2017-06-03 04:30:00	4	NA
U5	2017-06-03 04:30:00	4	NA
U1	2017-06-03 04:30:00	0	NA
U2	2017-06-03 04:30:00	5	NA
G4	2017-06-03 04:30:00	7	NA
U6	2017-06-03 04:40:00	21	NA
G2	2017-06-03 04:40:00	4	NA
U3	2017-06-03 04:40:00	4	NA
U4	2017-06-03 04:40:00	4	NA
G3	2017-06-03 04:40:00	5	NA
U7	2017-06-03 04:40:00	5	NA
G5	2017-06-03 04:40:00	3	NA
U5	2017-06-03 04:40:00	4	NA
U1	2017-06-03 04:40:00	1	NA
U2	2017-06-03 04:40:00	5	NA
G4	2017-06-03 04:40:00	7	NA
U6	2017-06-03 04:50:00	6	NA
G2	2017-06-03 04:50:00	5	NA
U3	2017-06-03 04:50:00	4	NA
U4	2017-06-03 04:50:00	5	NA
G3	2017-06-03 04:50:00	4	NA
U7	2017-06-03 04:50:00	4	NA
G5	2017-06-03 04:50:00	3	NA
U5	2017-06-03 04:50:00	4	NA
U1	2017-06-03 04:50:00	0	NA
U2	2017-06-03 04:50:00	5	NA
G4	2017-06-03 04:50:00	7	NA
U6	2017-06-03 05:00:00	6	24.7
G2	2017-06-03 05:00:00	4	17.8
U3	2017-06-03 05:00:00	5	13.6
U4	2017-06-03 05:00:00	3	15.8
G3	2017-06-03 05:00:00	5	17
U7	2017-06-03 05:00:00	3	23.2
G5	2017-06-03 05:00:00	3	16.4
U5	2017-06-03 05:00:00	4	14.1
U1	2017-06-03 05:00:00	1	10.9
U2	2017-06-03 05:00:00	5	13.1
G4	2017-06-03 05:00:00	7	17.3
G2	2017-06-03 05:10:00	5	NA
U3	2017-06-03 05:10:00	4	NA
U4	2017-06-03 05:10:00	2	NA
G3	2017-06-03 05:10:00	4	NA
U7	2017-06-03 05:10:00	3	NA
G1	2017-06-03 05:10:00	4	NA
G6	2017-06-03 05:10:00	6	NA
G5	2017-06-03 05:10:00	3	NA
U5	2017-06-03 05:10:00	4	NA
U1	2017-06-03 05:10:00	1	NA
U2	2017-06-03 05:10:00	6	NA
G4	2017-06-03 05:10:00	8	NA
U6	2017-06-03 05:10:01	6	NA
U6	2017-06-03 05:20:00	7	NA
G2	2017-06-03 05:20:00	4	NA
U3	2017-06-03 05:20:00	4	NA
U4	2017-06-03 05:20:00	3	NA
G3	2017-06-03 05:20:00	3	NA
U7	2017-06-03 05:20:00	3	NA
G1	2017-06-03 05:20:00	5	NA
G6	2017-06-03 05:20:00	7	NA
G5	2017-06-03 05:20:00	2	NA
U5	2017-06-03 05:20:00	4	NA
U1	2017-06-03 05:20:00	1	NA
U2	2017-06-03 05:20:00	5	NA
G4	2017-06-03 05:20:00	9	NA
U6	2017-06-03 05:30:00	9	NA
G2	2017-06-03 05:30:00	4	NA
U3	2017-06-03 05:30:00	4	NA
U4	2017-06-03 05:30:00	5	NA
G3	2017-06-03 05:30:00	4	NA
U7	2017-06-03 05:30:00	3	NA
G1	2017-06-03 05:30:00	4	NA
G6	2017-06-03 05:30:00	8	NA
U5	2017-06-03 05:30:00	3	NA
U1	2017-06-03 05:30:00	1	NA
U2	2017-06-03 05:30:00	5	NA
G4	2017-06-03 05:30:00	8	NA
G5	2017-06-03 05:30:01	4	NA
U6	2017-06-03 05:40:00	13	NA
G2	2017-06-03 05:40:00	5	NA
U3	2017-06-03 05:40:00	4	NA
U4	2017-06-03 05:40:00	4	NA
G3	2017-06-03 05:40:00	4	NA
U7	2017-06-03 05:40:00	3	NA
G1	2017-06-03 05:40:00	3	NA
G6	2017-06-03 05:40:00	9	NA
G5	2017-06-03 05:40:00	3	NA
U5	2017-06-03 05:40:00	4	NA
U1	2017-06-03 05:40:00	1	NA
U2	2017-06-03 05:40:00	5	NA
G4	2017-06-03 05:40:00	10	NA
U6	2017-06-03 05:50:00	8	NA
G2	2017-06-03 05:50:00	4	NA
U3	2017-06-03 05:50:00	5	NA
U4	2017-06-03 05:50:00	4	NA
G3	2017-06-03 05:50:00	3	NA
U7	2017-06-03 05:50:00	1	NA
G1	2017-06-03 05:50:00	6	NA
G6	2017-06-03 05:50:00	6	NA
G5	2017-06-03 05:50:00	4	NA
U5	2017-06-03 05:50:00	3	NA
U1	2017-06-03 05:50:00	1	NA
U2	2017-06-03 05:50:00	6	NA
G4	2017-06-03 05:50:00	8	NA
U6	2017-06-03 06:00:00	8	25.2
G2	2017-06-03 06:00:00	5	16.8
U3	2017-06-03 06:00:00	4	13.8
U4	2017-06-03 06:00:00	4	16.4
G3	2017-06-03 06:00:00	4	17.5
U7	2017-06-03 06:00:00	0	23.4
G1	2017-06-03 06:00:00	3	17.2
G6	2017-06-03 06:00:00	7	17.4
G5	2017-06-03 06:00:00	4	16.6
U5	2017-06-03 06:00:00	4	15
U1	2017-06-03 06:00:00	2	11
U2	2017-06-03 06:00:00	5	13.7
G4	2017-06-03 06:00:00	8	17.7
U6	2017-06-03 06:10:00	7	NA
G2	2017-06-03 06:10:00	5	NA
U3	2017-06-03 06:10:00	4	NA
U4	2017-06-03 06:10:00	8	NA
G3	2017-06-03 06:10:00	3	NA
U7	2017-06-03 06:10:00	0	NA
G1	2017-06-03 06:10:00	9	NA
G6	2017-06-03 06:10:00	8	NA
G5	2017-06-03 06:10:00	3	NA
U5	2017-06-03 06:10:00	7	NA
U1	2017-06-03 06:10:00	1	NA
U2	2017-06-03 06:10:00	5	NA
G4	2017-06-03 06:10:00	6	NA
U6	2017-06-03 06:20:00	7	NA
G2	2017-06-03 06:20:00	5	NA
U3	2017-06-03 06:20:00	7	NA
U4	2017-06-03 06:20:00	5	NA
G3	2017-06-03 06:20:00	3	NA
U7	2017-06-03 06:20:00	0	NA
G1	2017-06-03 06:20:00	7	NA
G6	2017-06-03 06:20:00	8	NA
G5	2017-06-03 06:20:00	3	NA
U5	2017-06-03 06:20:00	8	NA
U1	2017-06-03 06:20:00	2	NA
U2	2017-06-03 06:20:00	5	NA
G4	2017-06-03 06:20:00	7	NA
U6	2017-06-03 06:30:00	8	NA
G2	2017-06-03 06:30:00	5	NA
U3	2017-06-03 06:30:00	6	NA
U4	2017-06-03 06:30:00	6	NA
G3	2017-06-03 06:30:00	2	NA
U7	2017-06-03 06:30:00	0	NA
G1	2017-06-03 06:30:00	5	NA
G6	2017-06-03 06:30:00	6	NA
G5	2017-06-03 06:30:00	3	NA
U5	2017-06-03 06:30:00	10	NA
U1	2017-06-03 06:30:00	1	NA
U2	2017-06-03 06:30:00	5	NA
G4	2017-06-03 06:30:00	9	NA
U6	2017-06-03 06:40:00	7	NA
G2	2017-06-03 06:40:00	5	NA
U3	2017-06-03 06:40:00	5	NA
U4	2017-06-03 06:40:00	6	NA
G3	2017-06-03 06:40:00	3	NA
U7	2017-06-03 06:40:00	2	NA
G1	2017-06-03 06:40:00	5	NA
G6	2017-06-03 06:40:00	7	NA
G5	2017-06-03 06:40:00	2	NA
U5	2017-06-03 06:40:00	7	NA
U1	2017-06-03 06:40:00	1	NA
U2	2017-06-03 06:40:00	5	NA
G4	2017-06-03 06:40:00	9	NA
U6	2017-06-03 06:50:00	7	NA
G2	2017-06-03 06:50:00	5	NA
U3	2017-06-03 06:50:00	5	NA
U4	2017-06-03 06:50:00	3	NA
G3	2017-06-03 06:50:00	3	NA
U7	2017-06-03 06:50:00	2	NA
G1	2017-06-03 06:50:00	4	NA
G6	2017-06-03 06:50:00	6	NA
G5	2017-06-03 06:50:00	4	NA
U5	2017-06-03 06:50:00	7	NA
U1	2017-06-03 06:50:00	1	NA
U2	2017-06-03 06:50:00	5	NA
G4	2017-06-03 06:50:00	9	NA
U6	2017-06-03 07:00:00	7	25.6
G2	2017-06-03 07:00:00	5	17.3
U3	2017-06-03 07:00:00	4	14.2
U4	2017-06-03 07:00:00	4	16.3
G3	2017-06-03 07:00:00	3	16.3
U7	2017-06-03 07:00:00	2	26.1
G1	2017-06-03 07:00:00	5	17.6
G6	2017-06-03 07:00:00	7	16.9
G5	2017-06-03 07:00:00	3	16.6
U5	2017-06-03 07:00:00	11	15.4
U1	2017-06-03 07:00:00	1	11
U2	2017-06-03 07:00:00	5	12.8
G4	2017-06-03 07:00:00	7	17.3
U6	2017-06-03 07:10:00	8	NA
G2	2017-06-03 07:10:00	5	NA
U3	2017-06-03 07:10:00	4	NA
U4	2017-06-03 07:10:00	2	NA
G3	2017-06-03 07:10:00	4	NA
U7	2017-06-03 07:10:00	0	NA
G1	2017-06-03 07:10:00	4	NA
G6	2017-06-03 07:10:00	7	NA
G5	2017-06-03 07:10:00	3	NA
U5	2017-06-03 07:10:00	5	NA
U1	2017-06-03 07:10:00	0	NA
U2	2017-06-03 07:10:00	5	NA
G4	2017-06-03 07:10:00	9	NA
U6	2017-06-03 07:20:00	6	NA
G2	2017-06-03 07:20:00	5	NA
U3	2017-06-03 07:20:00	4	NA
U4	2017-06-03 07:20:00	2	NA
G3	2017-06-03 07:20:00	3	NA
U7	2017-06-03 07:20:00	0	NA
G1	2017-06-03 07:20:00	4	NA
G6	2017-06-03 07:20:00	7	NA
G5	2017-06-03 07:20:00	3	NA
U5	2017-06-03 07:20:00	6	NA
U1	2017-06-03 07:20:00	1	NA
U2	2017-06-03 07:20:00	5	NA
G4	2017-06-03 07:20:00	9	NA
U6	2017-06-03 07:30:00	7	NA
G2	2017-06-03 07:30:00	5	NA
U3	2017-06-03 07:30:00	4	NA
U4	2017-06-03 07:30:00	2	NA
G3	2017-06-03 07:30:00	3	NA
U7	2017-06-03 07:30:00	1	NA
G1	2017-06-03 07:30:00	5	NA
G6	2017-06-03 07:30:00	6	NA
G5	2017-06-03 07:30:00	3	NA
U5	2017-06-03 07:30:00	3	NA
U1	2017-06-03 07:30:00	1	NA
U2	2017-06-03 07:30:00	5	NA
G4	2017-06-03 07:30:00	7	NA
U6	2017-06-03 07:40:00	6	NA
G2	2017-06-03 07:40:00	5	NA
U3	2017-06-03 07:40:00	4	NA
U4	2017-06-03 07:40:00	0	NA
G3	2017-06-03 07:40:00	3	NA
U7	2017-06-03 07:40:00	1	NA
G1	2017-06-03 07:40:00	5	NA
G6	2017-06-03 07:40:00	7	NA
G5	2017-06-03 07:40:00	3	NA
U5	2017-06-03 07:40:00	4	NA
U1	2017-06-03 07:40:00	1	NA
U2	2017-06-03 07:40:00	5	NA
G4	2017-06-03 07:40:00	7	NA
U6	2017-06-03 07:50:00	7	NA
G2	2017-06-03 07:50:00	5	NA
U3	2017-06-03 07:50:00	4	NA
U4	2017-06-03 07:50:00	2	NA
G3	2017-06-03 07:50:00	3	NA
U7	2017-06-03 07:50:00	3	NA
G1	2017-06-03 07:50:00	5	NA
G6	2017-06-03 07:50:00	6	NA
G5	2017-06-03 07:50:00	4	NA
U5	2017-06-03 07:50:00	4	NA
U1	2017-06-03 07:50:00	1	NA
U2	2017-06-03 07:50:00	5	NA
G4	2017-06-03 07:50:00	9	NA
U6	2017-06-03 08:00:00	8	26
G2	2017-06-03 08:00:00	5	17.2
U3	2017-06-03 08:00:00	4	13.6
U4	2017-06-03 08:00:00	2	16.5
G3	2017-06-03 08:00:00	3	16.6
U7	2017-06-03 08:00:00	0	26.2
G1	2017-06-03 08:00:00	3	17.5
G6	2017-06-03 08:00:00	6	17.7
G5	2017-06-03 08:00:00	3	16.8
U5	2017-06-03 08:00:00	4	14.8
U1	2017-06-03 08:00:00	1	11.1
U2	2017-06-03 08:00:00	5	12.7
G4	2017-06-03 08:00:00	8	17.4
U6	2017-06-03 08:10:00	8	NA
G2	2017-06-03 08:10:00	5	NA
U3	2017-06-03 08:10:00	4	NA
U4	2017-06-03 08:10:00	1	NA
G3	2017-06-03 08:10:00	3	NA
U7	2017-06-03 08:10:00	2	NA
G1	2017-06-03 08:10:00	3	NA
G6	2017-06-03 08:10:00	5	NA
G5	2017-06-03 08:10:00	3	NA
U5	2017-06-03 08:10:00	4	NA
U1	2017-06-03 08:10:00	1	NA
U2	2017-06-03 08:10:00	4	NA
G4	2017-06-03 08:10:00	10	NA
U6	2017-06-03 08:20:00	7	NA
G2	2017-06-03 08:20:00	4	NA
U3	2017-06-03 08:20:00	4	NA
U4	2017-06-03 08:20:00	2	NA
G3	2017-06-03 08:20:00	3	NA
U7	2017-06-03 08:20:00	1	NA
G1	2017-06-03 08:20:00	5	NA
G6	2017-06-03 08:20:00	6	NA
G5	2017-06-03 08:20:00	3	NA
U5	2017-06-03 08:20:00	4	NA
U1	2017-06-03 08:20:00	0	NA
U2	2017-06-03 08:20:00	4	NA
G4	2017-06-03 08:20:00	11	NA
U6	2017-06-03 08:30:00	9	NA
G2	2017-06-03 08:30:00	5	NA
U3	2017-06-03 08:30:00	4	NA
U4	2017-06-03 08:30:00	1	NA
G3	2017-06-03 08:30:00	3	NA
U7	2017-06-03 08:30:00	1	NA
G1	2017-06-03 08:30:00	4	NA
G6	2017-06-03 08:30:00	5	NA
G5	2017-06-03 08:30:00	3	NA
U5	2017-06-03 08:30:00	4	NA
U1	2017-06-03 08:30:00	1	NA
U2	2017-06-03 08:30:00	4	NA
G4	2017-06-03 08:30:00	9	NA
U6	2017-06-03 08:40:00	8	NA
G2	2017-06-03 08:40:00	5	NA
U3	2017-06-03 08:40:00	4	NA
U4	2017-06-03 08:40:00	1	NA
G3	2017-06-03 08:40:00	3	NA
U7	2017-06-03 08:40:00	4	NA
G1	2017-06-03 08:40:00	5	NA
G6	2017-06-03 08:40:00	6	NA
G5	2017-06-03 08:40:00	3	NA
U5	2017-06-03 08:40:00	4	NA
U1	2017-06-03 08:40:00	1	NA
U2	2017-06-03 08:40:00	6	NA
G4	2017-06-03 08:40:00	13	NA
U6	2017-06-03 08:50:00	10	NA
G2	2017-06-03 08:50:00	7	NA
U3	2017-06-03 08:50:00	4	NA
U4	2017-06-03 08:50:00	2	NA
G3	2017-06-03 08:50:00	3	NA
U7	2017-06-03 08:50:00	2	NA
G1	2017-06-03 08:50:00	6	NA
G6	2017-06-03 08:50:00	5	NA
G5	2017-06-03 08:50:00	3	NA
U5	2017-06-03 08:50:00	4	NA
U1	2017-06-03 08:50:00	1	NA
U2	2017-06-03 08:50:00	5	NA
G4	2017-06-03 08:50:00	10	NA
U6	2017-06-03 09:00:00	9	25.9
G2	2017-06-03 09:00:00	7	17.5
U3	2017-06-03 09:00:00	4	13.5
U4	2017-06-03 09:00:00	2	16.4
G3	2017-06-03 09:00:00	3	17.3
U7	2017-06-03 09:00:00	2	25
G1	2017-06-03 09:00:00	6	18.5
G6	2017-06-03 09:00:00	5	18.3
G5	2017-06-03 09:00:00	3	17.4
U5	2017-06-03 09:00:00	4	14.2
U1	2017-06-03 09:00:00	1	11.1
U2	2017-06-03 09:00:00	6	12.8
G4	2017-06-03 09:00:00	9	18.4
U6	2017-06-03 09:10:00	9	NA
G2	2017-06-03 09:10:00	6	NA
U3	2017-06-03 09:10:00	5	NA
U4	2017-06-03 09:10:00	3	NA
G3	2017-06-03 09:10:00	3	NA
U7	2017-06-03 09:10:00	5	NA
G1	2017-06-03 09:10:00	5	NA
G6	2017-06-03 09:10:00	5	NA
G5	2017-06-03 09:10:00	4	NA
U5	2017-06-03 09:10:00	5	NA
U1	2017-06-03 09:10:00	1	NA
U2	2017-06-03 09:10:00	5	NA
G4	2017-06-03 09:10:00	7	NA
U6	2017-06-03 09:20:00	7	NA
G2	2017-06-03 09:20:00	6	NA
U3	2017-06-03 09:20:00	5	NA
U4	2017-06-03 09:20:00	3	NA
G3	2017-06-03 09:20:00	3	NA
U7	2017-06-03 09:20:00	2	NA
G1	2017-06-03 09:20:00	5	NA
G6	2017-06-03 09:20:00	6	NA
G5	2017-06-03 09:20:00	5	NA
U5	2017-06-03 09:20:00	5	NA
U1	2017-06-03 09:20:00	2	NA
U2	2017-06-03 09:20:00	5	NA
G4	2017-06-03 09:20:00	9	NA
U6	2017-06-03 09:30:00	7	NA
G2	2017-06-03 09:30:00	8	NA
U3	2017-06-03 09:30:00	4	NA
U4	2017-06-03 09:30:00	1	NA
G3	2017-06-03 09:30:00	2	NA
U7	2017-06-03 09:30:00	5	NA
G1	2017-06-03 09:30:00	9	NA
G6	2017-06-03 09:30:00	5	NA
G5	2017-06-03 09:30:00	4	NA
U5	2017-06-03 09:30:00	5	NA
U1	2017-06-03 09:30:00	1	NA
U2	2017-06-03 09:30:00	5	NA
G4	2017-06-03 09:30:00	9.6	NA
U6	2017-06-03 09:40:00	8	NA
G2	2017-06-03 09:40:00	9.8	NA
U3	2017-06-03 09:40:00	5	NA
U4	2017-06-03 09:40:00	4	NA
G3	2017-06-03 09:40:00	2	NA
U7	2017-06-03 09:40:00	4	NA
G1	2017-06-03 09:40:00	7	NA
G6	2017-06-03 09:40:00	5	NA
G5	2017-06-03 09:40:00	6	NA
U5	2017-06-03 09:40:00	7	NA
U1	2017-06-03 09:40:00	1	NA
U2	2017-06-03 09:40:00	5	NA
G4	2017-06-03 09:40:00	11	NA
U6	2017-06-03 09:50:00	9	NA
G2	2017-06-03 09:50:00	7	NA
U3	2017-06-03 09:50:00	5	NA
U4	2017-06-03 09:50:00	3	NA
G3	2017-06-03 09:50:00	3	NA
U7	2017-06-03 09:50:00	4	NA
G1	2017-06-03 09:50:00	6	NA
G6	2017-06-03 09:50:00	6	NA
G5	2017-06-03 09:50:00	4	NA
U5	2017-06-03 09:50:00	7	NA
U1	2017-06-03 09:50:00	1	NA
U2	2017-06-03 09:50:00	4	NA
G4	2017-06-03 09:50:00	8	NA
U6	2017-06-03 10:00:00	10	25.7
G2	2017-06-03 10:00:00	7	18.6
U3	2017-06-03 10:00:00	5	13.1
U4	2017-06-03 10:00:00	4	16.1
G3	2017-06-03 10:00:00	3	17.6
U7	2017-06-03 10:00:00	4	24.5
G1	2017-06-03 10:00:00	9	18.9
G6	2017-06-03 10:00:00	6	18.5
G5	2017-06-03 10:00:00	4	17.9
U5	2017-06-03 10:00:00	5	14.4
U1	2017-06-03 10:00:00	1	11.1
U2	2017-06-03 10:00:00	5	12.7
G4	2017-06-03 10:00:00	8	19.4
U6	2017-06-03 10:10:00	8	NA
G2	2017-06-03 10:10:00	7	NA
U3	2017-06-03 10:10:00	5	NA
U4	2017-06-03 10:10:00	0	NA
G3	2017-06-03 10:10:00	2	NA
U7	2017-06-03 10:10:00	4	NA
G1	2017-06-03 10:10:00	7	NA
G6	2017-06-03 10:10:00	6	NA
G5	2017-06-03 10:10:00	2	NA
U5	2017-06-03 10:10:00	6	NA
U1	2017-06-03 10:10:00	1	NA
U2	2017-06-03 10:10:00	5	NA
G4	2017-06-03 10:10:00	12	NA
U6	2017-06-03 10:20:00	10	NA
G2	2017-06-03 10:20:00	7	NA
U3	2017-06-03 10:20:00	4	NA
U4	2017-06-03 10:20:00	2	NA
G3	2017-06-03 10:20:00	3	NA
U7	2017-06-03 10:20:00	4	NA
G1	2017-06-03 10:20:00	5	NA
G6	2017-06-03 10:20:00	6	NA
G5	2017-06-03 10:20:00	4	NA
U5	2017-06-03 10:20:00	5	NA
U1	2017-06-03 10:20:00	2	NA
U2	2017-06-03 10:20:00	5	NA
G4	2017-06-03 10:20:00	11	NA
U6	2017-06-03 10:30:00	10	NA
G2	2017-06-03 10:30:00	8	NA
U3	2017-06-03 10:30:00	4	NA
U4	2017-06-03 10:30:00	2	NA
G3	2017-06-03 10:30:00	3	NA
U7	2017-06-03 10:30:00	3	NA
G1	2017-06-03 10:30:00	4	NA
G6	2017-06-03 10:30:00	6	NA
G5	2017-06-03 10:30:00	5	NA
U5	2017-06-03 10:30:00	4	NA
U1	2017-06-03 10:30:00	1	NA
U2	2017-06-03 10:30:00	5	NA
G4	2017-06-03 10:30:00	11	NA
U6	2017-06-03 10:40:00	11	NA
G2	2017-06-03 10:40:00	5	NA
U3	2017-06-03 10:40:00	4	NA
U4	2017-06-03 10:40:00	1	NA
G3	2017-06-03 10:40:00	3	NA
U7	2017-06-03 10:40:00	3	NA
G1	2017-06-03 10:40:00	7	NA
G6	2017-06-03 10:40:00	7	NA
G5	2017-06-03 10:40:00	4	NA
U5	2017-06-03 10:40:00	4	NA
U1	2017-06-03 10:40:00	1	NA
U2	2017-06-03 10:40:00	5	NA
G4	2017-06-03 10:40:00	11	NA
U6	2017-06-03 10:50:00	14	NA
G2	2017-06-03 10:50:00	6	NA
U3	2017-06-03 10:50:00	4	NA
U4	2017-06-03 10:50:00	0	NA
G3	2017-06-03 10:50:00	3	NA
U7	2017-06-03 10:50:00	4	NA
G1	2017-06-03 10:50:00	6	NA
G6	2017-06-03 10:50:00	6	NA
G5	2017-06-03 10:50:00	5	NA
U5	2017-06-03 10:50:00	4	NA
U1	2017-06-03 10:50:00	1	NA
U2	2017-06-03 10:50:00	5	NA
G4	2017-06-03 10:50:00	10	NA
U6	2017-06-03 11:00:00	14	25.5
G2	2017-06-03 11:00:00	7	18.6
U3	2017-06-03 11:00:00	4	13.1
U4	2017-06-03 11:00:00	1	15.6
G3	2017-06-03 11:00:00	2	17.3
U7	2017-06-03 11:00:00	4	23.7
G1	2017-06-03 11:00:00	7	18.6
G6	2017-06-03 11:00:00	6	18.4
G5	2017-06-03 11:00:00	3	17.7
U5	2017-06-03 11:00:00	4	14
U1	2017-06-03 11:00:00	1	11.1
U2	2017-06-03 11:00:00	5	12.2
G4	2017-06-03 11:00:00	7	18.9
U6	2017-06-03 11:10:00	11	NA
G2	2017-06-03 11:10:00	5	NA
U3	2017-06-03 11:10:00	4	NA
U4	2017-06-03 11:10:00	2	NA
G3	2017-06-03 11:10:00	2	NA
U7	2017-06-03 11:10:00	6	NA
G1	2017-06-03 11:10:00	6	NA
G6	2017-06-03 11:10:00	6	NA
G5	2017-06-03 11:10:00	3	NA
U5	2017-06-03 11:10:00	4	NA
U1	2017-06-03 11:10:00	2	NA
U2	2017-06-03 11:10:00	5	NA
G4	2017-06-03 11:10:00	7	NA
U6	2017-06-03 11:20:00	11	NA
G2	2017-06-03 11:20:00	8	NA
U3	2017-06-03 11:20:00	4	NA
U4	2017-06-03 11:20:00	3	NA
G3	2017-06-03 11:20:00	3	NA
U7	2017-06-03 11:20:00	4	NA
G1	2017-06-03 11:20:00	7	NA
G6	2017-06-03 11:20:00	5	NA
G5	2017-06-03 11:20:00	3	NA
U5	2017-06-03 11:20:00	5	NA
U1	2017-06-03 11:20:00	1	NA
U2	2017-06-03 11:20:00	5	NA
G4	2017-06-03 11:20:00	10	NA
U6	2017-06-03 11:30:00	9.8	NA
G2	2017-06-03 11:30:00	5	NA
U3	2017-06-03 11:30:00	4	NA
U4	2017-06-03 11:30:00	2	NA
G3	2017-06-03 11:30:00	2	NA
U7	2017-06-03 11:30:00	3	NA
G1	2017-06-03 11:30:00	4	NA
G6	2017-06-03 11:30:00	5	NA
G5	2017-06-03 11:30:00	3	NA
U5	2017-06-03 11:30:00	4	NA
U1	2017-06-03 11:30:00	1	NA
U2	2017-06-03 11:30:00	5	NA
G4	2017-06-03 11:30:00	7	NA
U6	2017-06-03 11:40:00	12	NA
G2	2017-06-03 11:40:00	5	NA
U3	2017-06-03 11:40:00	4	NA
U4	2017-06-03 11:40:00	3	NA
G3	2017-06-03 11:40:00	2	NA
U7	2017-06-03 11:40:00	5	NA
G1	2017-06-03 11:40:00	3	NA
G6	2017-06-03 11:40:00	5	NA
G5	2017-06-03 11:40:00	3	NA
U5	2017-06-03 11:40:00	8	NA
U1	2017-06-03 11:40:00	0	NA
U2	2017-06-03 11:40:00	5	NA
G4	2017-06-03 11:40:00	5	NA
U6	2017-06-03 11:50:00	9	NA
G2	2017-06-03 11:50:00	5	NA
U3	2017-06-03 11:50:00	5	NA
U4	2017-06-03 11:50:00	3	NA
G3	2017-06-03 11:50:00	3	NA
U7	2017-06-03 11:50:00	4	NA
G1	2017-06-03 11:50:00	3	NA
G6	2017-06-03 11:50:00	5	NA
G5	2017-06-03 11:50:00	2	NA
U5	2017-06-03 11:50:00	4	NA
U1	2017-06-03 11:50:00	0	NA
U2	2017-06-03 11:50:00	5	NA
G4	2017-06-03 11:50:00	7	NA
U6	2017-06-03 12:00:00	12	25.3
G2	2017-06-03 12:00:00	5	17.2
U3	2017-06-03 12:00:00	6	12.8
U4	2017-06-03 12:00:00	3	15.9
G3	2017-06-03 12:00:00	3	17
U7	2017-06-03 12:00:00	4	23.5
G1	2017-06-03 12:00:00	4	17.7
G6	2017-06-03 12:00:00	6	17.8
G5	2017-06-03 12:00:00	3	16.8
U5	2017-06-03 12:00:00	4	14.3
U1	2017-06-03 12:00:00	1	10.7
U2	2017-06-03 12:00:00	5	12.7
G4	2017-06-03 12:00:00	8	18.2
U6	2017-06-03 12:10:00	13	NA
G2	2017-06-03 12:10:00	5	NA
U3	2017-06-03 12:10:00	6	NA
U4	2017-06-03 12:10:00	2	NA
G3	2017-06-03 12:10:00	3	NA
U7	2017-06-03 12:10:00	5	NA
G1	2017-06-03 12:10:00	3	NA
G6	2017-06-03 12:10:00	4	NA
G5	2017-06-03 12:10:00	3	NA
U5	2017-06-03 12:10:00	4	NA
U1	2017-06-03 12:10:00	2	NA
U2	2017-06-03 12:10:00	5	NA
G4	2017-06-03 12:10:00	9	NA
U6	2017-06-03 12:20:00	11	NA
G2	2017-06-03 12:20:00	4	NA
U3	2017-06-03 12:20:00	5	NA
U4	2017-06-03 12:20:00	1	NA
G3	2017-06-03 12:20:00	2	NA
U7	2017-06-03 12:20:00	7	NA
G1	2017-06-03 12:20:00	3	NA
G6	2017-06-03 12:20:00	5	NA
G5	2017-06-03 12:20:00	3	NA
U5	2017-06-03 12:20:00	4	NA
U1	2017-06-03 12:20:00	2	NA
U2	2017-06-03 12:20:00	5	NA
G4	2017-06-03 12:20:00	7	NA
U6	2017-06-03 12:30:00	12	NA
G2	2017-06-03 12:30:00	5	NA
U3	2017-06-03 12:30:00	5	NA
U4	2017-06-03 12:30:00	2	NA
G3	2017-06-03 12:30:00	3	NA
U7	2017-06-03 12:30:00	8	NA
G1	2017-06-03 12:30:00	3	NA
G6	2017-06-03 12:30:00	5	NA
G5	2017-06-03 12:30:00	3	NA
U5	2017-06-03 12:30:00	4	NA
U1	2017-06-03 12:30:00	2	NA
U2	2017-06-03 12:30:00	5	NA
G4	2017-06-03 12:30:00	6	NA
U6	2017-06-03 12:40:00	16	NA
G2	2017-06-03 12:40:00	4	NA
U3	2017-06-03 12:40:00	4	NA
U4	2017-06-03 12:40:00	5	NA
G3	2017-06-03 12:40:00	3	NA
U7	2017-06-03 12:40:00	6	NA
G1	2017-06-03 12:40:00	3	NA
G6	2017-06-03 12:40:00	5	NA
G5	2017-06-03 12:40:00	3	NA
U5	2017-06-03 12:40:00	4	NA
U1	2017-06-03 12:40:00	1	NA
U2	2017-06-03 12:40:00	5	NA
G4	2017-06-03 12:40:00	6	NA
U6	2017-06-03 12:50:00	12	NA
G2	2017-06-03 12:50:00	4	NA
U3	2017-06-03 12:50:00	4	NA
U4	2017-06-03 12:50:00	2	NA
G3	2017-06-03 12:50:00	3	NA
U7	2017-06-03 12:50:00	5	NA
G1	2017-06-03 12:50:00	3	NA
G6	2017-06-03 12:50:00	5	NA
G5	2017-06-03 12:50:00	3	NA
U5	2017-06-03 12:50:00	4	NA
U1	2017-06-03 12:50:00	1	NA
U2	2017-06-03 12:50:00	5	NA
G4	2017-06-03 12:50:00	5	NA
U6	2017-06-03 13:00:00	12	23.8
G2	2017-06-03 13:00:00	4	17
U3	2017-06-03 13:00:00	5	12.6
U4	2017-06-03 13:00:00	0	14.9
G3	2017-06-03 13:00:00	3	16.4
U7	2017-06-03 13:00:00	5	23
G1	2017-06-03 13:00:00	2	16.9
G6	2017-06-03 13:00:00	5	17
G5	2017-06-03 13:00:00	3	16.8
U5	2017-06-03 13:00:00	4	13.4
U1	2017-06-03 13:00:00	1	10.6
U2	2017-06-03 13:00:00	5	12.5
G4	2017-06-03 13:00:00	6	17.8
U6	2017-06-03 13:10:00	8	NA
G2	2017-06-03 13:10:00	4	NA
U3	2017-06-03 13:10:00	5	NA
U4	2017-06-03 13:10:00	5	NA
G3	2017-06-03 13:10:00	2	NA
U7	2017-06-03 13:10:00	5	NA
G1	2017-06-03 13:10:00	3	NA
G6	2017-06-03 13:10:00	7	NA
G5	2017-06-03 13:10:00	3	NA
U5	2017-06-03 13:10:00	6	NA
U1	2017-06-03 13:10:00	2	NA
U2	2017-06-03 13:10:00	5	NA
G4	2017-06-03 13:10:00	6	NA
U6	2017-06-03 13:20:00	17	NA
G2	2017-06-03 13:20:00	4	NA
U3	2017-06-03 13:20:00	5	NA
U4	2017-06-03 13:20:00	1	NA
G3	2017-06-03 13:20:00	2	NA
U7	2017-06-03 13:20:00	4	NA
G1	2017-06-03 13:20:00	2	NA
G6	2017-06-03 13:20:00	5	NA
G5	2017-06-03 13:20:00	4	NA
U5	2017-06-03 13:20:00	4	NA
U1	2017-06-03 13:20:00	1	NA
U2	2017-06-03 13:20:00	6	NA
G4	2017-06-03 13:20:00	7	NA
U6	2017-06-03 13:30:00	16	NA
G2	2017-06-03 13:30:00	4	NA
U3	2017-06-03 13:30:00	5	NA
U4	2017-06-03 13:30:00	2	NA
G3	2017-06-03 13:30:00	2	NA
U7	2017-06-03 13:30:00	5	NA
G1	2017-06-03 13:30:00	2	NA
G6	2017-06-03 13:30:00	5	NA
G5	2017-06-03 13:30:00	3	NA
U5	2017-06-03 13:30:00	5	NA
U1	2017-06-03 13:30:00	1	NA
U2	2017-06-03 13:30:00	5	NA
G4	2017-06-03 13:30:00	5	NA
U6	2017-06-03 13:40:00	14	NA
G2	2017-06-03 13:40:00	3	NA
U3	2017-06-03 13:40:00	4	NA
U4	2017-06-03 13:40:00	1	NA
G3	2017-06-03 13:40:00	3	NA
U7	2017-06-03 13:40:00	5	NA
G1	2017-06-03 13:40:00	3	NA
G6	2017-06-03 13:40:00	4	NA
G5	2017-06-03 13:40:00	3	NA
U5	2017-06-03 13:40:00	7	NA
U1	2017-06-03 13:40:00	1	NA
U2	2017-06-03 13:40:00	5	NA
G4	2017-06-03 13:40:00	6	NA
U6	2017-06-03 13:50:00	13	NA
G2	2017-06-03 13:50:00	4	NA
U3	2017-06-03 13:50:00	6	NA
U4	2017-06-03 13:50:00	2	NA
G3	2017-06-03 13:50:00	3	NA
U7	2017-06-03 13:50:00	5	NA
G1	2017-06-03 13:50:00	3	NA
G6	2017-06-03 13:50:00	5	NA
G5	2017-06-03 13:50:00	3	NA
U5	2017-06-03 13:50:00	5	NA
U1	2017-06-03 13:50:00	2	NA
U2	2017-06-03 13:50:00	4	NA
G4	2017-06-03 13:50:00	5	NA
U6	2017-06-03 14:00:00	11	22.8
G2	2017-06-03 14:00:00	4	17.1
U3	2017-06-03 14:00:00	5	12.8
U4	2017-06-03 14:00:00	3	14.9
G3	2017-06-03 14:00:00	3	16.2
U7	2017-06-03 14:00:00	6	22.8
G1	2017-06-03 14:00:00	4	16.9
G6	2017-06-03 14:00:00	5	17.1
G5	2017-06-03 14:00:00	4	15.6
U5	2017-06-03 14:00:00	5	14.2
U1	2017-06-03 14:00:00	1	10.6
U2	2017-06-03 14:00:00	5	12.1
G4	2017-06-03 14:00:00	5	17.8
U6	2017-06-03 14:10:00	8	NA
G2	2017-06-03 14:10:00	5	NA
U3	2017-06-03 14:10:00	4	NA
U4	2017-06-03 14:10:00	4	NA
G3	2017-06-03 14:10:00	3	NA
U7	2017-06-03 14:10:00	5	NA
G1	2017-06-03 14:10:00	3	NA
G6	2017-06-03 14:10:00	5	NA
G5	2017-06-03 14:10:00	2	NA
U5	2017-06-03 14:10:00	4	NA
U1	2017-06-03 14:10:00	1	NA
U2	2017-06-03 14:10:00	5	NA
G4	2017-06-03 14:10:00	6	NA
U6	2017-06-03 14:20:00	7	NA
G2	2017-06-03 14:20:00	4	NA
U3	2017-06-03 14:20:00	6	NA
U4	2017-06-03 14:20:00	2	NA
G3	2017-06-03 14:20:00	3	NA
U7	2017-06-03 14:20:00	3	NA
G1	2017-06-03 14:20:00	4	NA
G6	2017-06-03 14:20:00	5	NA
G5	2017-06-03 14:20:00	3	NA
U5	2017-06-03 14:20:00	4	NA
U1	2017-06-03 14:20:00	1	NA
U2	2017-06-03 14:20:00	6	NA
[truncated: 1,008,173+ more rows]

## Sheet: Mean ssCHL 2016 - 2020
location	seamount_dist_km	mean_ssCHL_mgm3	ssCHLA_sem	mean_CEI	CEI_sem
Grattan	1	0.0758207		-0.309954
Young	1	0.0767259	0.000102625	0.0563753	0.0844283
Young	2	0.0767083		-0.00426323
Grattan	3	0.0755512	0.000280954	-0.403405	0.0395555
Young	3	0.0768475	4.65947e-05	-0.229038	0.0242046
Grattan	4	0.0759287		-0.299384
Young	4	0.0763664		-0.00551809
Grattan	5	0.0755312	0.000199631	-0.505898	0.0178965
Young	5	0.0754606	0.000105062	-0.475539	0.0694639
Grattan	6	0.0761201		-0.713626
Young	6	0.0763636	0.000101765	-0.182426	0.0394631
Grattan	7	0.0754429	0.00073247	-0.615516	0.266348
Young	7	0.0755974	0.00024458	-0.442762	0.0702851
Grattan	8	0.0751193	0.000280479	-0.758054	0.0847212
Young	8	0.0768121	0.000134631	-0.272511	0.0270392
Grattan	9	0.0753952	0.000213963	-0.587975	0.0522734
Young	9	0.0763471	0.00033489	-0.282817	0.10836
Grattan	10	0.0765764	6.87874e-05	-0.418341	0.0182959
Young	10	0.0754693	0.000193405	-0.602225	0.0281138
Grattan	11	0.0749869	0.000458468	-0.64875	0.0595631
Young	11	0.075303	0.000208412	-0.610634	0.0498944
Grattan	12	0.0748845	0.000289312	-0.754198	0.0677509
Young	12	0.0771201	0.000235877	-0.341903	0.0519113
Grattan	13	0.0753011	0.000151853	-0.675989	0.0304261
Young	13	0.0759747	0.000266057	-0.501157	0.0435297
Grattan	14	0.0757506	0.000364558	-0.395063	0.0825713
Young	14	0.0757487	0.000251976	-0.523825	0.0610334
Grattan	15	0.0749554	0.000345599	-0.675734	0.0799813
Young	15	0.0750817	0.000129763	-0.762274	0.0167246
Grattan	16	0.0767237	0.000156686	-0.425657	0.0878714
Young	16	0.076359	0.000285505	-0.422735	0.0733519
Grattan	17	0.0743303	0.000199534	-0.947028	0.0632205
Young	17	0.0765134	0.000295961	-0.447265	0.0602484
Grattan	18	0.075171	0.000194993	-0.687444	0.0402721
Young	18	0.0766276	0.000253997	-0.463801	0.0469795
Grattan	19	0.0760161	0.000163488	-0.568427	0.0378399
Young	19	0.0750328	0.000227771	-0.825979	0.0654737
Grattan	20	0.0769978	0.000267156	-0.41806	0.140433
Young	20	0.0758814	0.000179325	-0.607354	0.0442398
Grattan	21	0.0742991	0.000229836	-0.882878	0.0534736
Young	21	0.0748594	0.000562864	-0.875733	0.11873
Grattan	22	0.0747391	0.000219046	-0.770627	0.0516775
Young	22	0.0772911	0.000163763	-0.264031	0.0393331
Grattan	23	0.0757277	0.000196232	-0.571659	0.0392465
Young	23	0.0752177	0.000290621	-0.571577	0.100777
Grattan	24	0.0758797	0.000452336	-0.655831	0.0690119
Young	24	0.0757066	0.000227588	-0.664918	0.0601639
Grattan	25	0.0753817	0.000339835	-0.667851	0.0640652
Young	25	0.0748196	0.000277963	-0.888944	0.0690508
Grattan	26	0.07491	0.00023231	-0.639165	0.0424594
Young	26	0.0773486	0.000231538	-0.217513	0.0488441
Grattan	27	0.0748516	0.000229579	-0.624381	0.0562786
Young	27	0.0763812	0.000301758	-0.394656	0.0657956
Grattan	28	0.076132	0.000270093	-0.620006	0.0480524
Young	28	0.0753645	0.000363401	-0.745901	0.076965
Grattan	29	0.075902	0.000299062	-0.500942	0.0613301
Young	29	0.0756907	0.00019987	-0.638673	0.0574358
Grattan	30	0.0753349	0.000572775	-0.787598	0.118566
Young	30	0.0757642	0.000334566	-0.642564	0.0715998
Grattan	31	0.0742965	0.000163682	-0.712161	0.0348461
Young	31	0.0767437	0.0002402	-0.407644	0.0599111
Grattan	32	0.0757446	0.000254912	-0.553398	0.0415197
Young	32	0.0769022	0.000260695	-0.300317	0.054048
Grattan	33	0.0760436	0.000275413	-0.680054	0.0322202
Young	33	0.0746759	0.000168582	-0.864103	0.0411215
Grattan	34	0.0753025	0.000345081	-0.750372	0.0564742
Young	34	0.0758891	0.000368875	-0.648468	0.0797202
Grattan	35	0.0746459	0.000207314	-0.720036	0.0421475
Young	35	0.0750211	0.000342897	-0.903046	0.0839471
Grattan	36	0.0754823	0.000209016	-0.583642	0.0471748
Young	36	0.0771869	0.000188694	-0.344932	0.0355839
Grattan	37	0.0764351	0.000307451	-0.770896	0.0379278
Young	37	0.0755115	0.000283339	-0.695426	0.0661316
Grattan	38	0.0748233	0.000257983	-0.700999	0.0397773
Young	38	0.0746449	0.000230732	-0.942255	0.0487438
Grattan	39	0.0764923	0.000295864	-0.64229	0.0353846
Young	39	0.0757099	0.00023663	-0.62361	0.0557351
Grattan	40	0.0742094	0.000254765	-0.726492	0.058468
Young	40	0.0768462	0.00037846	-0.434926	0.0827865
Harris Stewart	2	0.0827324	0.000125198	-1.38914	0.059014
Harris Stewart	3	0.0828935	0.000174595	-1.49039	0.0296143
Harris Stewart	6	0.0827788	7.23693e-05	-1.35756	0.032484
Harris Stewart	8	0.0826473	4.56897e-05	-1.52977	0.0392494
Harris Stewart	9	0.0821192	6.53508e-05	-1.19113	0.0566332
Harris Stewart	10	0.0827806	0.000180662	-1.75475	0.0331618
Harris Stewart	11	0.0822042	0.00012273	-1.50312	0.0550582
Harris Stewart	12	0.0825584	0.000105071	-1.36616	0.0301486
Harris Stewart	13	0.082131	0.00030059	-1.419	0.130113
Harris Stewart	14	0.0827586		-1.61328
Harris Stewart	15	0.0821684	0.000176467	-1.56568	0.0283929
Harris Stewart	16	0.0823961	0.000225378	-1.42004	0.0419795
Harris Stewart	17	0.0823487	0.000320696	-1.39839	0.0672327
Harris Stewart	18	0.0829708	0.000261011	-1.22625	0.0376013
Harris Stewart	19	0.081876	0.000339671	-1.4216	0.0384897
Harris Stewart	20	0.0823949	0.000195396	-1.551	0.0223898
Harris Stewart	21	0.08235	0.000216306	-1.26427	0.0388023
Harris Stewart	22	0.0827676	0.000231234	-1.05878	0.0168137
Harris Stewart	23	0.0821652	0.000298055	-1.36035	0.0482171
Harris Stewart	24	0.0823497	0.000255309	-1.32147	0.0255377
Harris Stewart	25	0.082569	0.000199943	-1.14657	0.0361488
Harris Stewart	26	0.0828509	0.000158346	-1.20462	0.0282187
Harris Stewart	27	0.0820183	0.00042637	-1.19917	0.0519079
Harris Stewart	28	0.083199	0.000353909	-1.01585	0.0452076
Harris Stewart	29	0.0823816	0.000158129	-1.22616	0.0334769
Harris Stewart	30	0.0820255	0.000267866	-1.17388	0.0476818
Harris Stewart	31	0.0830095	0.000192709	-1.03151	0.0285907
Harris Stewart	32	0.0818622	0.000260098	-1.17537	0.0407103
Harris Stewart	33	0.0826227	0.000376008	-1.07813	0.102507
Harris Stewart	34	0.0822024	0.000189331	-1.11054	0.0251484
Harris Stewart	35	0.0822124	0.00017761	-0.875192	0.0181574
Harris Stewart	36	0.0824246	0.000301989	-1.47145	0.0455808
Harris Stewart	37	0.0825115	0.000353428	-0.923458	0.0874409
Harris Stewart	38	0.0825824	0.000206059	-0.942021	0.0278349
Harris Stewart	39	0.0824474	0.000182106	-1.0251	0.0308577
Harris Stewart	40	0.0820825	0.000199939	-0.996518	0.0382894
