# Supplementary material for: Shallow seamounts are “oases” and activity hubs for pelagic predators in a large-scale marine reserve
Source: PLoS Biol. 2025 Feb 4;23(2):e3003016. doi: 10.1371/journal.pbio.3003016 (PMC11828362; doi:10.1371/journal.pbio.3003016)
Supplement: S6 Data — (XLSX) [file pbio.3003016.s017.xlsx]

## Sheet: PSAT Data
species	ID	ptt	location	datetime	relative_time	type	longitude	latitude	seamount_dist_km
Thunnus obesus	BET02	165721	Harris seamount	2017-05-23 07:45:00	0	deployment	-17.0652	-8.43587	1.56161
Thunnus obesus	BET02	165721	Harris seamount	2017-05-23 12:00:00	0.177083	gpe3	-16.85	-8.375	22.8104
Thunnus obesus	BET02	165721	Harris seamount	2017-05-24	0.677083	gpe3	-16.6	-8.25	53.532
Thunnus obesus	BET02	165721	Harris seamount	2017-05-24 12:00:00	1.17708	gpe3	-16.375	-8.15	80.6768
Thunnus obesus	BET02	165721	Harris seamount	2017-05-25	1.67708	gpe3	-16.325	-8.125	86.8358
Thunnus obesus	BET02	165721	Harris seamount	2017-05-25 12:00:00	2.17708	gpe3	-16.3	-8.1	90.4963
Thunnus obesus	BET02	165721	Harris seamount	2017-05-26	2.67708	gpe3	-16.3	-8.1	90.4963
Thunnus obesus	BET02	165721	Harris seamount	2017-05-26 12:00:00	3.17708	gpe3	-16.225	-8.1	98.0363
Thunnus obesus	BET02	165721	Harris seamount	2017-05-27	3.67708	gpe3	-16.175	-8.1	103.124
Thunnus obesus	BET02	165721	Harris seamount	2017-05-27 12:00:00	4.17708	gpe3	-16.15	-8.1	105.683
Thunnus obesus	BET02	165721	Harris seamount	2017-05-28	4.67708	gpe3	-16.125	-8.075	109.269
Thunnus obesus	BET02	165721	Harris seamount	2017-05-28 12:00:00	5.17708	gpe3	-16.125	-8.025	111.483
Thunnus obesus	BET02	165721	Harris seamount	2017-05-29	5.67708	gpe3	-16.15	-7.975	111.487
Thunnus obesus	BET02	165721	Harris seamount	2017-05-29 12:00:00	6.17708	gpe3	-16.175	-7.925	111.834
Thunnus obesus	BET02	165721	Harris seamount	2017-05-30	6.67708	gpe3	-16.275	-7.875	105.796
Thunnus obesus	BET02	165721	Harris seamount	2017-05-30 12:00:00	7.17708	gpe3	-16.3	-7.85	105.326
Thunnus obesus	BET02	165721	Harris seamount	2017-05-31	7.67708	gpe3	-16.3	-7.825	107.092
Thunnus obesus	BET02	165721	Harris seamount	2017-05-31 12:00:00	8.17708	gpe3	-16.225	-7.8	115.25
Thunnus obesus	BET02	165721	Harris seamount	2017-06-01	8.67708	gpe3	-16.2	-7.775	119.137
Thunnus obesus	BET02	165721	Harris seamount	2017-06-01 12:00:00	9.17708	gpe3	-16.15	-7.675	130.493
Thunnus obesus	BET02	165721	Harris seamount	2017-06-02	9.67708	gpe3	-16.1	-7.575	142.027
Thunnus obesus	BET02	165721	Harris seamount	2017-06-02 12:00:00	10.1771	gpe3	-16.05	-7.45	155.661
Thunnus obesus	BET02	165721	Harris seamount	2017-06-03	10.6771	gpe3	-16	-7.35	167.487
Thunnus obesus	BET02	165721	Harris seamount	2017-06-03 12:00:00	11.1771	gpe3	-16	-7.325	169.518
Thunnus obesus	BET02	165721	Harris seamount	2017-06-04	11.6771	gpe3	-15.975	-7.275	175.481
Thunnus obesus	BET02	165721	Harris seamount	2017-06-04 12:00:00	12.1771	gpe3	-15.95	-7.275	177.344
Thunnus obesus	BET02	165721	Harris seamount	2017-06-05	12.6771	gpe3	-15.925	-7.275	179.23
Thunnus obesus	BET02	165721	Harris seamount	2017-06-05 12:00:00	13.1771	gpe3	-15.925	-7.275	179.23
Thunnus obesus	BET02	165721	Harris seamount	2017-06-06	13.6771	gpe3	-15.9	-7.3	179.151
Thunnus obesus	BET02	165721	Harris seamount	2017-06-06 12:00:00	14.1771	gpe3	-15.9	-7.3	179.151
Thunnus obesus	BET02	165721	Harris seamount	2017-06-07	14.6771	gpe3	-15.9	-7.3	179.151
Thunnus obesus	BET02	165721	Harris seamount	2017-06-07 12:00:00	15.1771	gpe3	-15.925	-7.275	179.23
Thunnus obesus	BET02	165721	Harris seamount	2017-06-08	15.6771	gpe3	-16	-7.2	179.97
Thunnus obesus	BET02	165721	Harris seamount	2017-06-08 12:00:00	16.1771	gpe3	-16.075	-7.15	179.227
Thunnus obesus	BET02	165721	Harris seamount	2017-06-09	16.6771	gpe3	-16.125	-7.125	178.273
Thunnus obesus	BET02	165721	Harris seamount	2017-06-09 12:00:00	17.1771	gpe3	-16.175	-7.1	177.529
Thunnus obesus	BET02	165721	Harris seamount	2017-06-10	17.6771	gpe3	-16.25	-7.05	178.014
Thunnus obesus	BET02	165721	Harris seamount	2017-06-10 12:00:00	18.1771	gpe3	-16.275	-7.05	176.67
Thunnus obesus	BET02	165721	Harris seamount	2017-06-11	18.6771	gpe3	-16.325	-7.05	174.081
Thunnus obesus	BET02	165721	Harris seamount	2017-06-11 12:00:00	19.1771	gpe3	-16.325	-7.1	169.155
Thunnus obesus	BET02	165721	Harris seamount	2017-06-12	19.6771	gpe3	-16.325	-7.125	166.706
Thunnus obesus	BET02	165721	Harris seamount	2017-06-12 12:00:00	20.1771	gpe3	-16.325	-7.175	161.842
Thunnus obesus	BET02	165721	Harris seamount	2017-06-13	20.6771	gpe3	-16.325	-7.225	157.023
Thunnus obesus	BET02	165721	Harris seamount	2017-06-13 12:00:00	21.1771	gpe3	-16.35	-7.275	150.833
Thunnus obesus	BET02	165721	Harris seamount	2017-06-14	21.6771	gpe3	-16.375	-7.325	144.644
Thunnus obesus	BET02	165721	Harris seamount	2017-06-14 12:00:00	22.1771	gpe3	-16.45	-7.35	138.14
Thunnus obesus	BET02	165721	Harris seamount	2017-06-15	22.6771	gpe3	-16.55	-7.4	128.193
Thunnus obesus	BET02	165721	Harris seamount	2017-06-15 12:00:00	23.1771	gpe3	-16.625	-7.425	122.306
Thunnus obesus	BET02	165721	Harris seamount	2017-06-16	23.6771	gpe3	-16.725	-7.45	115.899
Thunnus obesus	BET02	165721	Harris seamount	2017-06-16 12:00:00	24.1771	gpe3	-16.8	-7.45	113.634
Thunnus obesus	BET02	165721	Harris seamount	2017-06-17	24.6771	gpe3	-16.85	-7.5	106.987
Thunnus obesus	BET02	165721	Harris seamount	2017-06-17 12:00:00	25.1771	gpe3	-16.85	-7.525	104.267
Thunnus obesus	BET02	165721	Harris seamount	2017-06-18	25.6771	gpe3	-16.875	-7.6	95.5402
Thunnus obesus	BET02	165721	Harris seamount	2017-06-18 12:00:00	26.1771	gpe3	-16.925	-7.625	91.8395
Thunnus obesus	BET02	165721	Harris seamount	2017-06-19	26.6771	gpe3	-17	-7.675	85.4196
Thunnus obesus	BET02	165721	Harris seamount	2017-06-19 12:00:00	27.1771	gpe3	-17	-7.725	79.8723
Thunnus obesus	BET02	165721	Harris seamount	2017-06-20	27.6771	gpe3	-17.05	-7.75	76.8999
Thunnus obesus	BET02	165721	Harris seamount	2017-06-20 12:00:00	28.1771	gpe3	-17.1	-7.775	74.3197
Thunnus obesus	BET02	165721	Harris seamount	2017-06-21	28.6771	gpe3	-17.175	-7.8	72.6395
Thunnus obesus	BET02	165721	Harris seamount	2017-06-21 12:00:00	29.1771	gpe3	-17.3	-7.825	73.832
Thunnus obesus	BET02	165721	Harris seamount	2017-06-22	29.6771	gpe3	-17.425	-7.875	75.2345
Thunnus obesus	BET02	165721	Harris seamount	2017-06-22 12:00:00	30.1771	gpe3	-17.5	-7.875	80.0377
Thunnus obesus	BET02	165721	Harris seamount	2017-06-23	30.6771	gpe3	-17.675	-7.9	91.2774
Thunnus obesus	BET02	165721	Harris seamount	2017-06-23 12:00:00	31.1771	gpe3	-17.8	-7.925	100.386
Thunnus obesus	BET02	165721	Harris seamount	2017-06-24	31.6771	gpe3	-17.95	-7.925	114.303
Thunnus obesus	BET02	165721	Harris seamount	2017-06-24 12:00:00	32.1771	gpe3	-18.125	-7.925	131.299
Thunnus obesus	BET02	165721	Harris seamount	2017-06-25	32.6771	gpe3	-18.3	-7.925	148.847
Thunnus obesus	BET02	165721	Harris seamount	2017-06-28 01:00:00	35.7188	release	-19.2065	-7.9458	243.371
Thunnus obesus	BET03	165729	Harris seamount	2017-05-23 07:51:00	0	deployment	-17.0656	-8.43545	1.62131
Thunnus obesus	BET03	165729	Harris seamount	2017-05-23 12:00:00	0.172917	gpe3	-17.075	-8.375	7.8588
Thunnus obesus	BET03	165729	Harris seamount	2017-05-24	0.672917	gpe3	-16.95	-8.175	31.5876
Thunnus obesus	BET03	165729	Harris seamount	2017-05-24 12:00:00	1.17292	gpe3	-16.9	-8.1	41.3709
Thunnus obesus	BET03	165729	Harris seamount	2017-05-25	1.67292	gpe3	-16.875	-7.95	57.9275
Thunnus obesus	BET03	165729	Harris seamount	2017-05-25 12:00:00	2.17292	gpe3	-16.75	-7.925	66.1884
Thunnus obesus	BET03	165729	Harris seamount	2017-05-26	2.67292	gpe3	-16.625	-7.875	78.358
Thunnus obesus	BET03	165729	Harris seamount	2017-05-26 12:00:00	3.17292	gpe3	-16.6	-7.85	82.2302
Thunnus obesus	BET03	165729	Harris seamount	2017-05-27	3.67292	gpe3	-16.625	-7.8	85.2249
Thunnus obesus	BET03	165729	Harris seamount	2017-05-27 12:00:00	4.17292	gpe3	-16.7	-7.725	88.4564
Thunnus obesus	BET03	165729	Harris seamount	2017-05-28	4.67292	gpe3	-16.825	-7.575	99.4817
Thunnus obesus	BET03	165729	Harris seamount	2017-05-28 12:00:00	5.17292	gpe3	-16.85	-7.25	134.319
Thunnus obesus	BET03	165729	Harris seamount	2017-05-29	5.67292	gpe3	-16.85	-7.125	148.049
Thunnus obesus	BET03	165729	Harris seamount	2017-05-29 12:00:00	6.17292	gpe3	-16.85	-7.125	148.049
Thunnus obesus	BET03	165729	Harris seamount	2017-05-30	6.67292	gpe3	-16.85	-7.075	153.549
Thunnus obesus	BET03	165729	Harris seamount	2017-05-30 12:00:00	7.17292	gpe3	-16.85	-6.925	170.074
Thunnus obesus	BET03	165729	Harris seamount	2017-05-31 12:00:00	8.17292	gpe3	-16.75	-6.7	196.46
Thunnus obesus	BET03	165729	Harris seamount	2017-06-01 12:00:00	9.17292	gpe3	-16.625	-6.675	201.935
Thunnus obesus	BET03	165729	Harris seamount	2017-06-02	9.67292	gpe3	-16.575	-6.6	211.352
Thunnus obesus	BET03	165729	Harris seamount	2017-06-02 12:00:00	10.1729	gpe3	-16.55	-6.475	225.504
Thunnus obesus	BET03	165729	Harris seamount	2017-06-03	10.6729	gpe3	-16.475	-6.35	241.046
Thunnus obesus	BET03	165729	Harris seamount	2017-06-03 12:00:00	11.1729	gpe3	-16.45	-6.3	247.138
Thunnus obesus	BET03	165729	Harris seamount	2017-06-04	11.6729	gpe3	-16.425	-6.25	253.236
Thunnus obesus	BET03	165729	Harris seamount	2017-06-04 12:00:00	12.1729	gpe3	-16.425	-6.175	261.273
Thunnus obesus	BET03	165729	Harris seamount	2017-06-05	12.6729	gpe3	-16.4	-6.1	270.047
Thunnus obesus	BET03	165729	Harris seamount	2017-06-05 12:00:00	13.1729	gpe3	-16.4	-6.025	278.099
Thunnus obesus	BET03	165729	Harris seamount	2017-06-06	13.6729	gpe3	-16.4	-5.925	288.86
Thunnus obesus	BET03	165729	Harris seamount	2017-06-06 12:00:00	14.1729	gpe3	-16.375	-5.85	297.625
Thunnus obesus	BET03	165729	Harris seamount	2017-06-07	14.6729	gpe3	-16.375	-5.75	308.407
Thunnus obesus	BET03	165729	Harris seamount	2017-06-07 12:00:00	15.1729	gpe3	-16.35	-5.65	319.865
Thunnus obesus	BET03	165729	Harris seamount	2017-06-08	15.6729	gpe3	-16.35	-5.575	327.967
Thunnus obesus	BET03	165729	Harris seamount	2017-06-08 12:00:00	16.1729	gpe3	-16.325	-5.5	336.723
Thunnus obesus	BET03	165729	Harris seamount	2017-06-09	16.6729	gpe3	-16.275	-5.425	346.152
Thunnus obesus	BET03	165729	Harris seamount	2017-06-09 12:00:00	17.1729	gpe3	-16.2	-5.425	348.285
Thunnus obesus	BET03	165729	Harris seamount	2017-06-10	17.6729	gpe3	-16.175	-5.4	351.71
Thunnus obesus	BET03	165729	Harris seamount	2017-06-10 12:00:00	18.1729	gpe3	-16.2	-5.3	361.695
Thunnus obesus	BET03	165729	Harris seamount	2017-06-11 12:00:00	19.1729	gpe3	-16.225	-5.2	371.765
Thunnus obesus	BET03	165729	Harris seamount	2017-06-12	19.6729	gpe3	-16.3	-5.15	375.25
Thunnus obesus	BET03	165729	Harris seamount	2017-06-12 12:00:00	20.1729	gpe3	-16.3	-5.125	377.962
Thunnus obesus	BET03	165729	Harris seamount	2017-06-13	20.6729	gpe3	-16.325	-5.075	382.805
Thunnus obesus	BET03	165729	Harris seamount	2017-06-13 12:00:00	21.1729	gpe3	-16.35	-5.05	384.962
Thunnus obesus	BET03	165729	Harris seamount	2017-06-14	21.6729	gpe3	-16.375	-4.975	392.605
Thunnus obesus	BET03	165729	Harris seamount	2017-06-14 12:00:00	22.1729	gpe3	-16.375	-4.925	398.067
Thunnus obesus	BET03	165729	Harris seamount	2017-06-15	22.6729	gpe3	-16.375	-4.9	400.798
Thunnus obesus	BET03	165729	Harris seamount	2017-06-15 12:00:00	23.1729	gpe3	-16.375	-4.9	400.798
Thunnus obesus	BET03	165729	Harris seamount	2017-06-16	23.6729	gpe3	-16.425	-4.9	399.809
Thunnus obesus	BET03	165729	Harris seamount	2017-06-16 12:00:00	24.1729	gpe3	-16.525	-4.9	398.053
Thunnus obesus	BET03	165729	Harris seamount	2017-06-17	24.6729	gpe3	-16.6	-4.875	399.69
Thunnus obesus	BET03	165729	Harris seamount	2017-06-17 12:00:00	25.1729	gpe3	-16.6	-4.9	396.932
Thunnus obesus	BET03	165729	Harris seamount	2017-06-18 12:00:00	26.1729	gpe3	-16.55	-4.925	394.908
Thunnus obesus	BET03	165729	Harris seamount	2017-06-19	26.6729	gpe3	-16.5	-4.95	392.97
Thunnus obesus	BET03	165729	Harris seamount	2017-06-19 12:00:00	27.1729	gpe3	-16.5	-4.975	390.224
Thunnus obesus	BET03	165729	Harris seamount	2017-06-20 12:00:00	28.1729	gpe3	-16.55	-5.075	378.398
Thunnus obesus	BET03	165729	Harris seamount	2017-06-21	28.6729	gpe3	-16.5	-5.075	379.242
Thunnus obesus	BET03	165729	Harris seamount	2017-06-21 12:00:00	29.1729	gpe3	-16.5	-5.1	376.498
Thunnus obesus	BET03	165729	Harris seamount	2017-06-22	29.6729	gpe3	-16.45	-5.1	377.427
Thunnus obesus	BET03	165729	Harris seamount	2017-06-22 12:00:00	30.1729	gpe3	-16.425	-5.125	375.187
Thunnus obesus	BET03	165729	Harris seamount	2017-06-23	30.6729	gpe3	-16.4	-5.15	372.975
Thunnus obesus	BET03	165729	Harris seamount	2017-06-23 12:00:00	31.1729	gpe3	-16.45	-5.175	369.219
Thunnus obesus	BET03	165729	Harris seamount	2017-06-24	31.6729	gpe3	-16.525	-5.175	367.825
Thunnus obesus	BET03	165729	Harris seamount	2017-06-24 12:00:00	32.1729	gpe3	-16.625	-5.175	366.249
Thunnus obesus	BET03	165729	Harris seamount	2017-06-25	32.6729	gpe3	-16.7	-5.175	365.28
Thunnus obesus	BET03	165729	Harris seamount	2017-06-25 12:00:00	33.1729	gpe3	-16.7	-5.175	365.28
Thunnus obesus	BET03	165729	Harris seamount	2017-06-26	33.6729	gpe3	-16.675	-5.15	368.344
Thunnus obesus	BET03	165729	Harris seamount	2017-06-26 12:00:00	34.1729	gpe3	-16.675	-5.15	368.344
Thunnus obesus	BET03	165729	Harris seamount	2017-06-27	34.6729	gpe3	-16.725	-5.125	370.531
Thunnus obesus	BET03	165729	Harris seamount	2017-06-27 12:00:00	35.1729	gpe3	-16.775	-5.1	372.808
Thunnus obesus	BET03	165729	Harris seamount	2017-06-28	35.6729	gpe3	-16.8	-5.1	372.593
Thunnus obesus	BET03	165729	Harris seamount	2017-06-28 12:00:00	36.1729	gpe3	-16.75	-5.15	367.506
Thunnus obesus	BET03	165729	Harris seamount	2017-06-29	36.6729	gpe3	-16.675	-5.175	365.582
Thunnus obesus	BET03	165729	Harris seamount	2017-06-29 12:00:00	37.1729	gpe3	-16.65	-5.2	363.146
Thunnus obesus	BET03	165729	Harris seamount	2017-06-30 12:00:00	38.1729	gpe3	-16.575	-5.275	355.994
Thunnus obesus	BET03	165729	Harris seamount	2017-07-01	38.6729	gpe3	-16.525	-5.325	351.362
Thunnus obesus	BET03	165729	Harris seamount	2017-07-01 12:00:00	39.1729	gpe3	-16.45	-5.35	350.089
Thunnus obesus	BET03	165729	Harris seamount	2017-07-02	39.6729	gpe3	-16.425	-5.375	347.894
Thunnus obesus	BET03	165729	Harris seamount	2017-07-02 12:00:00	40.1729	gpe3	-16.425	-5.4	345.17
Thunnus obesus	BET03	165729	Harris seamount	2017-07-03	40.6729	gpe3	-16.45	-5.45	339.174
Thunnus obesus	BET03	165729	Harris seamount	2017-07-03 12:00:00	41.1729	gpe3	-16.475	-5.5	333.187
Thunnus obesus	BET03	165729	Harris seamount	2017-07-04	41.6729	gpe3	-16.475	-5.55	327.73
Thunnus obesus	BET03	165729	Harris seamount	2017-07-04 12:00:00	42.1729	gpe3	-16.425	-5.6	323.404
Thunnus obesus	BET03	165729	Harris seamount	2017-07-05	42.6729	gpe3	-16.425	-5.625	320.688
Thunnus obesus	BET03	165729	Harris seamount	2017-07-05 12:00:00	43.1729	gpe3	-16.425	-5.65	317.973
Thunnus obesus	BET03	165729	Harris seamount	2017-07-06	43.6729	gpe3	-16.475	-5.65	316.826
Thunnus obesus	BET03	165729	Harris seamount	2017-07-06 12:00:00	44.1729	gpe3	-16.525	-5.65	315.77
Thunnus obesus	BET03	165729	Harris seamount	2017-07-07	44.6729	gpe3	-16.55	-5.65	315.276
Thunnus obesus	BET03	165729	Harris seamount	2017-07-07 12:00:00	45.1729	gpe3	-16.55	-5.625	318.014
Thunnus obesus	BET03	165729	Harris seamount	2017-07-08	45.6729	gpe3	-16.55	-5.625	318.014
Thunnus obesus	BET03	165729	Harris seamount	2017-07-08 12:00:00	46.1729	gpe3	-16.575	-5.6	320.29
Thunnus obesus	BET03	165729	Harris seamount	2017-07-09	46.6729	gpe3	-16.6	-5.6	319.85
Thunnus obesus	BET03	165729	Harris seamount	2017-07-09 12:00:00	47.1729	gpe3	-16.6	-5.575	322.597
Thunnus obesus	BET03	165729	Harris seamount	2017-07-10	47.6729	gpe3	-16.625	-5.575	322.184
Thunnus obesus	BET03	165729	Harris seamount	2017-07-10 12:00:00	48.1729	gpe3	-16.625	-5.575	322.184
Thunnus obesus	BET03	165729	Harris seamount	2017-07-11	48.6729	gpe3	-16.65	-5.525	327.303
Thunnus obesus	BET03	165729	Harris seamount	2017-07-11 12:00:00	49.1729	gpe3	-16.675	-5.475	332.458
Thunnus obesus	BET03	165729	Harris seamount	2017-07-12 12:00:00	50.1729	gpe3	-16.85	-5.475	330.609
Thunnus obesus	BET03	165729	Harris seamount	2017-07-13	50.6729	gpe3	-16.9	-5.5	327.51
Thunnus obesus	BET03	165729	Harris seamount	2017-07-13 12:00:00	51.1729	gpe3	-16.9	-5.525	324.733
Thunnus obesus	BET03	165729	Harris seamount	2017-07-14 12:00:00	52.1729	gpe3	-16.875	-5.625	313.787
Thunnus obesus	BET03	165729	Harris seamount	2017-07-15	52.6729	gpe3	-16.85	-5.65	311.196
Thunnus obesus	BET03	165729	Harris seamount	2017-07-15 12:00:00	53.1729	gpe3	-16.85	-5.675	308.423
Thunnus obesus	BET03	165729	Harris seamount	2017-07-16	53.6729	gpe3	-16.85	-5.675	308.423
Thunnus obesus	BET03	165729	Harris seamount	2017-07-16 12:00:00	54.1729	gpe3	-16.825	-5.7	305.862
Thunnus obesus	BET03	165729	Harris seamount	2017-07-17	54.6729	gpe3	-16.825	-5.725	303.091
Thunnus obesus	BET03	165729	Harris seamount	2017-07-17 12:00:00	55.1729	gpe3	-16.85	-5.725	302.878
Thunnus obesus	BET03	165729	Harris seamount	2017-07-18	55.6729	gpe3	-16.875	-5.7	305.463
Thunnus obesus	BET03	165729	Harris seamount	2017-07-18 12:00:00	56.1729	gpe3	-16.875	-5.7	305.463
Thunnus obesus	BET03	165729	Harris seamount	2017-07-19	56.6729	gpe3	-16.925	-5.675	307.941
Thunnus obesus	BET03	165729	Harris seamount	2017-07-19 12:00:00	57.1729	gpe3	-17.025	-5.675	307.642
Thunnus obesus	BET03	165729	Harris seamount	2017-07-20	57.6729	gpe3	-17.125	-5.65	310.519
Thunnus obesus	BET03	165729	Harris seamount	2017-07-20 12:00:00	58.1729	gpe3	-17.15	-5.65	310.604
Thunnus obesus	BET03	165729	Harris seamount	2017-07-21	58.6729	gpe3	-17.225	-5.65	311.006
Thunnus obesus	BET03	165729	Harris seamount	2017-07-21 12:00:00	59.1729	gpe3	-17.3	-5.65	311.627
Thunnus obesus	BET03	165729	Harris seamount	2017-07-22 12:00:00	60.1729	gpe3	-17.35	-5.65	312.163
Thunnus obesus	BET03	165729	Harris seamount	2017-07-23	60.6729	gpe3	-17.35	-5.625	314.927
Thunnus obesus	BET03	165729	Harris seamount	2017-07-23 12:00:00	61.1729	gpe3	-17.35	-5.6	317.692
Thunnus obesus	BET03	165729	Harris seamount	2017-07-24 12:00:00	62.1729	gpe3	-17.35	-5.575	320.457
Thunnus obesus	BET03	165729	Harris seamount	2017-07-25	62.6729	gpe3	-17.35	-5.575	320.457
Thunnus obesus	BET03	165729	Harris seamount	2017-07-25 12:00:00	63.1729	gpe3	-17.325	-5.6	317.417
Thunnus obesus	BET03	165729	Harris seamount	2017-07-26	63.6729	gpe3	-17.25	-5.65	311.189
Thunnus obesus	BET03	165729	Harris seamount	2017-07-26 12:00:00	64.1729	gpe3	-17.25	-5.65	311.189
Thunnus obesus	BET03	165729	Harris seamount	2017-07-27 12:00:00	65.1729	gpe3	-17.175	-5.725	302.382
Thunnus obesus	BET03	165729	Harris seamount	2017-07-28	65.6729	gpe3	-17.125	-5.725	302.182
Thunnus obesus	BET03	165729	Harris seamount	2017-07-28 12:00:00	66.1729	gpe3	-17.1	-5.775	296.561
Thunnus obesus	BET03	165729	Harris seamount	2017-07-29	66.6729	gpe3	-17.075	-5.8	293.743
Thunnus obesus	BET03	165729	Harris seamount	2017-07-29 12:00:00	67.1729	gpe3	-17.075	-5.8	293.743
Thunnus obesus	BET03	165729	Harris seamount	2017-07-30	67.6729	gpe3	-16.975	-5.775	296.627
Thunnus obesus	BET03	165729	Harris seamount	2017-07-30 12:00:00	68.1729	gpe3	-16.9	-5.775	296.974
Thunnus obesus	BET03	165729	Harris seamount	2017-07-31	68.6729	gpe3	-16.825	-5.775	297.55
Thunnus obesus	BET03	165729	Harris seamount	2017-07-31 12:00:00	69.1729	gpe3	-16.75	-5.725	303.881
Thunnus obesus	BET03	165729	Harris seamount	2017-08-01	69.6729	gpe3	-16.7	-5.725	304.532
Thunnus obesus	BET03	165729	Harris seamount	2017-08-01 12:00:00	70.1729	gpe3	-16.7	-5.725	304.532
Thunnus obesus	BET03	165729	Harris seamount	2017-08-02	70.6729	gpe3	-16.7	-5.725	304.532
Thunnus obesus	BET03	165729	Harris seamount	2017-08-02 12:00:00	71.1729	gpe3	-16.675	-5.725	304.894
Thunnus obesus	BET03	165729	Harris seamount	2017-08-03	71.6729	gpe3	-16.65	-5.775	299.78
Thunnus obesus	BET03	165729	Harris seamount	2017-08-03 12:00:00	72.1729	gpe3	-16.65	-5.85	291.533
Thunnus obesus	BET03	165729	Harris seamount	2017-08-04	72.6729	gpe3	-16.625	-5.875	289.219
Thunnus obesus	BET03	165729	Harris seamount	2017-08-04 12:00:00	73.1729	gpe3	-16.625	-5.85	291.962
Thunnus obesus	BET03	165729	Harris seamount	2017-08-05	73.6729	gpe3	-16.625	-5.875	289.219
Thunnus obesus	BET03	165729	Harris seamount	2017-08-05 12:00:00	74.1729	gpe3	-16.625	-5.95	280.992
Thunnus obesus	BET03	165729	Harris seamount	2017-08-06	74.6729	gpe3	-16.625	-6	275.511
Thunnus obesus	BET03	165729	Harris seamount	2017-08-06 12:00:00	75.1729	gpe3	-16.65	-6.1	264.085
Thunnus obesus	BET03	165729	Harris seamount	2017-08-07	75.6729	gpe3	-16.675	-6.175	255.405
Thunnus obesus	BET03	165729	Harris seamount	2017-08-07 12:00:00	76.1729	gpe3	-16.65	-6.275	244.919
Thunnus obesus	BET03	165729	Harris seamount	2017-08-08	76.6729	gpe3	-16.625	-6.325	239.972
Thunnus obesus	BET03	165729	Harris seamount	2017-08-08 12:00:00	77.1729	gpe3	-16.6	-6.4	232.367
Thunnus obesus	BET03	165729	Harris seamount	2017-08-09	77.6729	gpe3	-16.6	-6.5	221.514
Thunnus obesus	BET03	165729	Harris seamount	2017-08-09 12:00:00	78.1729	gpe3	-16.625	-6.525	218.199
Thunnus obesus	BET03	165729	Harris seamount	2017-08-10	78.6729	gpe3	-16.625	-6.55	215.484
Thunnus obesus	BET03	165729	Harris seamount	2017-08-10 12:00:00	79.1729	gpe3	-16.625	-6.625	207.349
Thunnus obesus	BET03	165729	Harris seamount	2017-08-11	79.6729	gpe3	-16.625	-6.725	196.529
Thunnus obesus	BET03	165729	Harris seamount	2017-08-11 12:00:00	80.1729	gpe3	-16.625	-6.825	185.745
Thunnus obesus	BET03	165729	Harris seamount	2017-08-12	80.6729	gpe3	-16.625	-6.9	177.684
Thunnus obesus	BET03	165729	Harris seamount	2017-08-12 12:00:00	81.1729	gpe3	-16.6	-6.975	170.428
Thunnus obesus	BET03	165729	Harris seamount	2017-08-13	81.6729	gpe3	-16.625	-7.05	161.647
Thunnus obesus	BET03	165729	Harris seamount	2017-08-13 12:00:00	82.1729	gpe3	-16.625	-7.075	158.987
Thunnus obesus	BET03	165729	Harris seamount	2017-08-14	82.6729	gpe3	-16.575	-7.05	163.322
Thunnus obesus	BET03	165729	Harris seamount	2017-08-14 12:00:00	83.1729	gpe3	-16.525	-7.025	167.771
Thunnus obesus	BET03	165729	Harris seamount	2017-08-15	83.6729	gpe3	-16.45	-6.95	178.511
Thunnus obesus	BET03	165729	Harris seamount	2017-08-15 12:00:00	84.1729	gpe3	-16.425	-6.925	182.119
Thunnus obesus	BET03	165729	Harris seamount	2017-08-16	84.6729	gpe3	-16.4	-6.925	183.176
Thunnus obesus	BET03	165729	Harris seamount	2017-08-16 12:00:00	85.1729	gpe3	-16.375	-6.9	186.816
Thunnus obesus	BET03	165729	Harris seamount	2017-08-17	85.6729	gpe3	-16.375	-6.9	186.816
Thunnus obesus	BET03	165729	Harris seamount	2017-08-17 12:00:00	86.1729	gpe3	-16.325	-6.9	189.071
Thunnus obesus	BET03	165729	Harris seamount	2017-08-18	86.6729	gpe3	-16.25	-6.9	192.7
Thunnus obesus	BET03	165729	Harris seamount	2017-08-18 12:00:00	87.1729	gpe3	-16.275	-6.9	191.459
Thunnus obesus	BET03	165729	Harris seamount	2017-08-19	87.6729	gpe3	-16.3	-6.925	187.746
Thunnus obesus	BET03	165729	Harris seamount	2017-08-19 12:00:00	88.1729	gpe3	-16.35	-6.925	185.393
Thunnus obesus	BET03	165729	Harris seamount	2017-08-20	88.6729	gpe3	-16.4	-6.95	180.618
Thunnus obesus	BET03	165729	Harris seamount	2017-08-20 12:00:00	89.1729	gpe3	-16.425	-6.975	176.981
Thunnus obesus	BET03	165729	Harris seamount	2017-08-21	89.6729	gpe3	-16.45	-7	173.355
Thunnus obesus	BET03	165729	Harris seamount	2017-08-21 12:00:00	90.1729	gpe3	-16.475	-7.025	169.743
Thunnus obesus	BET03	165729	Harris seamount	2017-08-22	90.6729	gpe3	-16.5	-7.05	166.144
Thunnus obesus	BET03	165729	Harris seamount	2017-08-22 12:00:00	91.1729	gpe3	-16.6	-7.075	159.817
Thunnus obesus	BET03	165729	Harris seamount	2017-08-23	91.6729	gpe3	-16.625	-7.1	156.331
Thunnus obesus	BET03	165729	Harris seamount	2017-08-23 12:00:00	92.1729	gpe3	-16.6	-7.1	157.175
Thunnus obesus	BET03	165729	Harris seamount	2017-08-24	92.6729	gpe3	-16.525	-7.125	157.372
Thunnus obesus	BET03	165729	Harris seamount	2017-08-24 12:00:00	93.1729	gpe3	-16.45	-7.15	158.051
Thunnus obesus	BET03	165729	Harris seamount	2017-08-25	93.6729	gpe3	-16.425	-7.175	156.714
Thunnus obesus	BET03	165729	Harris seamount	2017-08-25 12:00:00	94.1729	gpe3	-16.425	-7.2	154.219
Thunnus obesus	BET03	165729	Harris seamount	2017-08-26	94.6729	gpe3	-16.425	-7.2	154.219
Thunnus obesus	BET03	165729	Harris seamount	2017-08-26 12:00:00	95.1729	gpe3	-16.425	-7.2	154.219
Thunnus obesus	BET03	165729	Harris seamount	2017-08-27	95.6729	gpe3	-16.425	-7.225	151.734
Thunnus obesus	BET03	165729	Harris seamount	2017-08-27 12:00:00	96.1729	gpe3	-16.4	-7.275	148.102
Thunnus obesus	BET03	165729	Harris seamount	2017-08-28	96.6729	gpe3	-16.4	-7.325	143.253
Thunnus obesus	BET03	165729	Harris seamount	2017-08-28 12:00:00	97.1729	gpe3	-16.375	-7.325	144.644
Thunnus obesus	BET03	165729	Harris seamount	2017-08-29	97.6729	gpe3	-16.375	-7.325	144.644
Thunnus obesus	BET03	165729	Harris seamount	2017-08-29 12:00:00	98.1729	gpe3	-16.375	-7.375	139.893
Thunnus obesus	BET03	165729	Harris seamount	2017-08-30	98.6729	gpe3	-16.375	-7.375	139.893
Thunnus obesus	BET03	165729	Harris seamount	2017-08-30 12:00:00	99.1729	gpe3	-16.35	-7.4	139.04
Thunnus obesus	BET03	165729	Harris seamount	2017-08-31	99.6729	gpe3	-16.35	-7.425	136.728
Thunnus obesus	BET03	165729	Harris seamount	2017-08-31 12:00:00	100.173	gpe3	-16.3	-7.475	135.429
Thunnus obesus	BET03	165729	Harris seamount	2017-09-01	100.673	gpe3	-16.125	-7.55	141.955
Thunnus obesus	BET03	165729	Harris seamount	2017-09-01 12:00:00	101.173	gpe3	-15.975	-7.6	150.654
Thunnus obesus	BET03	165729	Harris seamount	2017-09-02	101.673	gpe3	-15.825	-7.65	160.772
Thunnus obesus	BET03	165729	Harris seamount	2017-09-02 12:00:00	102.173	gpe3	-15.7	-7.625	173.883
Thunnus obesus	BET03	165729	Harris seamount	2017-09-03	102.673	gpe3	-15.6	-7.6	184.753
Thunnus obesus	BET03	165729	Harris seamount	2017-09-03 12:00:00	103.173	gpe3	-15.425	-7.625	200.304
Thunnus obesus	BET03	165729	Harris seamount	2017-09-04	103.673	gpe3	-15.325	-7.625	210.169
Thunnus obesus	BET03	165729	Harris seamount	2017-09-04 12:00:00	104.173	gpe3	-15.25	-7.65	216.485
Thunnus obesus	BET03	165729	Harris seamount	2017-09-05	104.673	gpe3	-15.2	-7.65	221.523
Thunnus obesus	BET03	165729	Harris seamount	2017-09-05 12:00:00	105.173	gpe3	-15.15	-7.675	225.507
Thunnus obesus	BET03	165729	Harris seamount	2017-09-06	105.673	gpe3	-15.1	-7.7	229.586
Thunnus obesus	BET03	165729	Harris seamount	2017-09-06 12:00:00	106.173	gpe3	-15.1	-7.725	228.592
Thunnus obesus	BET03	165729	Harris seamount	2017-09-07	106.673	gpe3	-15.05	-7.725	233.757
Thunnus obesus	BET03	165729	Harris seamount	2017-09-07 12:00:00	107.173	gpe3	-15.075	-7.75	230.219
Thunnus obesus	BET03	165729	Harris seamount	2017-09-08	107.673	gpe3	-15.1	-7.8	225.789
Thunnus obesus	BET03	165729	Harris seamount	2017-09-08 12:00:00	108.173	gpe3	-15.125	-7.825	222.297
Thunnus obesus	BET03	165729	Harris seamount	2017-09-09	108.673	gpe3	-15.15	-7.85	218.82
Thunnus obesus	BET03	165729	Harris seamount	2017-09-09 12:00:00	109.173	gpe3	-15.2	-7.9	211.911
Thunnus obesus	BET03	165729	Harris seamount	2017-09-10	109.673	gpe3	-15.25	-7.95	205.07
Thunnus obesus	BET03	165729	Harris seamount	2017-09-10 12:00:00	110.173	gpe3	-15.275	-7.95	202.421
Thunnus obesus	BET03	165729	Harris seamount	2017-09-11	110.673	gpe3	-15.35	-8	192.978
Thunnus obesus	BET03	165729	Harris seamount	2017-09-11 12:00:00	111.173	gpe3	-15.4	-8.05	186.264
Thunnus obesus	BET03	165729	Harris seamount	2017-09-12	111.673	gpe3	-15.45	-8.1	179.641
Thunnus obesus	BET03	165729	Harris seamount	2017-09-12 12:00:00	112.173	gpe3	-15.5	-8.125	173.674
Thunnus obesus	BET03	165729	Harris seamount	2017-09-13	112.673	gpe3	-15.55	-8.175	167.193
Thunnus obesus	BET03	165729	Harris seamount	2017-09-13 12:00:00	113.173	gpe3	-15.6	-8.225	160.833
Thunnus obesus	BET03	165729	Harris seamount	2017-09-14	113.673	gpe3	-15.675	-8.275	151.879
Thunnus obesus	BET03	165729	Harris seamount	2017-09-14 12:00:00	114.173	gpe3	-15.725	-8.325	145.798
Thunnus obesus	BET03	165729	Harris seamount	2017-09-15	114.673	gpe3	-15.8	-8.375	137.145
Thunnus obesus	BET03	165729	Harris seamount	2017-09-15 12:00:00	115.173	gpe3	-15.875	-8.45	128.506
Thunnus obesus	BET03	165729	Harris seamount	2017-09-16	115.673	gpe3	-15.9	-8.475	125.733
Thunnus obesus	BET03	165729	Harris seamount	2017-09-16 12:00:00	116.173	gpe3	-15.95	-8.55	120.542
Thunnus obesus	BET03	165729	Harris seamount	2017-09-17	116.673	gpe3	-15.975	-8.55	117.801
Thunnus obesus	BET03	165729	Harris seamount	2017-09-17 12:00:00	117.173	gpe3	-16	-8.6	115.609
Thunnus obesus	BET03	165729	Harris seamount	2017-09-18	117.673	gpe3	-16.025	-8.625	113.265
Thunnus obesus	BET03	165729	Harris seamount	2017-09-18 12:00:00	118.173	gpe3	-16.05	-8.675	111.538
Thunnus obesus	BET03	165729	Harris seamount	2017-09-19	118.673	gpe3	-16.1	-8.725	107.479
Thunnus obesus	BET03	165729	Harris seamount	2017-09-19 12:00:00	119.173	gpe3	-16.15	-8.825	105.785
Thunnus obesus	BET03	165729	Harris seamount	2017-09-20	119.673	gpe3	-16.175	-8.85	104.327
Thunnus obesus	BET03	165729	Harris seamount	2017-09-20 12:00:00	120.173	gpe3	-16.2	-8.85	101.819
Thunnus obesus	BET03	165729	Harris seamount	2017-09-21	120.673	gpe3	-16.25	-8.9	99.3669
Thunnus obesus	BET03	165729	Harris seamount	2017-09-21 12:00:00	121.173	gpe3	-16.275	-8.95	99.7971
Thunnus obesus	BET03	165729	Harris seamount	2017-09-22	121.673	gpe3	-16.3	-9.025	102.251
Thunnus obesus	BET03	165729	Harris seamount	2017-09-22 12:00:00	122.173	gpe3	-16.35	-9.075	101.485
Thunnus obesus	BET03	165729	Harris seamount	2017-09-23	122.673	gpe3	-16.35	-9.15	107.163
Thunnus obesus	BET03	165729	Harris seamount	2017-09-23 12:00:00	123.173	gpe3	-16.35	-9.25	115.239
Thunnus obesus	BET03	165729	Harris seamount	2017-09-24	123.673	gpe3	-16.4	-9.275	113.842
Thunnus obesus	BET03	165729	Harris seamount	2017-09-24 12:00:00	124.173	gpe3	-16.45	-9.3	112.765
Thunnus obesus	BET03	165729	Harris seamount	2017-09-25	124.673	gpe3	-16.475	-9.325	113.506
Thunnus obesus	BET03	165729	Harris seamount	2017-09-25 12:00:00	125.173	gpe3	-16.525	-9.35	112.965
Thunnus obesus	BET03	165729	Harris seamount	2017-09-26	125.673	gpe3	-16.55	-9.375	114.039
Thunnus obesus	BET03	165729	Harris seamount	2017-09-26 12:00:00	126.173	gpe3	-16.6	-9.375	111.529
Thunnus obesus	BET03	165729	Harris seamount	2017-09-27	126.673	gpe3	-16.625	-9.4	112.887
Thunnus obesus	BET03	165729	Harris seamount	2017-09-27 12:00:00	127.173	gpe3	-16.65	-9.425	114.362
Thunnus obesus	BET03	165729	Harris seamount	2017-09-28	127.673	gpe3	-16.65	-9.475	119.526
Thunnus obesus	BET03	165729	Harris seamount	2017-09-28 12:00:00	128.173	gpe3	-16.675	-9.525	123.797
Thunnus obesus	BET03	165729	Harris seamount	2017-09-29	128.673	gpe3	-16.7	-9.55	125.573
Thunnus obesus	BET03	165729	Harris seamount	2017-09-29 12:00:00	129.173	gpe3	-16.7	-9.575	128.226
Thunnus obesus	BET03	165729	Harris seamount	2017-09-30	129.673	gpe3	-16.725	-9.6	130.117
Thunnus obesus	BET03	165729	Harris seamount	2017-09-30 12:00:00	130.173	gpe3	-16.75	-9.65	134.794
Thunnus obesus	BET03	165729	Harris seamount	2017-10-01	130.673	gpe3	-16.75	-9.675	137.494
Thunnus obesus	BET03	165729	Harris seamount	2017-10-01 12:00:00	131.173	gpe3	-16.8	-9.7	139.034
Thunnus obesus	BET03	165729	Harris seamount	2017-10-02	131.673	gpe3	-16.8	-9.7	139.034
Thunnus obesus	BET03	165729	Harris seamount	2017-10-02 12:00:00	132.173	gpe3	-16.825	-9.7	138.531
Thunnus obesus	BET03	165729	Harris seamount	2017-10-03	132.673	gpe3	-16.85	-9.7	138.08
Thunnus obesus	BET03	165729	Harris seamount	2017-10-03 12:00:00	133.173	gpe3	-16.875	-9.675	134.928
Thunnus obesus	BET03	165729	Harris seamount	2017-10-04	133.673	gpe3	-16.875	-9.675	134.928
Thunnus obesus	BET03	165729	Harris seamount	2017-10-04 12:00:00	134.173	gpe3	-16.95	-9.625	128.499
Thunnus obesus	BET03	165729	Harris seamount	2017-10-05	134.673	gpe3	-16.975	-9.6	125.532
Thunnus obesus	BET03	165729	Harris seamount	2017-10-05 12:00:00	135.173	gpe3	-17.05	-9.55	119.742
Thunnus obesus	BET03	165729	Harris seamount	2017-10-06	135.673	gpe3	-17.075	-9.55	119.788
Thunnus obesus	BET03	165729	Harris seamount	2017-10-06 12:00:00	136.173	gpe3	-17.1	-9.525	117.12
Thunnus obesus	BET03	165729	Harris seamount	2017-10-07	136.673	gpe3	-17.15	-9.5	114.767
Thunnus obesus	BET03	165729	Harris seamount	2017-10-07 12:00:00	137.173	gpe3	-17.2	-9.5	115.45
Thunnus obesus	BET03	165729	Harris seamount	2017-10-08	137.673	gpe3	-17.225	-9.5	115.887
Thunnus obesus	BET03	165729	Harris seamount	2017-10-08 12:00:00	138.173	gpe3	-17.275	-9.475	114.237
Thunnus obesus	BET03	165729	Harris seamount	2017-10-09	138.673	gpe3	-17.3	-9.475	114.875
Thunnus obesus	BET03	165729	Harris seamount	2017-10-09 12:00:00	139.173	gpe3	-17.325	-9.475	115.575
Thunnus obesus	BET03	165729	Harris seamount	2017-10-10	139.673	gpe3	-17.325	-9.5	118.257
Thunnus obesus	BET03	165729	Harris seamount	2017-10-10 12:00:00	140.173	gpe3	-17.35	-9.55	124.344
Thunnus obesus	BET03	165729	Harris seamount	2017-10-11	140.673	gpe3	-17.375	-9.55	125.11
Thunnus obesus	BET03	165729	Harris seamount	2017-10-11 12:00:00	141.173	gpe3	-17.4	-9.575	128.578
Thunnus obesus	BET03	165729	Harris seamount	2017-10-12	141.673	gpe3	-17.425	-9.575	129.435
Thunnus obesus	BET03	165729	Harris seamount	2017-10-12 12:00:00	142.173	gpe3	-17.45	-9.6	132.961
Thunnus obesus	BET03	165729	Harris seamount	2017-10-13	142.673	gpe3	-17.5	-9.625	137.479
Thunnus obesus	BET03	165729	Harris seamount	2017-10-13 12:00:00	143.173	gpe3	-17.525	-9.65	141.074
Thunnus obesus	BET03	165729	Harris seamount	2017-10-14	143.673	gpe3	-17.55	-9.725	149.834
Thunnus obesus	BET03	165729	Harris seamount	2017-10-14 12:00:00	144.173	gpe3	-17.575	-9.775	156.014
Thunnus obesus	BET03	165729	Harris seamount	2017-10-15	144.673	gpe3	-17.575	-9.825	161.186
Thunnus obesus	BET03	165729	Harris seamount	2017-10-15 12:00:00	145.173	gpe3	-17.6	-9.875	167.36
Thunnus obesus	BET03	165729	Harris seamount	2017-10-16	145.673	gpe3	-17.625	-9.9	170.954
Thunnus obesus	BET03	165729	Harris seamount	2017-10-16 12:00:00	146.173	gpe3	-17.65	-9.925	174.56
Thunnus obesus	BET03	165729	Harris seamount	2017-10-17	146.673	gpe3	-17.7	-9.925	176.718
Thunnus obesus	BET03	165729	Harris seamount	2017-10-17 12:00:00	147.173	gpe3	-17.75	-9.925	179.019
Thunnus obesus	BET03	165729	Harris seamount	2017-10-18	147.673	gpe3	-17.8	-9.95	183.932
Thunnus obesus	BET03	165729	Harris seamount	2017-10-18 12:00:00	148.173	gpe3	-17.825	-9.975	187.652
Thunnus obesus	BET03	165729	Harris seamount	2017-10-19	148.673	gpe3	-17.875	-10.025	195.113
Thunnus obesus	BET03	165729	Harris seamount	2017-10-19 12:00:00	149.173	gpe3	-17.9	-10.075	201.307
Thunnus obesus	BET03	165729	Harris seamount	2017-10-20	149.673	gpe3	-18	-10.125	211.453
Thunnus obesus	BET03	165729	Harris seamount	2017-10-20 12:00:00	150.173	gpe3	-18.075	-10.175	220.398
Thunnus obesus	BET03	165729	Harris seamount	2017-10-21	150.673	gpe3	-18.15	-10.225	229.422
Thunnus obesus	BET03	165729	Harris seamount	2017-10-21 12:00:00	151.173	gpe3	-18.25	-10.275	240.004
Thunnus obesus	BET03	165729	Harris seamount	2017-10-22	151.673	gpe3	-18.3	-10.325	247.66
Thunnus obesus	BET03	165729	Harris seamount	2017-10-22 12:00:00	152.173	gpe3	-18.35	-10.375	255.323
Thunnus obesus	BET03	165729	Harris seamount	2017-10-23	152.673	gpe3	-18.4	-10.425	262.995
Thunnus obesus	BET03	165729	Harris seamount	2017-10-23 12:00:00	153.173	gpe3	-18.45	-10.475	270.673
Thunnus obesus	BET03	165729	Harris seamount	2017-10-24	153.673	gpe3	-18.55	-10.575	286.048
Thunnus obesus	BET03	165729	Harris seamount	2017-10-24 12:00:00	154.173	gpe3	-18.6	-10.625	293.744
Thunnus obesus	BET03	165729	Harris seamount	2017-10-25	154.673	gpe3	-18.625	-10.65	297.593
Thunnus obesus	BET03	165729	Harris seamount	2017-10-25 12:00:00	155.173	gpe3	-18.575	-10.625	292.168
Thunnus obesus	BET03	165729	Harris seamount	2017-10-26	155.673	gpe3	-18.425	-10.6	280.74
Thunnus obesus	BET03	165729	Harris seamount	2017-10-26 12:00:00	156.173	gpe3	-18.35	-10.6	276.399
Thunnus obesus	BET03	165729	Harris seamount	2017-10-27	156.673	gpe3	-18.3	-10.6	273.603
Thunnus obesus	BET03	165729	Harris seamount	2017-10-27 12:00:00	157.173	gpe3	-18.275	-10.6	272.235
Thunnus obesus	BET03	165729	Harris seamount	2017-10-28	157.673	gpe3	-18.15	-10.625	268.192
Thunnus obesus	BET03	165729	Harris seamount	2017-10-28 12:00:00	158.173	gpe3	-18.1	-10.625	265.763
Thunnus obesus	BET03	165729	Harris seamount	2017-10-29	158.673	gpe3	-18	-10.625	261.18
Thunnus obesus	BET03	165729	Harris seamount	2017-10-29 12:00:00	159.173	gpe3	-17.9	-10.6	254.399
Thunnus obesus	BET03	165729	Harris seamount	2017-10-30	159.673	gpe3	-17.8	-10.575	247.948
Thunnus obesus	BET03	165729	Harris seamount	2017-10-30 12:00:00	160.173	gpe3	-17.7	-10.55	241.853
Thunnus obesus	BET03	165729	Harris seamount	2017-10-31	160.673	gpe3	-17.625	-10.525	236.863
Thunnus obesus	BET03	165729	Harris seamount	2017-10-31 12:00:00	161.173	gpe3	-17.575	-10.5	232.758
Thunnus obesus	BET03	165729	Harris seamount	2017-11-01	161.673	gpe3	-17.575	-10.5	232.758
Thunnus obesus	BET03	165729	Harris seamount	2017-11-01 12:00:00	162.173	gpe3	-17.55	-10.5	232.089
Thunnus obesus	BET03	165729	Harris seamount	2017-11-02	162.673	gpe3	-17.575	-10.5	232.758
Thunnus obesus	BET03	165729	Harris seamount	2017-11-02 12:00:00	163.173	gpe3	-17.6	-10.5	233.457
Thunnus obesus	BET03	165729	Harris seamount	2017-11-03	163.673	gpe3	-17.625	-10.5	234.186
Thunnus obesus	BET03	165729	Harris seamount	2017-11-03 12:00:00	164.173	gpe3	-17.65	-10.5	234.945
Thunnus obesus	BET03	165729	Harris seamount	2017-11-04	164.673	gpe3	-17.65	-10.5	234.945
Thunnus obesus	BET03	165729	Harris seamount	2017-11-04 12:00:00	165.173	gpe3	-17.625	-10.5	234.186
Thunnus obesus	BET03	165729	Harris seamount	2017-11-05	165.673	gpe3	-17.625	-10.525	236.863
Thunnus obesus	BET03	165729	Harris seamount	2017-11-05 12:00:00	166.173	gpe3	-17.6	-10.525	236.142
Thunnus obesus	BET03	165729	Harris seamount	2017-11-06	166.673	gpe3	-17.6	-10.525	236.142
Thunnus obesus	BET03	165729	Harris seamount	2017-11-06 12:00:00	167.173	gpe3	-17.6	-10.525	236.142
Thunnus obesus	BET03	165729	Harris seamount	2017-11-07	167.673	gpe3	-17.6	-10.525	236.142
Thunnus obesus	BET03	165729	Harris seamount	2017-11-07 12:00:00	168.173	gpe3	-17.6	-10.525	236.142
Thunnus obesus	BET03	165729	Harris seamount	2017-11-08	168.673	gpe3	-17.575	-10.55	238.145
Thunnus obesus	BET03	165729	Harris seamount	2017-11-08 12:00:00	169.173	gpe3	-17.575	-10.525	235.45
Thunnus obesus	BET03	165729	Harris seamount	2017-11-09	169.673	gpe3	-17.575	-10.5	232.758
Thunnus obesus	BET03	165729	Harris seamount	2017-11-09 12:00:00	170.173	gpe3	-17.575	-10.475	230.068
Thunnus obesus	BET03	165729	Harris seamount	2017-11-10	170.673	gpe3	-17.575	-10.425	224.694
Thunnus obesus	BET03	165729	Harris seamount	2017-11-10 12:00:00	171.173	gpe3	-17.575	-10.4	222.01
Thunnus obesus	BET03	165729	Harris seamount	2017-11-11	171.673	gpe3	-17.575	-10.375	219.329
Thunnus obesus	BET03	165729	Harris seamount	2017-11-11 12:00:00	172.173	gpe3	-17.55	-10.35	215.931
Thunnus obesus	BET03	165729	Harris seamount	2017-11-12	172.673	gpe3	-17.55	-10.35	215.931
Thunnus obesus	BET03	165729	Harris seamount	2017-11-12 12:00:00	173.173	gpe3	-17.55	-10.35	215.931
Thunnus obesus	BET03	165729	Harris seamount	2017-11-13	173.673	gpe3	-17.525	-10.35	215.244
Thunnus obesus	BET03	165729	Harris seamount	2017-11-13 12:00:00	174.173	gpe3	-17.525	-10.325	212.55
Thunnus obesus	BET03	165729	Harris seamount	2017-11-14	174.673	gpe3	-17.5	-10.275	206.489
Thunnus obesus	BET03	165729	Harris seamount	2017-11-14 12:00:00	175.173	gpe3	-17.45	-10.2	197.1
Thunnus obesus	BET03	165729	Harris seamount	2017-11-15	175.673	gpe3	-17.45	-10.2	197.1
Thunnus obesus	BET03	165729	Harris seamount	2017-11-15 12:00:00	176.173	gpe3	-17.45	-10.2	197.1
Thunnus obesus	BET03	165729	Harris seamount	2017-11-16	176.673	gpe3	-17.45	-10.175	194.393
Thunnus obesus	BET03	165729	Harris seamount	2017-11-16 12:00:00	177.173	gpe3	-17.425	-10.15	191.071
Thunnus obesus	BET03	165729	Harris seamount	2017-11-17	177.673	gpe3	-17.375	-10.1	184.495
Thunnus obesus	BET03	165729	Harris seamount	2017-11-17 12:00:00	178.173	gpe3	-17.35	-10.025	175.783
Thunnus obesus	BET03	165729	Harris seamount	2017-11-18	178.673	gpe3	-17.35	-10.025	175.783
Thunnus obesus	BET03	165729	Harris seamount	2017-11-18 12:00:00	179.173	gpe3	-17.35	-10	173.055
Thunnus obesus	BET03	165729	Harris seamount	2017-11-19	179.673	gpe3	-17.35	-9.975	170.329
Thunnus obesus	BET03	165729	Harris seamount	2017-11-19 12:00:00	180.173	gpe3	-17.35	-9.95	167.604
Thunnus obesus	BET03	165729	Harris seamount	2017-11-20	180.673	gpe3	-17.35	-9.925	164.881
Thunnus obesus	BET03	165729	Harris seamount	2017-11-20 12:00:00	181.173	gpe3	-17.325	-9.925	164.346
Thunnus obesus	BET03	165729	Harris seamount	2017-11-21	181.673	gpe3	-17.35	-9.95	167.604
Thunnus obesus	BET03	165729	Harris seamount	2017-11-21 12:00:00	182.173	gpe3	-17.35	-9.975	170.329
Thunnus obesus	BET03	165729	Harris seamount	2017-11-22	182.673	gpe3	-17.375	-10	173.607
Thunnus obesus	BET03	165729	Harris seamount	2017-11-22 12:00:00	183.173	gpe3	-17.425	-10.025	177.534
Thunnus obesus	BET03	165729	Harris seamount	2017-11-23	183.673	gpe3	-17.55	-10.075	186.545
Thunnus obesus	BET03	165729	Harris seamount	2017-11-23 12:00:00	184.173	gpe3	-17.525	-10.05	183.085
Thunnus obesus	BET03	165729	Harris seamount	2017-11-24	184.673	gpe3	-17.525	-10.025	180.425
Thunnus obesus	BET03	165729	Harris seamount	2017-11-24 12:00:00	185.173	gpe3	-17.5	-10	176.976
Thunnus obesus	BET03	165729	Harris seamount	2017-11-25	185.673	gpe3	-17.475	-9.975	173.546
Thunnus obesus	BET03	165729	Harris seamount	2017-11-25 12:00:00	186.173	gpe3	-17.45	-9.95	170.136
Thunnus obesus	BET03	165729	Harris seamount	2017-11-26	186.673	gpe3	-17.45	-9.925	167.454
Thunnus obesus	BET03	165729	Harris seamount	2017-11-26 12:00:00	187.173	gpe3	-17.45	-9.9	164.776
Thunnus obesus	BET03	165729	Harris seamount	2017-11-27	187.673	gpe3	-17.45	-9.875	162.101
Thunnus obesus	BET03	165729	Harris seamount	2017-11-27 12:00:00	188.173	gpe3	-17.45	-9.85	159.43
Thunnus obesus	BET03	165729	Harris seamount	2017-11-28	188.673	gpe3	-17.4	-9.75	147.239
Thunnus obesus	BET03	165729	Harris seamount	2017-11-28 12:00:00	189.173	gpe3	-17.4	-9.75	147.239
Thunnus obesus	BET03	165729	Harris seamount	2017-11-29	189.673	gpe3	-17.425	-9.725	145.323
Thunnus obesus	BET03	165729	Harris seamount	2017-11-29 12:00:00	190.173	gpe3	-17.4	-9.7	141.885
Thunnus obesus	BET03	165729	Harris seamount	2017-11-30	190.673	gpe3	-17.55	-9.725	149.834
Thunnus obesus	BET03	165729	Harris seamount	2017-11-30 12:00:00	191.173	gpe3	-17.55	-9.7	147.255
Thunnus obesus	BET03	165729	Harris seamount	2017-12-01	191.673	gpe3	-17.525	-9.675	143.656
Thunnus obesus	BET03	165729	Harris seamount	2017-12-01 12:00:00	192.173	gpe3	-17.55	-9.65	142.12
Thunnus obesus	BET03	165729	Harris seamount	2017-12-02	192.673	gpe3	-17.55	-9.575	134.481
Thunnus obesus	BET03	165729	Harris seamount	2017-12-02 12:00:00	193.173	gpe3	-17.55	-9.55	131.954
Thunnus obesus	BET03	165729	Harris seamount	2017-12-03	193.673	gpe3	-17.525	-9.475	123.238
Thunnus obesus	BET03	165729	Harris seamount	2017-12-03 12:00:00	194.173	gpe3	-17.475	-9.4	113.363
Thunnus obesus	BET03	165729	Harris seamount	2017-12-04	194.673	gpe3	-17.475	-9.375	110.842
Thunnus obesus	BET03	165729	Harris seamount	2017-12-04 12:00:00	195.173	gpe3	-17.5	-9.35	109.556
Thunnus obesus	BET03	165729	Harris seamount	2017-12-05	195.673	gpe3	-17.525	-9.325	108.396
Thunnus obesus	BET03	165729	Harris seamount	2017-12-05 12:00:00	196.173	gpe3	-17.525	-9.3	105.975
Thunnus obesus	BET03	165729	Harris seamount	2017-12-06	196.673	gpe3	-17.525	-9.275	103.572
Thunnus obesus	BET03	165729	Harris seamount	2017-12-06 12:00:00	197.173	gpe3	-17.5	-9.275	102.204
Thunnus obesus	BET03	165729	Harris seamount	2017-12-07	197.673	gpe3	-17.525	-9.225	98.8265
Thunnus obesus	BET03	165729	Harris seamount	2017-12-07 12:00:00	198.173	gpe3	-17.525	-9.2	96.4794
Thunnus obesus	BET03	165729	Harris seamount	2017-12-08	198.673	gpe3	-17.525	-9.175	94.1508
Thunnus obesus	BET03	165729	Harris seamount	2017-12-08 12:00:00	199.173	gpe3	-17.525	-9.15	91.8473
Thunnus obesus	BET03	165729	Harris seamount	2017-12-09	199.673	gpe3	-17.55	-9.15	93.4298
Thunnus obesus	BET03	165729	Harris seamount	2017-12-09 12:00:00	200.173	gpe3	-17.55	-9.125	91.1924
Thunnus obesus	BET03	165729	Harris seamount	2017-12-10	200.673	gpe3	-17.55	-9.1	88.9854
Thunnus obesus	BET03	165729	Harris seamount	2017-12-10 12:00:00	201.173	gpe3	-17.55	-9.1	88.9854
Thunnus obesus	BET03	165729	Harris seamount	2017-12-11	201.673	gpe3	-17.575	-9.075	88.5687
Thunnus obesus	BET03	165729	Harris seamount	2017-12-11 12:00:00	202.173	gpe3	-17.55	-9.075	86.8112
Thunnus obesus	BET03	165729	Harris seamount	2017-12-12	202.673	gpe3	-17.475	-9.05	79.5942
Thunnus obesus	BET03	165729	Harris seamount	2017-12-12 12:00:00	203.173	gpe3	-17.45	-9.025	75.7362
Thunnus obesus	BET03	165729	Harris seamount	2017-12-13	203.673	gpe3	-17.4	-8.975	68.0366
Thunnus obesus	BET03	165729	Harris seamount	2017-12-13 12:00:00	204.173	gpe3	-17.375	-8.95	64.1971
Thunnus obesus	BET03	165729	Harris seamount	2017-12-14	204.673	gpe3	-17.35	-8.925	60.3662
Thunnus obesus	BET03	165729	Harris seamount	2017-12-14 12:00:00	205.173	gpe3	-17.35	-8.9	58.0523
Thunnus obesus	BET03	165729	Harris seamount	2017-12-15	205.673	gpe3	-17.325	-8.85	51.9205
Thunnus obesus	BET03	165729	Harris seamount	2017-12-15 12:00:00	206.173	gpe3	-17.3	-8.825	48.0679
Thunnus obesus	BET03	165729	Harris seamount	2017-12-16	206.673	gpe3	-17.3	-8.8	45.8068
Thunnus obesus	BET03	165729	Harris seamount	2017-12-16 12:00:00	207.173	gpe3	-17.275	-8.75	39.7193
Thunnus obesus	BET03	165729	Harris seamount	2017-12-17	207.673	gpe3	-17.25	-8.7	33.6732
Thunnus obesus	BET03	165729	Harris seamount	2017-12-20	210.673	release	-17.3177	-8.5499	30.4993
Thunnus obesus	BET01	165738	Harris seamount	2017-05-22 05:55:00	0	deployment	-17.0517	-8.4491	0.0187836
Thunnus obesus	BET01	165738	Harris seamount	2017-05-22 12:00:00	0.253472	gpe3	-16.875	-8.375	20.2446
Thunnus obesus	BET01	165738	Harris seamount	2017-05-23	0.753472	gpe3	-16.65	-8.325	45.4465
Thunnus obesus	BET01	165738	Harris seamount	2017-05-23 12:00:00	1.25347	gpe3	-16.525	-8.275	60.2412
Thunnus obesus	BET01	165738	Harris seamount	2017-05-24	1.75347	gpe3	-16.325	-8.15	85.7343
Thunnus obesus	BET01	165738	Harris seamount	2017-05-24 12:00:00	2.25347	gpe3	-16.275	-8.125	91.8841
Thunnus obesus	BET01	165738	Harris seamount	2017-05-25 12:00:00	3.25347	gpe3	-16.15	-8.05	107.827
Thunnus obesus	BET01	165738	Harris seamount	2017-05-26	3.75347	gpe3	-16.1	-8.025	113.988
Thunnus obesus	BET01	165738	Harris seamount	2017-05-26 12:00:00	4.25347	gpe3	-16.1	-7.95	117.654
Thunnus obesus	BET01	165738	Harris seamount	2017-05-27 12:00:00	5.25347	gpe3	-15.9	-7.85	142.325
Thunnus obesus	BET01	165738	Harris seamount	2017-05-28	5.75347	gpe3	-15.875	-7.825	146.062
Thunnus obesus	BET01	165738	Harris seamount	2017-05-28 12:00:00	6.25347	gpe3	-15.9	-7.8	144.996
Thunnus obesus	BET01	165738	Harris seamount	2017-05-29	6.75347	gpe3	-15.925	-7.675	150.088
Thunnus obesus	BET01	165738	Harris seamount	2017-05-29 12:00:00	7.25347	gpe3	-15.95	-7.6	152.817
Thunnus obesus	BET01	165738	Harris seamount	2017-05-30	7.75347	gpe3	-15.95	-7.45	163.605
Thunnus obesus	BET01	165738	Harris seamount	2017-05-30 12:00:00	8.25347	gpe3	-15.925	-7.375	171.329
Thunnus obesus	BET01	165738	Harris seamount	2017-05-31	8.75347	gpe3	-15.85	-7.325	181.149
Thunnus obesus	BET01	165738	Harris seamount	2017-05-31 12:00:00	9.25347	gpe3	-15.725	-7.325	191.391
Thunnus obesus	BET01	165738	Harris seamount	2017-06-01	9.75347	gpe3	-15.725	-7.325	191.391
Thunnus obesus	BET01	165738	Harris seamount	2017-06-01 12:00:00	10.2535	gpe3	-15.8	-7.3	187.073
Thunnus obesus	BET01	165738	Harris seamount	2017-06-02	10.7535	gpe3	-15.85	-7.15	195.042
Thunnus obesus	BET01	165738	Harris seamount	2017-06-02 12:00:00	11.2535	gpe3	-15.875	-7.1	197.369
Thunnus obesus	BET01	165738	Harris seamount	2017-06-03	11.7535	gpe3	-15.9	-7.025	202.026
Thunnus obesus	BET01	165738	Harris seamount	2017-06-03 12:00:00	12.2535	gpe3	-15.925	-7	202.513
Thunnus obesus	BET01	165738	Harris seamount	2017-06-04	12.7535	gpe3	-15.975	-6.875	210.566
Thunnus obesus	BET01	165738	Harris seamount	2017-06-04 12:00:00	13.2535	gpe3	-16.075	-6.8	211.746
Thunnus obesus	BET01	165738	Harris seamount	2017-06-05	13.7535	gpe3	-16.125	-6.625	226.216
Thunnus obesus	BET01	165738	Harris seamount	2017-06-05 12:00:00	14.2535	gpe3	-16.125	-6.45	243.76
Thunnus obesus	BET01	165738	Harris seamount	2017-06-06	14.7535	gpe3	-16.15	-6.375	250.262
Thunnus obesus	BET01	165738	Harris seamount	2017-06-06 12:00:00	15.2535	gpe3	-16.175	-6.325	254.324
Thunnus obesus	BET01	165738	Harris seamount	2017-06-07	15.7535	gpe3	-16.225	-6.225	262.697
Thunnus obesus	BET01	165738	Harris seamount	2017-06-07 12:00:00	16.2535	gpe3	-16.25	-6.225	261.757
Thunnus obesus	BET01	165738	Harris seamount	2017-06-08	16.7535	gpe3	-16.325	-6.225	259.093
Thunnus obesus	BET01	165738	Harris seamount	2017-06-08 12:00:00	17.2535	gpe3	-16.325	-6.2	261.74
Thunnus obesus	BET01	165738	Harris seamount	2017-06-09	17.7535	gpe3	-16.325	-6.225	259.093
Thunnus obesus	BET01	165738	Harris seamount	2017-06-09 12:00:00	18.2535	gpe3	-16.2	-6.275	258.47
Thunnus obesus	BET01	165738	Harris seamount	2017-06-10	18.7535	gpe3	-16.125	-6.35	253.911
Thunnus obesus	BET01	165738	Harris seamount	2017-06-10 12:00:00	19.2535	gpe3	-16.1	-6.35	255.029
Thunnus obesus	BET01	165738	Harris seamount	2017-06-11	19.7535	gpe3	-16.075	-6.35	256.171
Thunnus obesus	BET01	165738	Harris seamount	2017-06-11 12:00:00	20.2535	gpe3	-16.075	-6.325	258.699
Thunnus obesus	BET01	165738	Harris seamount	2017-06-12	20.7535	gpe3	-16.075	-6.3	261.232
Thunnus obesus	BET01	165738	Harris seamount	2017-06-12 12:00:00	21.2535	gpe3	-16.05	-6.175	275.062
Thunnus obesus	BET01	165738	Harris seamount	2017-06-13	21.7535	gpe3	-16.025	-6	294.053
Thunnus obesus	BET01	165738	Harris seamount	2017-06-13 12:00:00	22.2535	gpe3	-16.025	-5.85	309.528
Thunnus obesus	BET01	165738	Harris seamount	2017-06-14 12:00:00	23.2535	gpe3	-16.05	-5.675	326.791
Thunnus obesus	BET01	165738	Harris seamount	2017-06-15	23.7535	gpe3	-16.025	-5.625	332.958
Thunnus obesus	BET01	165738	Harris seamount	2017-06-15 12:00:00	24.2535	gpe3	-16	-5.525	344.36
Thunnus obesus	BET01	165738	Harris seamount	2017-06-16 12:00:00	25.2535	gpe3	-15.975	-5.4	358.389
Thunnus obesus	BET01	165738	Harris seamount	2017-06-17	25.7535	gpe3	-16	-5.35	362.754
Thunnus obesus	BET01	165738	Harris seamount	2017-06-17 12:00:00	26.2535	gpe3	-16.05	-5.225	374.295
Thunnus obesus	BET01	165738	Harris seamount	2017-06-18 12:00:00	27.2535	gpe3	-16.05	-5.15	382.275
Thunnus obesus	BET01	165738	Harris seamount	2017-06-19 12:00:00	28.2535	gpe3	-16.075	-5.075	389.5
Thunnus obesus	BET01	165738	Harris seamount	2017-06-20 12:00:00	29.2535	gpe3	-16.275	-5.125	378.575
Thunnus obesus	BET01	165738	Harris seamount	2017-06-21	29.7535	gpe3	-16.375	-5.15	373.514
Thunnus obesus	BET01	165738	Harris seamount	2017-06-21 12:00:00	30.2535	gpe3	-16.4	-5.15	372.975
Thunnus obesus	BET01	165738	Harris seamount	2017-06-22	30.7535	gpe3	-16.375	-5.15	373.514
Thunnus obesus	BET01	165738	Harris seamount	2017-06-22 12:00:00	31.2535	gpe3	-16.375	-5.15	373.514
Thunnus obesus	BET01	165738	Harris seamount	2017-06-23	31.7535	gpe3	-16.4	-5.175	370.246
Thunnus obesus	BET01	165738	Harris seamount	2017-06-23 12:00:00	32.2535	gpe3	-16.4	-5.2	367.519
Thunnus obesus	BET01	165738	Harris seamount	2017-06-24	32.7535	gpe3	-16.4	-5.2	367.519
Thunnus obesus	BET01	165738	Harris seamount	2017-06-24 12:00:00	33.2535	gpe3	-16.425	-5.2	366.992
Thunnus obesus	BET01	165738	Harris seamount	2017-06-25 12:00:00	34.2535	gpe3	-16.475	-5.3	355.048
Thunnus obesus	BET01	165738	Harris seamount	2017-06-26	34.7535	gpe3	-16.45	-5.35	350.089
Thunnus obesus	BET01	165738	Harris seamount	2017-06-26 12:00:00	35.2535	gpe3	-16.425	-5.375	347.894
Thunnus obesus	BET01	165738	Harris seamount	2017-06-27	35.7535	gpe3	-16.4	-5.425	343.011
Thunnus obesus	BET01	165738	Harris seamount	2017-06-27 12:00:00	36.2535	gpe3	-16.4	-5.475	337.574
Thunnus obesus	BET01	165738	Harris seamount	2017-06-28	36.7535	gpe3	-16.375	-5.575	327.33
Thunnus obesus	BET01	165738	Harris seamount	2017-06-28 12:00:00	37.2535	gpe3	-16.375	-5.675	316.509
Thunnus obesus	BET01	165738	Harris seamount	2017-06-29 12:00:00	38.2535	gpe3	-16.35	-5.9	292.957
Thunnus obesus	BET01	165738	Harris seamount	2017-06-30 12:00:00	39.2535	gpe3	-16.375	-6.025	278.821
Thunnus obesus	BET01	165738	Harris seamount	2017-07-01	39.7535	gpe3	-16.4	-6.075	272.729
Thunnus obesus	BET01	165738	Harris seamount	2017-07-01 12:00:00	40.2535	gpe3	-16.4	-6.1	270.047
Thunnus obesus	BET01	165738	Harris seamount	2017-07-02	40.7535	gpe3	-16.425	-6.15	263.957
Thunnus obesus	BET01	165738	Harris seamount	2017-07-02 12:00:00	41.2535	gpe3	-16.45	-6.175	260.562
Thunnus obesus	BET01	165738	Harris seamount	2017-07-03	41.7535	gpe3	-16.5	-6.225	253.816
Thunnus obesus	BET01	165738	Harris seamount	2017-07-03 12:00:00	42.2535	gpe3	-16.45	-6.3	247.138
Thunnus obesus	BET01	165738	Harris seamount	2017-07-04	42.7535	gpe3	-16.425	-6.35	242.55
Thunnus obesus	BET01	165738	Harris seamount	2017-07-04 12:00:00	43.2535	gpe3	-16.45	-6.4	236.439
Thunnus obesus	BET01	165738	Harris seamount	2017-07-05	43.7535	gpe3	-16.5	-6.45	229.591
Thunnus obesus	BET01	165738	Harris seamount	2017-07-05 12:00:00	44.2535	gpe3	-16.525	-6.525	220.819
Thunnus obesus	BET01	165738	Harris seamount	2017-07-06	44.7535	gpe3	-16.55	-6.65	206.683
Thunnus obesus	BET01	165738	Harris seamount	2017-07-06 12:00:00	45.2535	gpe3	-16.55	-6.775	193.317
Thunnus obesus	BET01	165738	Harris seamount	2017-07-07	45.7535	gpe3	-16.55	-6.9	180.031
Thunnus obesus	BET01	165738	Harris seamount	2017-07-07 12:00:00	46.2535	gpe3	-16.55	-7.075	161.604
Thunnus obesus	BET01	165738	Harris seamount	2017-07-08	46.7535	gpe3	-16.575	-7.3	137.258
Thunnus obesus	BET01	165738	Harris seamount	2017-07-08 12:00:00	47.2535	gpe3	-16.6	-7.575	108.296
Thunnus obesus	BET01	165738	Harris seamount	2017-07-09	47.7535	gpe3	-16.675	-7.875	75.231
Thunnus obesus	BET01	165738	Harris seamount	2017-07-09 12:00:00	48.2535	gpe3	-16.85	-8.125	41.4374
Thunnus obesus	BET01	165738	Harris seamount	2017-07-09 22:00:00	48.6701	release	-17.0532	-8.4681	0.0378276
Thunnus obesus	BET04	165739	Harris seamount	2017-05-23 07:58:00	0	deployment	-17.0658	-8.43497	1.67243
Thunnus obesus	BET04	165739	Harris seamount	2017-05-23 12:00:00	0.168056	gpe3	-17	-8.4	6.98377
Thunnus obesus	BET04	165739	Harris seamount	2017-05-24	0.668056	gpe3	-16.875	-8.4	19.347
Thunnus obesus	BET04	165739	Harris seamount	2017-05-24 12:00:00	1.16806	gpe3	-16.8	-8.4	27.3947
Thunnus obesus	BET04	165739	Harris seamount	2017-05-25 12:00:00	2.16806	gpe3	-16.625	-8.4	46.4474
Thunnus obesus	BET04	165739	Harris seamount	2017-05-26 12:00:00	3.16806	gpe3	-16.475	-8.375	63.1611
Thunnus obesus	BET04	165739	Harris seamount	2017-05-27	3.66806	gpe3	-16.425	-8.375	68.6217
Thunnus obesus	BET04	165739	Harris seamount	2017-05-27 12:00:00	4.16806	gpe3	-16.4	-8.35	71.716
Thunnus obesus	BET04	165739	Harris seamount	2017-05-28	4.66806	gpe3	-16.375	-8.35	74.4368
Thunnus obesus	BET04	165739	Harris seamount	2017-05-28 12:00:00	5.16806	gpe3	-16.35	-8.325	77.5942
Thunnus obesus	BET04	165739	Harris seamount	2017-05-29	5.66806	gpe3	-16.325	-8.3	80.8178
Thunnus obesus	BET04	165739	Harris seamount	2017-05-29 12:00:00	6.16806	gpe3	-16.325	-8.2	83.7628
Thunnus obesus	BET04	165739	Harris seamount	2017-05-30	6.66806	gpe3	-16.325	-8.125	86.8358
Thunnus obesus	BET04	165739	Harris seamount	2017-05-30 12:00:00	7.16806	gpe3	-16.325	-8.1	88.0114
Thunnus obesus	BET04	165739	Harris seamount	2017-05-31	7.66806	gpe3	-16.4	-8.025	84.9392
Thunnus obesus	BET04	165739	Harris seamount	2017-05-31 12:00:00	8.16806	gpe3	-16.55	-7.875	83.509
Thunnus obesus	BET04	165739	Harris seamount	2017-06-01	8.66806	gpe3	-16.625	-7.775	87.5705
Thunnus obesus	BET04	165739	Harris seamount	2017-06-01 12:00:00	9.16806	gpe3	-16.625	-7.675	97.1758
Thunnus obesus	BET04	165739	Harris seamount	2017-06-02	9.66806	gpe3	-16.625	-7.6	104.574
Thunnus obesus	BET04	165739	Harris seamount	2017-06-02 12:00:00	10.1681	gpe3	-16.575	-7.525	114.501
Thunnus obesus	BET04	165739	Harris seamount	2017-06-03	10.6681	gpe3	-16.525	-7.425	126.911
Thunnus obesus	BET04	165739	Harris seamount	2017-06-03 12:00:00	11.1681	gpe3	-16.525	-7.4	129.395
Thunnus obesus	BET04	165739	Harris seamount	2017-06-04	11.6681	gpe3	-16.55	-7.35	133.241
Thunnus obesus	BET04	165739	Harris seamount	2017-06-04 12:00:00	12.1681	gpe3	-16.6	-7.3	136.237
Thunnus obesus	BET04	165739	Harris seamount	2017-06-05	12.6681	gpe3	-16.65	-7.225	142.249
Thunnus obesus	BET04	165739	Harris seamount	2017-06-05 12:00:00	13.1681	gpe3	-16.675	-7.175	146.753
Thunnus obesus	BET04	165739	Harris seamount	2017-06-06	13.6681	gpe3	-16.675	-7.15	149.424
Thunnus obesus	BET04	165739	Harris seamount	2017-06-06 12:00:00	14.1681	gpe3	-16.675	-7.15	149.424
Thunnus obesus	BET04	165739	Harris seamount	2017-06-07	14.6681	gpe3	-16.65	-7.125	152.867
Thunnus obesus	BET04	165739	Harris seamount	2017-06-07 12:00:00	15.1681	gpe3	-16.65	-7.1	155.532
Thunnus obesus	BET04	165739	Harris seamount	2017-06-08	15.6681	gpe3	-16.625	-7.075	158.987
Thunnus obesus	BET04	165739	Harris seamount	2017-06-08 12:00:00	16.1681	gpe3	-16.6	-7.05	162.463
Thunnus obesus	BET04	165739	Harris seamount	2017-06-09	16.6681	gpe3	-16.6	-6.95	173.091
Thunnus obesus	BET04	165739	Harris seamount	2017-06-09 12:00:00	17.1681	gpe3	-16.6	-6.875	181.101
Thunnus obesus	BET04	165739	Harris seamount	2017-06-10	17.6681	gpe3	-16.625	-6.8	188.438
Thunnus obesus	BET04	165739	Harris seamount	2017-06-10 12:00:00	18.1681	gpe3	-16.625	-6.675	201.935
Thunnus obesus	BET04	165739	Harris seamount	2017-06-11	18.6681	gpe3	-16.65	-6.575	212.183
Thunnus obesus	BET04	165739	Harris seamount	2017-06-11 12:00:00	19.1681	gpe3	-16.675	-6.4	230.749
Thunnus obesus	BET04	165739	Harris seamount	2017-06-12	19.6681	gpe3	-16.725	-6.3	240.818
Thunnus obesus	BET04	165739	Harris seamount	2017-06-12 12:00:00	20.1681	gpe3	-16.775	-6.2	251.094
Thunnus obesus	BET04	165739	Harris seamount	2017-06-13	20.6681	gpe3	-16.775	-6.15	256.614
Thunnus obesus	BET04	165739	Harris seamount	2017-06-13 12:00:00	21.1681	gpe3	-16.65	-6.05	269.569
Thunnus obesus	BET04	165739	Harris seamount	2017-06-14	21.6681	gpe3	-16.575	-5.9	287.429
Thunnus obesus	BET04	165739	Harris seamount	2017-06-14 12:00:00	22.1681	gpe3	-16.525	-5.85	293.932
Thunnus obesus	BET04	165739	Harris seamount	2017-06-15	22.6681	gpe3	-16.45	-5.75	306.519
Thunnus obesus	BET04	165739	Harris seamount	2017-06-15 12:00:00	23.1681	gpe3	-16.425	-5.7	312.547
Thunnus obesus	BET04	165739	Harris seamount	2017-06-16	23.6681	gpe3	-16.425	-5.625	320.688
Thunnus obesus	BET04	165739	Harris seamount	2017-06-16 12:00:00	24.1681	gpe3	-16.425	-5.6	323.404
Thunnus obesus	BET04	165739	Harris seamount	2017-06-17	24.6681	gpe3	-16.425	-5.55	328.84
Thunnus obesus	BET04	165739	Harris seamount	2017-06-17 12:00:00	25.1681	gpe3	-16.45	-5.525	330.997
Thunnus obesus	BET04	165739	Harris seamount	2017-06-18	25.6681	gpe3	-16.55	-5.5	331.713
Thunnus obesus	BET04	165739	Harris seamount	2017-06-18 12:00:00	26.1681	gpe3	-16.6	-5.45	336.339
Thunnus obesus	BET04	165739	Harris seamount	2017-06-19	26.6681	gpe3	-16.625	-5.375	344.203
Thunnus obesus	BET04	165739	Harris seamount	2017-06-19 12:00:00	27.1681	gpe3	-16.625	-5.35	346.958
Thunnus obesus	BET04	165739	Harris seamount	2017-06-20	27.6681	gpe3	-16.625	-5.275	355.223
Thunnus obesus	BET04	165739	Harris seamount	2017-06-20 12:00:00	28.1681	gpe3	-16.625	-5.25	357.979
Thunnus obesus	BET04	165739	Harris seamount	2017-06-21	28.6681	gpe3	-16.6	-5.225	361.104
Thunnus obesus	BET04	165739	Harris seamount	2017-06-21 12:00:00	29.1681	gpe3	-16.6	-5.175	366.612
Thunnus obesus	BET04	165739	Harris seamount	2017-06-22	29.6681	gpe3	-16.6	-5.15	369.367
Thunnus obesus	BET04	165739	Harris seamount	2017-06-22 12:00:00	30.1681	gpe3	-16.625	-5.125	371.763
Thunnus obesus	BET04	165739	Harris seamount	2017-06-23	30.6681	gpe3	-16.675	-5.1	373.87
Thunnus obesus	BET04	165739	Harris seamount	2017-06-23 12:00:00	31.1681	gpe3	-16.7	-5.1	373.574
Thunnus obesus	BET04	165739	Harris seamount	2017-06-24	31.6681	gpe3	-16.775	-5.1	372.808
Thunnus obesus	BET04	165739	Harris seamount	2017-06-24 12:00:00	32.1681	gpe3	-16.775	-5.1	372.808
Thunnus obesus	BET04	165739	Harris seamount	2017-06-25	32.6681	gpe3	-16.725	-5.125	370.531
Thunnus obesus	BET04	165739	Harris seamount	2017-06-25 12:00:00	33.1681	gpe3	-16.675	-5.15	368.344
Thunnus obesus	BET04	165739	Harris seamount	2017-06-26	33.6681	gpe3	-16.65	-5.175	365.905
Thunnus obesus	BET04	165739	Harris seamount	2017-06-26 12:00:00	34.1681	gpe3	-16.65	-5.175	365.905
Thunnus obesus	BET04	165739	Harris seamount	2017-06-27	34.6681	gpe3	-16.625	-5.225	360.735
Thunnus obesus	BET04	165739	Harris seamount	2017-06-27 12:00:00	35.1681	gpe3	-16.55	-5.275	356.41
Thunnus obesus	BET04	165739	Harris seamount	2017-06-28	35.6681	gpe3	-16.425	-5.275	358.802
Thunnus obesus	BET04	165739	Harris seamount	2017-06-28 12:00:00	36.1681	gpe3	-16.4	-5.275	359.342
Thunnus obesus	BET04	165739	Harris seamount	2017-06-29	36.6681	gpe3	-16.4	-5.3	356.618
Thunnus obesus	BET04	165739	Harris seamount	2017-06-29 12:00:00	37.1681	gpe3	-16.375	-5.325	354.463
Thunnus obesus	BET04	165739	Harris seamount	2017-06-30	37.6681	gpe3	-16.4	-5.375	348.451
Thunnus obesus	BET04	165739	Harris seamount	2017-06-30 12:00:00	38.1681	gpe3	-16.4	-5.375	348.451
Thunnus obesus	BET04	165739	Harris seamount	2017-07-01	38.6681	gpe3	-16.375	-5.45	340.883
Thunnus obesus	BET04	165739	Harris seamount	2017-07-01 12:00:00	39.1681	gpe3	-16.375	-5.475	338.17
Thunnus obesus	BET04	165739	Harris seamount	2017-07-02	39.6681	gpe3	-16.375	-5.525	332.747
Thunnus obesus	BET04	165739	Harris seamount	2017-07-02 12:00:00	40.1681	gpe3	-16.375	-5.475	338.17
Thunnus obesus	BET04	165739	Harris seamount	2017-07-03	40.6681	gpe3	-16.4	-5.425	343.011
Thunnus obesus	BET04	165739	Harris seamount	2017-07-03 12:00:00	41.1681	gpe3	-16.4	-5.425	343.011
Thunnus obesus	BET04	165739	Harris seamount	2017-07-04	41.6681	gpe3	-16.375	-5.425	343.597
Thunnus obesus	BET04	165739	Harris seamount	2017-07-04 12:00:00	42.1681	gpe3	-16.375	-5.45	340.883
Thunnus obesus	BET04	165739	Harris seamount	2017-07-05	42.6681	gpe3	-16.375	-5.5	335.458
Thunnus obesus	BET04	165739	Harris seamount	2017-07-05 12:00:00	43.1681	gpe3	-16.35	-5.525	333.374
Thunnus obesus	BET04	165739	Harris seamount	2017-07-06	43.6681	gpe3	-16.25	-5.575	330.734
Thunnus obesus	BET04	165739	Harris seamount	2017-07-06 12:00:00	44.1681	gpe3	-16.275	-5.6	327.325
Thunnus obesus	BET04	165739	Harris seamount	2017-07-07	44.6681	gpe3	-16.275	-5.625	324.641
Thunnus obesus	BET04	165739	Harris seamount	2017-07-07 12:00:00	45.1681	gpe3	-16.275	-5.65	321.959
Thunnus obesus	BET04	165739	Harris seamount	2017-07-08	45.6681	gpe3	-16.225	-5.675	320.798
Thunnus obesus	BET04	165739	Harris seamount	2017-07-08 12:00:00	46.1681	gpe3	-16.175	-5.775	311.807
Thunnus obesus	BET04	165739	Harris seamount	2017-07-09	46.6681	gpe3	-16.175	-5.825	306.523
Thunnus obesus	BET04	165739	Harris seamount	2017-07-09 12:00:00	47.1681	gpe3	-16.2	-5.8	308.315
Thunnus obesus	BET04	165739	Harris seamount	2017-07-10	47.6681	gpe3	-16.275	-5.775	308.576
Thunnus obesus	BET04	165739	Harris seamount	2017-07-10 12:00:00	48.1681	gpe3	-16.375	-5.725	311.106
Thunnus obesus	BET04	165739	Harris seamount	2017-07-11	48.6681	gpe3	-16.575	-5.5	331.265
Thunnus obesus	BET04	165739	Harris seamount	2017-07-11 12:00:00	49.1681	gpe3	-16.625	-5.55	324.935
Thunnus obesus	BET04	165739	Harris seamount	2017-07-12	49.6681	gpe3	-16.65	-5.625	316.288
Thunnus obesus	BET04	165739	Harris seamount	2017-07-12 12:00:00	50.1681	gpe3	-16.775	-5.625	314.659
Thunnus obesus	BET04	165739	Harris seamount	2017-07-13	50.6681	gpe3	-16.875	-5.675	308.238
Thunnus obesus	BET04	165739	Harris seamount	2017-07-13 12:00:00	51.1681	gpe3	-16.925	-5.7	305.164
Thunnus obesus	BET04	165739	Harris seamount	2017-07-14	51.6681	gpe3	-17.05	-5.775	296.51
Thunnus obesus	BET04	165739	Harris seamount	2017-07-14 12:00:00	52.1681	gpe3	-17.15	-5.85	288.38
Thunnus obesus	BET04	165739	Harris seamount	2017-07-15	52.6681	gpe3	-17.325	-5.85	289.756
Thunnus obesus	BET04	165739	Harris seamount	2017-07-15 12:00:00	53.1681	gpe3	-17.4	-5.875	287.981
Thunnus obesus	BET04	165739	Harris seamount	2017-07-16	53.6681	gpe3	-17.375	-5.75	301.422
Thunnus obesus	BET04	165739	Harris seamount	2017-07-16 12:00:00	54.1681	gpe3	-17.25	-5.775	297.326
Thunnus obesus	BET04	165739	Harris seamount	2017-07-17	54.6681	gpe3	-17.15	-5.8	293.935
Thunnus obesus	BET04	165739	Harris seamount	2017-07-17 12:00:00	55.1681	gpe3	-17.1	-5.8	293.781
Thunnus obesus	BET04	165739	Harris seamount	2017-07-18	55.6681	gpe3	-17.075	-5.775	296.523
Thunnus obesus	BET04	165739	Harris seamount	2017-07-18 12:00:00	56.1681	gpe3	-17.1	-5.75	299.34
Thunnus obesus	BET04	165739	Harris seamount	2017-07-19	56.6681	gpe3	-17.125	-5.725	302.182
Thunnus obesus	BET04	165739	Harris seamount	2017-07-19 12:00:00	57.1681	gpe3	-17.125	-5.725	302.182
Thunnus obesus	BET04	165739	Harris seamount	2017-07-20	57.6681	gpe3	-17.15	-5.7	305.048
Thunnus obesus	BET04	165739	Harris seamount	2017-07-20 12:00:00	58.1681	gpe3	-17.15	-5.75	299.491
Thunnus obesus	BET04	165739	Harris seamount	2017-07-21	58.6681	gpe3	-17.15	-5.8	293.935
Thunnus obesus	BET04	165739	Harris seamount	2017-07-21 12:00:00	59.1681	gpe3	-17.15	-5.8	293.935
Thunnus obesus	BET04	165739	Harris seamount	2017-07-22	59.6681	gpe3	-17.125	-5.8	293.846
Thunnus obesus	BET04	165739	Harris seamount	2017-07-22 12:00:00	60.1681	gpe3	-17.125	-5.825	291.067
Thunnus obesus	BET04	165739	Harris seamount	2017-07-23	60.6681	gpe3	-17.125	-5.825	291.067
Thunnus obesus	BET04	165739	Harris seamount	2017-07-23 12:00:00	61.1681	gpe3	-17.1	-5.825	291.002
Thunnus obesus	BET04	165739	Harris seamount	2017-07-24	61.6681	gpe3	-16.975	-5.8	293.848
Thunnus obesus	BET04	165739	Harris seamount	2017-07-24 12:00:00	62.1681	gpe3	-16.975	-5.8	293.848
Thunnus obesus	BET04	165739	Harris seamount	2017-07-25	62.6681	gpe3	-16.95	-5.825	291.161
Thunnus obesus	BET04	165739	Harris seamount	2017-07-25 12:00:00	63.1681	gpe3	-16.925	-5.875	285.726
Thunnus obesus	BET04	165739	Harris seamount	2017-07-26	63.6681	gpe3	-16.925	-5.9	282.949
Thunnus obesus	BET04	165739	Harris seamount	2017-07-26 12:00:00	64.1681	gpe3	-16.95	-5.925	280.05
Thunnus obesus	BET04	165739	Harris seamount	2017-07-27	64.6681	gpe3	-16.975	-5.975	274.397
Thunnus obesus	BET04	165739	Harris seamount	2017-07-27 12:00:00	65.1681	gpe3	-16.95	-6.075	263.384
Thunnus obesus	BET04	165739	Harris seamount	2017-07-28	65.6681	gpe3	-16.925	-6.125	257.963
Thunnus obesus	BET04	165739	Harris seamount	2017-07-28 12:00:00	66.1681	gpe3	-16.9	-6.15	255.351
Thunnus obesus	BET04	165739	Harris seamount	2017-07-29	66.6681	gpe3	-16.875	-6.175	252.773
Thunnus obesus	BET04	165739	Harris seamount	2017-07-29 12:00:00	67.1681	gpe3	-16.75	-6.3	240.423
Thunnus obesus	BET04	165739	Harris seamount	2017-07-30	67.6681	gpe3	-16.625	-6.375	234.521
Thunnus obesus	BET04	165739	Harris seamount	2017-07-30 12:00:00	68.1681	gpe3	-16.6	-6.425	229.652
Thunnus obesus	BET04	165739	Harris seamount	2017-07-31	68.6681	gpe3	-16.5	-6.55	218.882
Thunnus obesus	BET04	165739	Harris seamount	2017-07-31 12:00:00	69.1681	gpe3	-16.4	-6.6	216.921
Thunnus obesus	BET04	165739	Harris seamount	2017-08-01	69.6681	gpe3	-16.35	-6.625	216.197
Thunnus obesus	BET04	165739	Harris seamount	2017-08-01 12:00:00	70.1681	gpe3	-16.35	-6.625	216.197
Thunnus obesus	BET04	165739	Harris seamount	2017-08-02	70.6681	gpe3	-16.35	-6.625	216.197
Thunnus obesus	BET04	165739	Harris seamount	2017-08-02 12:00:00	71.1681	gpe3	-16.35	-6.625	216.197
Thunnus obesus	BET04	165739	Harris seamount	2017-08-03	71.6681	gpe3	-16.35	-6.625	216.197
Thunnus obesus	BET04	165739	Harris seamount	2017-08-03 12:00:00	72.1681	gpe3	-16.225	-6.625	221.476
Thunnus obesus	BET04	165739	Harris seamount	2017-08-04	72.6681	gpe3	-16.175	-6.65	221.283
Thunnus obesus	BET04	165739	Harris seamount	2017-08-04 12:00:00	73.1681	gpe3	-16.2	-6.65	220.099
Thunnus obesus	BET04	165739	Harris seamount	2017-08-05	73.6681	gpe3	-16.225	-6.625	221.476
Thunnus obesus	BET04	165739	Harris seamount	2017-08-05 12:00:00	74.1681	gpe3	-16.25	-6.65	217.815
Thunnus obesus	BET04	165739	Harris seamount	2017-08-06	74.6681	gpe3	-16.275	-6.65	216.716
Thunnus obesus	BET04	165739	Harris seamount	2017-08-06 12:00:00	75.1681	gpe3	-16.325	-6.65	214.609
Thunnus obesus	BET04	165739	Harris seamount	2017-08-07	75.6681	gpe3	-16.375	-6.675	210.02
Thunnus obesus	BET04	165739	Harris seamount	2017-08-07 12:00:00	76.1681	gpe3	-16.4	-6.725	203.845
Thunnus obesus	BET04	165739	Harris seamount	2017-08-08	76.6681	gpe3	-16.425	-6.75	200.281
Thunnus obesus	BET04	165739	Harris seamount	2017-08-08 12:00:00	77.1681	gpe3	-16.425	-6.8	195.067
Thunnus obesus	BET04	165739	Harris seamount	2017-08-09	77.6681	gpe3	-16.425	-6.825	192.467
Thunnus obesus	BET04	165739	Harris seamount	2017-08-09 12:00:00	78.1681	gpe3	-16.425	-6.825	192.467
Thunnus obesus	BET04	165739	Harris seamount	2017-08-10	78.6681	gpe3	-16.4	-6.75	201.243
Thunnus obesus	BET04	165739	Harris seamount	2017-08-10 12:00:00	79.1681	gpe3	-16.6	-7.1	157.175
Thunnus obesus	BET04	165739	Harris seamount	2017-08-11	79.6681	gpe3	-16.625	-7.1	156.331
Thunnus obesus	BET04	165739	Harris seamount	2017-08-11 12:00:00	80.1681	gpe3	-16.375	-6.7	207.421
Thunnus obesus	BET04	165739	Harris seamount	2017-08-12	80.6681	gpe3	-16.3	-6.7	210.519
Thunnus obesus	BET04	165739	Harris seamount	2017-08-12 12:00:00	81.1681	gpe3	-16.175	-6.7	216.288
Thunnus obesus	BET04	165739	Harris seamount	2017-08-13	81.6681	gpe3	-16.15	-6.725	215.055
Thunnus obesus	BET04	165739	Harris seamount	2017-08-13 12:00:00	82.1681	gpe3	-16.15	-6.725	215.055
Thunnus obesus	BET04	165739	Harris seamount	2017-08-14	82.6681	gpe3	-16.15	-6.775	210.132
Thunnus obesus	BET04	165739	Harris seamount	2017-08-14 12:00:00	83.1681	gpe3	-16.15	-6.875	200.386
Thunnus obesus	BET04	165739	Harris seamount	2017-08-15	83.6681	gpe3	-16.15	-6.925	195.567
Thunnus obesus	BET04	165739	Harris seamount	2017-08-15 12:00:00	84.1681	gpe3	-16.2	-6.85	200.178
Thunnus obesus	BET04	165739	Harris seamount	2017-08-16	84.6681	gpe3	-16.35	-6.85	193.015
Thunnus obesus	BET04	165739	Harris seamount	2017-08-16 12:00:00	85.1681	gpe3	-16.525	-6.875	183.528
Thunnus obesus	BET04	165739	Harris seamount	2017-08-17	85.6681	gpe3	-16.575	-6.875	181.872
Thunnus obesus	BET04	165739	Harris seamount	2017-08-17 12:00:00	86.1681	gpe3	-16.6	-6.875	181.101
Thunnus obesus	BET04	165739	Harris seamount	2017-08-18	86.6681	gpe3	-16.575	-6.9	179.21
Thunnus obesus	BET04	165739	Harris seamount	2017-08-18 12:00:00	87.1681	gpe3	-16.45	-6.925	181.099
Thunnus obesus	BET04	165739	Harris seamount	2017-08-19	87.6681	gpe3	-16.4	-6.95	180.618
Thunnus obesus	BET04	165739	Harris seamount	2017-08-19 12:00:00	88.1681	gpe3	-16.425	-6.975	176.981
Thunnus obesus	BET04	165739	Harris seamount	2017-08-20	88.6681	gpe3	-16.45	-6.975	175.93
Thunnus obesus	BET04	165739	Harris seamount	2017-08-20 12:00:00	89.1681	gpe3	-16.45	-6.975	175.93
Thunnus obesus	BET04	165739	Harris seamount	2017-08-21	89.6681	gpe3	-16.475	-7	172.327
Thunnus obesus	BET04	165739	Harris seamount	2017-08-21 12:00:00	90.1681	gpe3	-16.475	-7	172.327
Thunnus obesus	BET04	165739	Harris seamount	2017-08-22	90.6681	gpe3	-16.45	-7.025	170.787
Thunnus obesus	BET04	165739	Harris seamount	2017-08-22 12:00:00	91.1681	gpe3	-16.4	-7.025	172.987
Thunnus obesus	BET04	165739	Harris seamount	2017-08-23	91.6681	gpe3	-16.375	-7.025	174.142
Thunnus obesus	BET04	165739	Harris seamount	2017-08-23 12:00:00	92.1681	gpe3	-16.375	-7.025	174.142
Thunnus obesus	BET04	165739	Harris seamount	2017-08-24	92.6681	gpe3	-16.4	-7.05	170.458
Thunnus obesus	BET04	165739	Harris seamount	2017-08-24 12:00:00	93.1681	gpe3	-16.4	-7.05	170.458
Thunnus obesus	BET04	165739	Harris seamount	2017-08-25	93.6681	gpe3	-16.425	-7.05	169.323
Thunnus obesus	BET04	165739	Harris seamount	2017-08-25 12:00:00	94.1681	gpe3	-16.45	-7.05	168.225
Thunnus obesus	BET04	165739	Harris seamount	2017-08-26	94.6681	gpe3	-16.55	-7.05	164.222
Thunnus obesus	BET04	165739	Harris seamount	2017-08-26 12:00:00	95.1681	gpe3	-16.55	-7.05	164.222
Thunnus obesus	BET04	165739	Harris seamount	2017-08-27	95.6681	gpe3	-16.525	-7.05	165.163
Thunnus obesus	BET04	165739	Harris seamount	2017-08-27 12:00:00	96.1681	gpe3	-16.55	-7.075	161.604
Thunnus obesus	BET04	165739	Harris seamount	2017-08-28	96.6681	gpe3	-16.5	-7.1	160.976
Thunnus obesus	BET04	165739	Harris seamount	2017-08-28 12:00:00	97.1681	gpe3	-16.4	-7.15	160.425
Thunnus obesus	BET04	165739	Harris seamount	2017-08-29	97.6681	gpe3	-16.35	-7.175	160.504
Thunnus obesus	BET04	165739	Harris seamount	2017-08-29 12:00:00	98.1681	gpe3	-16.325	-7.2	159.426
Thunnus obesus	BET04	165739	Harris seamount	2017-08-30	98.6681	gpe3	-16.2	-7.325	155.384
Thunnus obesus	BET04	165739	Harris seamount	2017-08-30 12:00:00	99.1681	gpe3	-16.175	-7.375	152.685
Thunnus obesus	BET04	165739	Harris seamount	2017-08-31	99.6681	gpe3	-16.35	-7.375	141.368
Thunnus obesus	BET04	165739	Harris seamount	2017-08-31 12:00:00	100.168	gpe3	-16.35	-7.4	139.04
Thunnus obesus	BET04	165739	Harris seamount	2017-09-01	100.668	gpe3	-16.25	-7.425	143.196
Thunnus obesus	BET04	165739	Harris seamount	2017-09-01 12:00:00	101.168	gpe3	-16.15	-7.45	148.107
Thunnus obesus	BET04	165739	Harris seamount	2017-09-02	101.668	gpe3	-16.1	-7.5	147.831
Thunnus obesus	BET04	165739	Harris seamount	2017-09-02 12:00:00	102.168	gpe3	-15.95	-7.525	158.083
Thunnus obesus	BET04	165739	Harris seamount	2017-09-03	102.668	gpe3	-15.9	-7.55	160.585
Thunnus obesus	BET04	165739	Harris seamount	2017-09-03 12:00:00	103.168	gpe3	-15.9	-7.55	160.585
Thunnus obesus	BET04	165739	Harris seamount	2017-09-04	103.668	gpe3	-15.9	-7.525	162.324
Thunnus obesus	BET04	165739	Harris seamount	2017-09-04 12:00:00	104.168	gpe3	-15.9	-7.5	164.09
Thunnus obesus	BET04	165739	Harris seamount	2017-09-05	104.668	gpe3	-15.9	-7.475	165.885
Thunnus obesus	BET04	165739	Harris seamount	2017-09-05 12:00:00	105.168	gpe3	-15.9	-7.475	165.885
Thunnus obesus	BET04	165739	Harris seamount	2017-09-06	105.668	gpe3	-15.9	-7.45	167.707
Thunnus obesus	BET04	165739	Harris seamount	2017-09-06 12:00:00	106.168	gpe3	-15.9	-7.475	165.885
Thunnus obesus	BET04	165739	Harris seamount	2017-09-07	106.668	gpe3	-15.9	-7.5	164.09
Thunnus obesus	BET04	165739	Harris seamount	2017-09-07 12:00:00	107.168	gpe3	-15.95	-7.525	158.083
Thunnus obesus	BET04	165739	Harris seamount	2017-09-08	107.668	gpe3	-16.125	-7.575	140.021
Thunnus obesus	BET04	165739	Harris seamount	2017-09-08 12:00:00	108.168	gpe3	-16.3	-7.6	124.659
Thunnus obesus	BET04	165739	Harris seamount	2017-09-09	108.668	gpe3	-16.375	-7.625	117.205
Thunnus obesus	BET04	165739	Harris seamount	2017-09-09 12:00:00	109.168	gpe3	-16.4	-7.6	117.692
Thunnus obesus	BET04	165739	Harris seamount	2017-09-10	109.668	gpe3	-16.55	-7.6	108.503
Thunnus obesus	BET04	165739	Harris seamount	2017-09-10 12:00:00	110.168	gpe3	-16.625	-7.6	104.574
Thunnus obesus	BET04	165739	Harris seamount	2017-09-11	110.668	gpe3	-16.675	-7.575	104.792
Thunnus obesus	BET04	165739	Harris seamount	2017-09-11 12:00:00	111.168	gpe3	-16.725	-7.6	100.155
Thunnus obesus	BET04	165739	Harris seamount	2017-09-12	111.668	gpe3	-16.8	-7.65	92.202
Thunnus obesus	BET04	165739	Harris seamount	2017-09-12 12:00:00	112.168	gpe3	-16.8	-7.675	89.5507
Thunnus obesus	BET04	165739	Harris seamount	2017-09-13	112.668	gpe3	-16.8	-7.725	84.2729
Thunnus obesus	BET04	165739	Harris seamount	2017-09-13 12:00:00	113.168	gpe3	-16.85	-7.75	79.9735
Thunnus obesus	BET04	165739	Harris seamount	2017-09-14	113.668	gpe3	-16.925	-7.775	75.3877
Thunnus obesus	BET04	165739	Harris seamount	2017-09-14 12:00:00	114.168	gpe3	-16.95	-7.8	72.1874
Thunnus obesus	BET04	165739	Harris seamount	2017-09-15	114.668	gpe3	-16.975	-7.825	69.059
Thunnus obesus	BET04	165739	Harris seamount	2017-09-15 12:00:00	115.168	gpe3	-16.975	-7.85	66.3
Thunnus obesus	BET04	165739	Harris seamount	2017-09-16	115.668	gpe3	-16.975	-7.9	60.7875
Thunnus obesus	BET04	165739	Harris seamount	2017-09-16 12:00:00	116.168	gpe3	-17.025	-7.9	60.2854
Thunnus obesus	BET04	165739	Harris seamount	2017-09-17	116.668	gpe3	-17.1	-7.925	57.6976
Thunnus obesus	BET04	165739	Harris seamount	2017-09-17 12:00:00	117.168	gpe3	-17.125	-7.95	55.2695
Thunnus obesus	BET04	165739	Harris seamount	2017-09-18	117.668	gpe3	-17.175	-7.975	53.6497
Thunnus obesus	BET04	165739	Harris seamount	2017-09-18 12:00:00	118.168	gpe3	-17.175	-8	50.9655
Thunnus obesus	BET04	165739	Harris seamount	2017-09-19	118.668	gpe3	-17.175	-8	50.9655
Thunnus obesus	BET04	165739	Harris seamount	2017-09-19 12:00:00	119.168	gpe3	-17.15	-7.975	53.0178
Thunnus obesus	BET04	165739	Harris seamount	2017-09-20	119.668	gpe3	-16.95	-7.95	55.7567
Thunnus obesus	BET04	165739	Harris seamount	2017-09-20 12:00:00	120.168	gpe3	-16.825	-7.95	59.9631
Thunnus obesus	BET04	165739	Harris seamount	2017-09-21	120.668	gpe3	-16.625	-7.95	71.8026
Thunnus obesus	BET04	165739	Harris seamount	2017-09-21 12:00:00	121.168	gpe3	-16.625	-7.975	69.7023
Thunnus obesus	BET04	165739	Harris seamount	2017-09-22	121.668	gpe3	-16.575	-8	71.5293
Thunnus obesus	BET04	165739	Harris seamount	2017-09-22 12:00:00	122.168	gpe3	-16.55	-8	73.546
Thunnus obesus	BET04	165739	Harris seamount	2017-09-23	122.668	gpe3	-16.475	-7.975	81.6068
Thunnus obesus	BET04	165739	Harris seamount	2017-09-23 12:00:00	123.168	gpe3	-16.45	-7.975	83.7419
Thunnus obesus	BET04	165739	Harris seamount	2017-09-24	123.668	gpe3	-16.4	-7.95	89.7893
Thunnus obesus	BET04	165739	Harris seamount	2017-09-24 12:00:00	124.168	gpe3	-16.4	-7.975	88.1147
Thunnus obesus	BET04	165739	Harris seamount	2017-09-25	124.668	gpe3	-16.35	-8	91.0696
Thunnus obesus	BET04	165739	Harris seamount	2017-09-25 12:00:00	125.168	gpe3	-16.3	-8	95.7395
Thunnus obesus	BET04	165739	Harris seamount	2017-09-26	125.668	gpe3	-16.2	-7.975	106.655
Thunnus obesus	BET04	165739	Harris seamount	2017-09-26 12:00:00	126.168	gpe3	-16.15	-7.975	111.487
Thunnus obesus	BET04	165739	Harris seamount	2017-09-27	126.668	gpe3	-16.15	-7.95	112.817
Thunnus obesus	BET04	165739	Harris seamount	2017-09-27 12:00:00	127.168	gpe3	-16.125	-7.975	113.926
Thunnus obesus	BET04	165739	Harris seamount	2017-09-28	127.668	gpe3	-16.15	-7.975	111.487
Thunnus obesus	BET04	165739	Harris seamount	2017-09-28 12:00:00	128.168	gpe3	-16.175	-7.975	109.063
Thunnus obesus	BET04	165739	Harris seamount	2017-09-29	128.668	gpe3	-16.2	-8	105.321
Thunnus obesus	BET04	165739	Harris seamount	2017-09-29 12:00:00	129.168	gpe3	-16.325	-8	93.3932
Thunnus obesus	BET04	165739	Harris seamount	2017-09-30	129.668	gpe3	-16.525	-8.025	73.8227
Thunnus obesus	BET04	165739	Harris seamount	2017-09-30 12:00:00	130.168	gpe3	-16.675	-8.025	61.8902
Thunnus obesus	BET04	165739	Harris seamount	2017-10-01	130.668	gpe3	-16.85	-8.05	48.7336
Thunnus obesus	BET04	165739	Harris seamount	2017-10-01 12:00:00	131.168	gpe3	-16.95	-8.075	42.2076
Thunnus obesus	BET04	165739	Harris seamount	2017-10-02	131.668	gpe3	-17.1	-8.1	38.3675
Thunnus obesus	BET04	165739	Harris seamount	2017-10-02 12:00:00	132.168	gpe3	-17.125	-8.1	38.8497
Thunnus obesus	BET04	165739	Harris seamount	2017-10-02 16:00:00	132.335	release	-17.8161	-8.2234	87.4344
Thunnus albacares	YFT117	169007	Southern seamounts	2018-02-17 09:54:00	0	deployment	-12.0741	-9.76935	0
Thunnus albacares	YFT117	169007	Southern seamounts	2018-02-17 12:00:00	0.0875	gpe3	-12.125	-9.875	12.0333
Thunnus albacares	YFT117	169007	Southern seamounts	2018-02-18 12:00:00	1.0875	gpe3	-12.3	-9.875	23.5342
Thunnus albacares	YFT117	169007	Southern seamounts	2018-02-19	1.5875	gpe3	-12.425	-9.9	37.0109
Thunnus albacares	YFT117	169007	Southern seamounts	2018-02-19 12:00:00	2.0875	gpe3	-12.55	-9.9	32.1776
Thunnus albacares	YFT117	169007	Southern seamounts	2018-02-20 12:00:00	3.0875	gpe3	-12.525	-9.95	37.5404
Thunnus albacares	YFT117	169007	Southern seamounts	2018-02-21 12:00:00	4.0875	gpe3	-12.55	-9.975	37.1711
Thunnus albacares	YFT117	169007	Southern seamounts	2018-02-22	4.5875	gpe3	-12.625	-9.975	31.5596
Thunnus albacares	YFT117	169007	Southern seamounts	2018-02-22 12:00:00	5.0875	gpe3	-12.65	-9.975	29.9571
Thunnus albacares	YFT117	169007	Southern seamounts	2018-02-23 12:00:00	6.0875	gpe3	-12.675	-9.925	23.8265
Thunnus albacares	YFT117	169007	Southern seamounts	2018-02-24 12:00:00	7.0875	gpe3	-12.75	-9.9	17.5229
Thunnus albacares	YFT117	169007	Southern seamounts	2018-02-25 12:00:00	8.0875	gpe3	-12.875	-10.1	39.3809
Thunnus albacares	YFT117	169007	Southern seamounts	2018-02-26 12:00:00	9.0875	gpe3	-12.95	-10.225	54.7721
Thunnus albacares	YFT117	169007	Southern seamounts	2018-02-27 12:00:00	10.0875	gpe3	-13.025	-10.375	73.1317
Thunnus albacares	YFT117	169007	Southern seamounts	2018-02-28	10.5875	gpe3	-13.1	-10.425	81.2234
Thunnus albacares	YFT117	169007	Southern seamounts	2018-02-28 12:00:00	11.0875	gpe3	-13.125	-10.475	87.4083
Thunnus albacares	YFT117	169007	Southern seamounts	2018-03-01 12:00:00	12.0875	gpe3	-13.15	-10.55	96.1564
Thunnus albacares	YFT117	169007	Southern seamounts	2018-03-02 12:00:00	13.0875	gpe3	-13.275	-10.5	97.2681
Thunnus albacares	YFT117	169007	Southern seamounts	2018-03-03	13.5875	gpe3	-13.375	-10.45	98.7898
Thunnus albacares	YFT117	169007	Southern seamounts	2018-03-03 12:00:00	14.0875	gpe3	-13.475	-10.4	101.782
Thunnus albacares	YFT117	169007	Southern seamounts	2018-03-04 12:00:00	15.0875	gpe3	-13.625	-10.325	108.746
Thunnus albacares	YFT117	169007	Southern seamounts	2018-03-05 12:00:00	16.0875	gpe3	-13.8	-10.1	113.689
Thunnus albacares	YFT117	169007	Southern seamounts	2018-03-06	16.5875	gpe3	-13.875	-9.95	116.962
Thunnus albacares	YFT117	169007	Southern seamounts	2018-03-06 12:00:00	17.0875	gpe3	-13.9	-9.875	118.296
Thunnus albacares	YFT117	169007	Southern seamounts	2018-03-07 12:00:00	18.0875	gpe3	-13.975	-9.65	125.83
Thunnus albacares	YFT117	169007	Southern seamounts	2018-03-08 12:00:00	19.0875	gpe3	-13.95	-9.55	124.422
Thunnus albacares	YFT117	169007	Southern seamounts	2018-03-09	19.5875	gpe3	-14.225	-9.4	157.327
Thunnus albacares	YFT117	169007	Southern seamounts	2018-03-09 12:00:00	20.0875	gpe3	-14.35	-9.375	171.31
Thunnus albacares	YFT117	169007	Southern seamounts	2018-03-10 12:00:00	21.0875	gpe3	-14.55	-9.275	195.327
Thunnus albacares	YFT117	169007	Southern seamounts	2018-03-11 12:00:00	22.0875	gpe3	-14.65	-9.125	210.705
Thunnus albacares	YFT117	169007	Southern seamounts	2018-03-12	22.5875	gpe3	-14.675	-9	218.127
Thunnus albacares	YFT117	169007	Southern seamounts	2018-03-12 12:00:00	23.0875	gpe3	-14.7	-8.925	223.899
Thunnus albacares	YFT117	169007	Southern seamounts	2018-03-13 12:00:00	24.0875	gpe3	-14.8	-8.7	244.73
Thunnus albacares	YFT117	169007	Southern seamounts	2018-03-14 12:00:00	25.0875	gpe3	-14.875	-8.6	257.307
Thunnus albacares	YFT117	169007	Southern seamounts	2018-03-15	25.5875	gpe3	-14.925	-8.475	269.088
Thunnus albacares	YFT117	169007	Southern seamounts	2018-03-15 12:00:00	26.0875	gpe3	-14.975	-8.425	276.686
Thunnus albacares	YFT117	169007	Southern seamounts	2018-03-16 12:00:00	27.0875	gpe3	-15.1	-8.35	292.767
Thunnus albacares	YFT117	169007	Southern seamounts	2018-03-17 12:00:00	28.0875	gpe3	-15.175	-8.25	305.683
Thunnus albacares	YFT117	169007	Southern seamounts	2018-03-18	28.5875	gpe3	-15.2	-8.15	314.114
Thunnus albacares	YFT117	169007	Southern seamounts	2018-03-18 12:00:00	29.0875	gpe3	-15.2	-8.125	315.685
Thunnus albacares	YFT117	169007	Southern seamounts	2018-03-19 12:00:00	30.0875	gpe3	-15.225	-8	325.997
Thunnus albacares	YFT117	169007	Southern seamounts	2018-03-20 12:00:00	31.0875	gpe3	-15.35	-7.975	338.78
Thunnus albacares	YFT117	169007	Southern seamounts	2018-03-21	31.5875	gpe3	-15.375	-8	339.437
Thunnus albacares	YFT117	169007	Southern seamounts	2018-03-21 12:00:00	32.0875	gpe3	-15.375	-8.05	336.301
Thunnus albacares	YFT117	169007	Southern seamounts	2018-03-22 12:00:00	33.0875	gpe3	-15.325	-8.075	330.183
Thunnus albacares	YFT117	169007	Southern seamounts	2018-03-23 12:00:00	34.0875	gpe3	-14.95	-8.3	281.988
Thunnus albacares	YFT117	169007	Southern seamounts	2018-03-24	34.5875	gpe3	-14.675	-8.55	241.384
Thunnus albacares	YFT117	169007	Southern seamounts	2018-03-24 12:00:00	35.0875	gpe3	-14.325	-8.85	191.07
Thunnus albacares	YFT117	169007	Southern seamounts	2018-03-25 12:00:00	36.0875	gpe3	-13.875	-9.2	128.926
Thunnus albacares	YFT117	169007	Southern seamounts	2018-03-26 12:00:00	37.0875	gpe3	-13.475	-9.375	81.0445
Thunnus albacares	YFT117	169007	Southern seamounts	2018-03-27	37.5875	gpe3	-13.225	-9.425	55.0669
Thunnus albacares	YFT117	169007	Southern seamounts	2018-03-27 12:00:00	38.0875	gpe3	-13.05	-9.475	37.28
Thunnus albacares	YFT117	169007	Southern seamounts	2018-03-28 12:00:00	39.0875	gpe3	-12.7	-9.6	18.4403
Thunnus albacares	YFT117	169007	Southern seamounts	2018-03-29	39.5875	gpe3	-12.625	-9.625	22.7468
Thunnus albacares	YFT117	169007	Southern seamounts	2018-03-29 12:00:00	40.0875	gpe3	-12.575	-9.65	26.4727
Thunnus albacares	YFT117	169007	Southern seamounts	2018-03-30	40.5875	gpe3	-12.4	-9.675	32.7953
Thunnus albacares	YFT117	169007	Southern seamounts	2018-03-30 12:00:00	41.0875	gpe3	-12.2	-9.7	11.841
Thunnus albacares	YFT117	169007	Southern seamounts	2018-03-30 20:00:00	41.4208	release	-12.09	-9.773	0.44955
Thunnus albacares	YFT108	169009	Southern seamounts	2018-01-25 07:27:00	0	deployment	-12.8213	-9.7403	0
Thunnus albacares	YFT108	169009	Southern seamounts	2018-01-25 12:00:00	0.189583	gpe3	-12.825	-9.85	11.0775
Thunnus albacares	YFT108	169009	Southern seamounts	2018-01-26	0.689583	gpe3	-12.7	-9.9	19.9805
Thunnus albacares	YFT108	169009	Southern seamounts	2018-01-26 12:00:00	1.18958	gpe3	-12.675	-9.95	26.1352
Thunnus albacares	YFT108	169009	Southern seamounts	2018-01-27	1.68958	gpe3	-12.65	-10.025	34.7186
Thunnus albacares	YFT108	169009	Southern seamounts	2018-01-27 12:00:00	2.18958	gpe3	-12.65	-10.075	39.6882
Thunnus albacares	YFT108	169009	Southern seamounts	2018-01-28 12:00:00	3.18958	gpe3	-12.65	-10.125	44.7967
Thunnus albacares	YFT108	169009	Southern seamounts	2018-01-29 12:00:00	4.18958	gpe3	-12.725	-10.15	45.1675
Thunnus albacares	YFT108	169009	Southern seamounts	2018-01-30	4.68958	gpe3	-12.8	-10.2	49.9072
Thunnus albacares	YFT108	169009	Southern seamounts	2018-01-30 12:00:00	5.18958	gpe3	-12.825	-10.25	55.5037
Thunnus albacares	YFT108	169009	Southern seamounts	2018-02-01 12:00:00	7.18958	gpe3	-12.85	-10.35	66.7263
Thunnus albacares	YFT108	169009	Southern seamounts	2018-02-02 12:00:00	8.18958	gpe3	-12.65	-10.45	79.4922
Thunnus albacares	YFT108	169009	Southern seamounts	2018-02-03 12:00:00	9.18958	gpe3	-12.65	-10.55	90.3955
Thunnus albacares	YFT108	169009	Southern seamounts	2018-02-04 12:00:00	10.1896	gpe3	-12.675	-10.6	95.4297
Thunnus albacares	YFT108	169009	Southern seamounts	2018-02-05	10.6896	gpe3	-12.725	-10.65	100.319
Thunnus albacares	YFT108	169009	Southern seamounts	2018-02-05 12:00:00	11.1896	gpe3	-12.775	-10.7	105.552
Thunnus albacares	YFT108	169009	Southern seamounts	2018-02-06 12:00:00	12.1896	gpe3	-12.85	-10.8	116.714
Thunnus albacares	YFT108	169009	Southern seamounts	2018-02-07 12:00:00	13.1896	gpe3	-12.85	-10.85	122.271
Thunnus albacares	YFT108	169009	Southern seamounts	2018-02-08	13.6896	gpe3	-12.875	-10.875	125.165
Thunnus albacares	YFT108	169009	Southern seamounts	2018-02-08 12:00:00	14.1896	gpe3	-12.9	-10.9	128.113
Thunnus albacares	YFT108	169009	Southern seamounts	2018-02-09 12:00:00	15.1896	gpe3	-13.075	-10.95	136.348
Thunnus albacares	YFT108	169009	Southern seamounts	2018-02-10	15.6896	gpe3	-13.175	-11.025	147.064
Thunnus albacares	YFT108	169009	Southern seamounts	2018-02-10 12:00:00	16.1896	gpe3	-13.25	-11.125	160.05
Thunnus albacares	YFT108	169009	Southern seamounts	2018-02-11	16.6896	gpe3	-13.325	-11.3	181.075
Thunnus albacares	YFT108	169009	Southern seamounts	2018-02-11 12:00:00	17.1896	gpe3	-13.375	-11.4	193.343
Thunnus albacares	YFT108	169009	Southern seamounts	2018-02-12 12:00:00	18.1896	gpe3	-13.65	-11.65	230.068
Thunnus albacares	YFT108	169009	Southern seamounts	2018-02-13 12:00:00	19.1896	gpe3	-14.075	-11.85	270.903
Thunnus albacares	YFT108	169009	Southern seamounts	2018-02-14 12:00:00	20.1896	gpe3	-14.575	-12.1	324.091
Thunnus albacares	YFT108	169009	Southern seamounts	2018-02-15 12:00:00	21.1896	gpe3	-14.8	-12.175	345.615
Thunnus albacares	YFT108	169009	Southern seamounts	2018-02-16 12:00:00	22.1896	gpe3	-14.85	-12.175	349.046
Thunnus albacares	YFT108	169009	Southern seamounts	2018-02-17	22.6896	gpe3	-14.875	-12.125	346.531
Thunnus albacares	YFT108	169009	Southern seamounts	2018-02-17 12:00:00	23.1896	gpe3	-14.925	-12.125	350.082
Thunnus albacares	YFT108	169009	Southern seamounts	2018-02-18 12:00:00	24.1896	gpe3	-14.925	-12.1	347.992
Thunnus albacares	YFT108	169009	Southern seamounts	2018-02-19 12:00:00	25.1896	gpe3	-14.925	-12.125	350.082
Thunnus albacares	YFT108	169009	Southern seamounts	2018-02-20	25.6896	gpe3	-14.85	-12.125	344.774
Thunnus albacares	YFT108	169009	Southern seamounts	2018-02-20 12:00:00	26.1896	gpe3	-14.775	-12.125	339.582
Thunnus albacares	YFT108	169009	Southern seamounts	2018-02-21 12:00:00	27.1896	gpe3	-14.475	-12.125	320.066
Thunnus albacares	YFT108	169009	Southern seamounts	2018-02-22 12:00:00	28.1896	gpe3	-14.25	-12.15	309.307
Thunnus albacares	YFT108	169009	Southern seamounts	2018-02-23	28.6896	gpe3	-14.075	-12.225	307.594
Thunnus albacares	YFT108	169009	Southern seamounts	2018-02-23 12:00:00	29.1896	gpe3	-13.975	-12.325	313.005
Thunnus albacares	YFT108	169009	Southern seamounts	2018-02-24 12:00:00	30.1896	gpe3	-13.875	-12.4	316.49
Thunnus albacares	YFT108	169009	Southern seamounts	2018-02-25 12:00:00	31.1896	gpe3	-13.65	-12.5	318.993
Thunnus albacares	YFT108	169009	Southern seamounts	2018-02-26	31.6896	gpe3	-13.525	-12.55	320.755
Thunnus albacares	YFT108	169009	Southern seamounts	2018-02-26 12:00:00	32.1896	gpe3	-13.425	-12.575	321.012
Thunnus albacares	YFT108	169009	Southern seamounts	2018-02-27 12:00:00	33.1896	gpe3	-13.4	-12.575	320.457
Thunnus albacares	YFT108	169009	Southern seamounts	2018-02-28 12:00:00	34.1896	gpe3	-13.45	-12.575	321.589
Thunnus albacares	YFT108	169009	Southern seamounts	2018-03-01	34.6896	gpe3	-13.55	-12.575	324.117
Thunnus albacares	YFT108	169009	Southern seamounts	2018-03-01 12:00:00	35.1896	gpe3	-13.625	-12.525	320.894
Thunnus albacares	YFT108	169009	Southern seamounts	2018-03-02 12:00:00	36.1896	gpe3	-13.675	-12.45	314.475
Thunnus albacares	YFT108	169009	Southern seamounts	2018-03-03	36.6896	gpe3	-13.675	-12.375	306.53
Thunnus albacares	YFT108	169009	Southern seamounts	2018-03-03 12:00:00	37.1896	gpe3	-13.6	-12.225	288.165
Thunnus albacares	YFT108	169009	Southern seamounts	2018-03-04	37.6896	gpe3	-13.5	-12.075	269.053
Thunnus albacares	YFT108	169009	Southern seamounts	2018-03-04 12:00:00	38.1896	gpe3	-13.425	-12	258.826
Thunnus albacares	YFT108	169009	Southern seamounts	2018-03-05 12:00:00	39.1896	gpe3	-13.225	-11.8	232.222
Thunnus albacares	YFT108	169009	Southern seamounts	2018-03-06	39.6896	gpe3	-13.2	-11.8	231.71
Thunnus albacares	YFT108	169009	Southern seamounts	2018-03-06 12:00:00	40.1896	gpe3	-13.1	-11.675	216.212
Thunnus albacares	YFT108	169009	Southern seamounts	2018-03-07	40.6896	gpe3	-12.975	-11.475	192.51
Thunnus albacares	YFT108	169009	Southern seamounts	2018-03-07 12:00:00	41.1896	gpe3	-12.9	-11.325	175.277
Thunnus albacares	YFT108	169009	Southern seamounts	2018-03-09	42.6896	gpe3	-12.65	-11	139.882
Thunnus albacares	YFT108	169009	Southern seamounts	2018-03-09 12:00:00	43.1896	gpe3	-12.6	-10.8	118.725
Thunnus albacares	YFT108	169009	Southern seamounts	2018-03-10	43.6896	gpe3	-12.55	-10.6	98.3547
Thunnus albacares	YFT108	169009	Southern seamounts	2018-03-10 12:00:00	44.1896	gpe3	-12.55	-10.45	82.4781
Thunnus albacares	YFT108	169009	Southern seamounts	2018-03-11 12:00:00	45.1896	gpe3	-12.55	-10.175	54.6279
Thunnus albacares	YFT108	169009	Southern seamounts	2018-03-12 12:00:00	46.1896	gpe3	-12.55	-10.075	45.38
Thunnus albacares	YFT108	169009	Southern seamounts	2018-03-13	46.6896	gpe3	-12.525	-9.95	37.5404
Thunnus albacares	YFT108	169009	Southern seamounts	2018-03-13 12:00:00	47.1896	gpe3	-12.525	-9.9	34.5529
Thunnus albacares	YFT108	169009	Southern seamounts	2018-03-14 12:00:00	48.1896	release	-12.2575	-9.6333	21.474
Thunnus obesus	BET11	169011	Southern seamounts	2018-02-17 08:28:00	0	deployment	-12.078	-9.76758	0.234945
Thunnus obesus	BET11	169011	Southern seamounts	2018-02-17 12:00:00	0.147222	gpe3	-12.125	-9.875	12.0333
Thunnus obesus	BET11	169011	Southern seamounts	2018-02-18	0.647222	gpe3	-12.375	-10.1	46.6979
Thunnus obesus	BET11	169011	Southern seamounts	2018-02-18 12:00:00	1.14722	gpe3	-12.45	-10.175	58.3309
Thunnus obesus	BET11	169011	Southern seamounts	2018-02-19	1.64722	gpe3	-12.575	-10.225	58.2743
Thunnus obesus	BET11	169011	Southern seamounts	2018-02-19 12:00:00	2.14722	gpe3	-12.675	-10.275	59.9079
Thunnus obesus	BET11	169011	Southern seamounts	2018-02-20	2.64722	gpe3	-12.825	-10.35	66.621
Thunnus obesus	BET11	169011	Southern seamounts	2018-02-20 12:00:00	3.14722	gpe3	-12.925	-10.375	70.4448
Thunnus obesus	BET11	169011	Southern seamounts	2018-02-21	3.64722	gpe3	-13.075	-10.4	77.6176
Thunnus obesus	BET11	169011	Southern seamounts	2018-02-21 12:00:00	4.14722	gpe3	-13.175	-10.45	87.1799
Thunnus obesus	BET11	169011	Southern seamounts	2018-02-22 12:00:00	5.14722	gpe3	-13.4	-10.55	109.362
Thunnus obesus	BET11	169011	Southern seamounts	2018-02-23 12:00:00	6.14722	gpe3	-13.575	-10.65	129.806
Thunnus obesus	BET11	169011	Southern seamounts	2018-02-24	6.64722	gpe3	-13.65	-10.675	137.226
Thunnus obesus	BET11	169011	Southern seamounts	2018-02-24 12:00:00	7.14722	gpe3	-13.75	-10.75	150.724
Thunnus obesus	BET11	169011	Southern seamounts	2018-02-25	7.64722	gpe3	-13.825	-10.8	160.366
Thunnus obesus	BET11	169011	Southern seamounts	2018-02-25 12:00:00	8.14722	gpe3	-13.85	-10.825	164.262
Thunnus obesus	BET11	169011	Southern seamounts	2018-02-26 12:00:00	9.14722	gpe3	-14.05	-10.875	183.663
Thunnus obesus	BET11	169011	Southern seamounts	2018-02-27	9.64722	gpe3	-14.1	-10.9	189.559
Thunnus obesus	BET11	169011	Southern seamounts	2018-02-28	10.6472	gpe3	-14.3	-10.95	209.689
Thunnus obesus	BET11	169011	Southern seamounts	2018-02-28 12:00:00	11.1472	gpe3	-14.375	-11.025	221.315
Thunnus obesus	BET11	169011	Southern seamounts	2018-03-01	11.6472	gpe3	-14.425	-11.05	227.29
Thunnus obesus	BET11	169011	Southern seamounts	2018-03-01 12:00:00	12.1472	gpe3	-14.575	-11.1	243.536
Thunnus obesus	BET11	169011	Southern seamounts	2018-03-02	12.6472	gpe3	-14.625	-11.125	249.549
Thunnus obesus	BET11	169011	Southern seamounts	2018-03-02 04:00:00	12.8139	release	-14.6601	-11.0632	248.492
Thunnus albacares	YFT115	169013	Southern seamounts	2018-02-17 09:20:00	0	deployment	-12.0701	-9.76975	0.337006
Thunnus albacares	YFT115	169013	Southern seamounts	2018-02-17 12:00:00	0.111111	gpe3	-12.125	-9.85	9.26921
Thunnus albacares	YFT115	169013	Southern seamounts	2018-02-18 12:00:00	1.11111	gpe3	-12.325	-9.875	25.9259
Thunnus albacares	YFT115	169013	Southern seamounts	2018-02-19	1.61111	gpe3	-12.375	-9.875	30.8809
Thunnus albacares	YFT115	169013	Southern seamounts	2018-02-19 12:00:00	2.11111	gpe3	-12.35	-9.875	28.3793
Thunnus albacares	YFT115	169013	Southern seamounts	2018-02-20 12:00:00	3.11111	gpe3	-12.3	-9.875	23.5342
Thunnus albacares	YFT115	169013	Southern seamounts	2018-02-21 12:00:00	4.11111	gpe3	-12.275	-9.875	21.2264
Thunnus albacares	YFT115	169013	Southern seamounts	2018-02-22 12:00:00	5.11111	gpe3	-12.275	-9.875	21.2264
Thunnus albacares	YFT115	169013	Southern seamounts	2018-02-23 12:00:00	6.11111	gpe3	-12.3	-9.875	23.5342
Thunnus albacares	YFT115	169013	Southern seamounts	2018-02-24 12:00:00	7.11111	gpe3	-12.325	-9.9	27.3267
Thunnus albacares	YFT115	169013	Southern seamounts	2018-02-25 12:00:00	8.11111	gpe3	-12.325	-10.075	41.2412
Thunnus albacares	YFT115	169013	Southern seamounts	2018-02-27 12:00:00	10.1111	gpe3	-12.55	-10.45	82.4781
Thunnus albacares	YFT115	169013	Southern seamounts	2018-02-28 12:00:00	11.1111	gpe3	-12.6	-10.625	99.6726
Thunnus albacares	YFT115	169013	Southern seamounts	2018-03-03 12:00:00	14.1111	gpe3	-12.55	-10.425	79.8639
Thunnus albacares	YFT115	169013	Southern seamounts	2018-03-04 12:00:00	15.1111	gpe3	-12.5	-10.125	53.1309
Thunnus albacares	YFT115	169013	Southern seamounts	2018-03-05 12:00:00	16.1111	gpe3	-12.45	-9.8	36.8391
Thunnus albacares	YFT115	169013	Southern seamounts	2018-03-06 12:00:00	17.1111	gpe3	-12.45	-9.6	41.0678
Thunnus albacares	YFT115	169013	Southern seamounts	2018-03-07 12:00:00	18.1111	gpe3	-12.375	-9.575	35.5232
Thunnus albacares	YFT115	169013	Southern seamounts	2018-03-08 12:00:00	19.1111	gpe3	-12.375	-9.6	33.9305
Thunnus albacares	YFT115	169013	Southern seamounts	2018-03-09	19.6111	gpe3	-12.375	-9.625	32.4979
Thunnus albacares	YFT113	169015	Southern seamounts	2018-02-17 09:06:00	0	deployment	-12.0718	-9.7701	0.14501
Thunnus albacares	YFT113	169015	Southern seamounts	2018-02-17 12:00:00	0.120833	gpe3	-12.125	-9.825	6.51855
Thunnus albacares	YFT113	169015	Southern seamounts	2018-02-18	0.620833	gpe3	-12.4	-9.8	31.3931
Thunnus albacares	YFT113	169015	Southern seamounts	2018-02-18 12:00:00	1.12083	gpe3	-12.725	-9.8	10.0238
Thunnus albacares	YFT113	169015	Southern seamounts	2018-02-19	1.62083	gpe3	-12.975	-9.8	17.3904
Thunnus albacares	YFT113	169015	Southern seamounts	2018-02-19 12:00:00	2.12083	gpe3	-13.225	-9.725	43.303
Thunnus albacares	YFT113	169015	Southern seamounts	2018-02-20	2.62083	gpe3	-13.375	-9.675	60.0631
Thunnus albacares	YFT113	169015	Southern seamounts	2018-02-20 12:00:00	3.12083	gpe3	-13.375	-9.7	59.8378
Thunnus albacares	YFT113	169015	Southern seamounts	2018-02-21	3.62083	gpe3	-13.375	-9.7	59.8378
Thunnus albacares	YFT113	169015	Southern seamounts	2018-02-21 12:00:00	4.12083	gpe3	-13.375	-9.675	60.0631
Thunnus albacares	YFT113	169015	Southern seamounts	2018-02-22	4.62083	gpe3	-13.375	-9.65	60.4156
Thunnus albacares	YFT113	169015	Southern seamounts	2018-02-22 12:00:00	5.12083	release	-13.4556	-9.5454	71.6195
Thunnus albacares	YFT103	169018	Southern seamounts	2018-01-22 08:07:00	0	deployment	-12.0748	-9.77073	0
Thunnus albacares	YFT103	169018	Southern seamounts	2018-01-22 12:00:00	0.161806	gpe3	-12.1	-9.85	8.88605
Thunnus albacares	YFT103	169018	Southern seamounts	2018-01-23 12:00:00	1.16181	gpe3	-12.15	-9.9	15.2576
Thunnus albacares	YFT103	169018	Southern seamounts	2018-01-24 12:00:00	2.16181	gpe3	-12.275	-9.825	18.6433
Thunnus albacares	YFT103	169018	Southern seamounts	2018-01-30 03:00:00	7.78681	release	-12.4076	-9.5793	38.1818
Thunnus obesus	BET10	169024	Southern seamounts	2018-01-24 07:57:00	0	deployment	-12.8173	-9.72981	0
Thunnus obesus	BET10	169024	Southern seamounts	2018-01-24 12:00:00	0.16875	gpe3	-12.8	-9.85	10.9973
Thunnus obesus	BET10	169024	Southern seamounts	2018-01-25	0.66875	gpe3	-12.65	-9.975	29.9571
Thunnus obesus	BET10	169024	Southern seamounts	2018-01-25 12:00:00	1.16875	gpe3	-12.625	-10.075	40.9109
Thunnus obesus	BET10	169024	Southern seamounts	2018-01-26	1.66875	gpe3	-12.6	-10.175	52.0788
Thunnus obesus	BET10	169024	Southern seamounts	2018-01-26 12:00:00	2.16875	gpe3	-12.6	-10.225	57.1612
Thunnus obesus	BET10	169024	Southern seamounts	2018-01-27 12:00:00	3.16875	gpe3	-12.575	-10.35	71.0938
Thunnus obesus	BET10	169024	Southern seamounts	2018-01-28 12:00:00	4.16875	gpe3	-12.6	-10.4	75.4816
Thunnus obesus	BET10	169024	Southern seamounts	2018-01-29 12:00:00	5.16875	gpe3	-12.675	-10.425	76.2306
Thunnus obesus	BET10	169024	Southern seamounts	2018-01-30 12:00:00	6.16875	gpe3	-12.825	-10.575	91.6303
Thunnus obesus	BET10	169024	Southern seamounts	2018-01-31	6.66875	gpe3	-12.85	-10.6	94.4909
Thunnus obesus	BET10	169024	Southern seamounts	2018-01-31 12:00:00	7.16875	gpe3	-12.8	-10.625	97.1639
Thunnus obesus	BET10	169024	Southern seamounts	2018-02-01	7.66875	gpe3	-12.7	-10.65	100.593
Thunnus obesus	BET10	169024	Southern seamounts	2018-02-01 12:00:00	8.16875	gpe3	-12.65	-10.725	109.581
Thunnus obesus	BET10	169024	Southern seamounts	2018-02-02 12:00:00	9.16875	gpe3	-12.575	-10.875	127.433
Thunnus obesus	BET10	169024	Southern seamounts	2018-02-03	9.66875	gpe3	-12.55	-10.875	127.993
Thunnus obesus	BET10	169024	Southern seamounts	2018-02-03 12:00:00	10.1687	gpe3	-12.575	-10.9	130.16
Thunnus obesus	BET10	169024	Southern seamounts	2018-02-04	10.6687	gpe3	-12.6	-10.95	135.148
Thunnus obesus	BET10	169024	Southern seamounts	2018-02-04 12:00:00	11.1687	gpe3	-12.6	-10.975	137.891
Thunnus obesus	BET10	169024	Southern seamounts	2018-02-05 12:00:00	12.1687	gpe3	-12.625	-11.075	148.497
Thunnus obesus	BET10	169024	Southern seamounts	2018-02-06 12:00:00	13.1687	gpe3	-12.675	-11.075	147.879
Thunnus obesus	BET10	169024	Southern seamounts	2018-02-07 12:00:00	14.1687	gpe3	-12.8	-11.125	152.761
Thunnus obesus	BET10	169024	Southern seamounts	2018-02-08 12:00:00	15.1687	gpe3	-12.875	-11.15	155.709
Thunnus obesus	BET10	169024	Southern seamounts	2018-02-09 12:00:00	16.1687	gpe3	-13.075	-11.275	171.85
Thunnus obesus	BET10	169024	Southern seamounts	2018-02-10	16.6687	gpe3	-13.175	-11.3	176.707
Thunnus obesus	BET10	169024	Southern seamounts	2018-02-10 12:00:00	17.1687	gpe3	-13.175	-11.375	184.844
Thunnus obesus	BET10	169024	Southern seamounts	2018-02-11 12:00:00	18.1687	gpe3	-13.15	-11.575	206.119
Thunnus obesus	BET10	169024	Southern seamounts	2018-02-12 12:00:00	19.1687	gpe3	-13.25	-11.775	230.045
Thunnus obesus	BET10	169024	Southern seamounts	2018-02-13	19.6687	gpe3	-13.4	-11.95	252.755
Thunnus obesus	BET10	169024	Southern seamounts	2018-02-13 12:00:00	20.1687	gpe3	-13.75	-12.15	285.656
Thunnus obesus	BET10	169024	Southern seamounts	2018-02-15 12:00:00	22.1687	gpe3	-14.425	-12.35	338.147
Thunnus obesus	BET10	169024	Southern seamounts	2018-02-16	22.6687	gpe3	-14.475	-12.175	324.667
Thunnus obesus	BET10	169024	Southern seamounts	2018-02-16 12:00:00	23.1687	gpe3	-14.5	-12.15	323.896
Thunnus obesus	BET10	169024	Southern seamounts	2018-02-17 12:00:00	24.1687	gpe3	-14.525	-12.125	323.17
Thunnus obesus	BET10	169024	Southern seamounts	2018-02-18 12:00:00	25.1687	gpe3	-14.425	-12.1	314.714
Thunnus obesus	BET10	169024	Southern seamounts	2018-02-19	25.6687	gpe3	-14.45	-12.1	316.237
Thunnus obesus	BET10	169024	Southern seamounts	2018-02-19 12:00:00	26.1687	gpe3	-14.475	-12.125	320.066
Thunnus obesus	BET10	169024	Southern seamounts	2018-02-20 12:00:00	27.1687	gpe3	-14.65	-12.125	331.196
Thunnus obesus	BET10	169024	Southern seamounts	2018-02-21 12:00:00	28.1687	gpe3	-14.825	-12.15	345.173
Thunnus obesus	BET10	169024	Southern seamounts	2018-02-22	28.6687	gpe3	-14.9	-12.15	350.41
Thunnus obesus	BET10	169024	Southern seamounts	2018-02-22 12:00:00	29.1687	gpe3	-14.875	-12.15	348.652
Thunnus obesus	BET10	169024	Southern seamounts	2018-02-23 12:00:00	30.1687	gpe3	-14.825	-12.125	343.031
Thunnus obesus	BET10	169024	Southern seamounts	2018-02-24 12:00:00	31.1687	gpe3	-14.85	-12.15	346.906
Thunnus obesus	BET10	169024	Southern seamounts	2018-02-25	31.6687	gpe3	-14.875	-12.15	348.652
Thunnus obesus	BET10	169024	Southern seamounts	2018-02-25 12:00:00	32.1688	gpe3	-14.9	-12.175	352.529
Thunnus obesus	BET10	169024	Southern seamounts	2018-02-26 12:00:00	33.1688	gpe3	-15.025	-12.3	371.915
Thunnus obesus	BET10	169024	Southern seamounts	2018-02-27	33.6688	gpe3	-15.025	-12.325	374.036
Thunnus obesus	BET10	169024	Southern seamounts	2018-02-27 12:00:00	34.1688	gpe3	-15	-12.325	372.29
Thunnus obesus	BET10	169024	Southern seamounts	2018-02-28	34.6688	gpe3	-15	-12.35	374.429
Thunnus obesus	BET10	169024	Southern seamounts	2018-02-28 12:00:00	35.1688	gpe3	-15	-12.35	374.429
Thunnus obesus	BET10	169024	Southern seamounts	2018-03-01 12:00:00	36.1688	gpe3	-15.025	-12.375	378.302
Thunnus obesus	BET10	169024	Southern seamounts	2018-03-02 12:00:00	37.1688	gpe3	-14.95	-12.1	349.797
Thunnus obesus	BET10	169024	Southern seamounts	2018-03-03	37.6688	gpe3	-14.95	-11.925	335.532
Thunnus obesus	BET10	169024	Southern seamounts	2018-03-03 12:00:00	38.1688	gpe3	-14.95	-11.875	331.553
Thunnus obesus	BET10	169024	Southern seamounts	2018-03-04 12:00:00	39.1688	gpe3	-14.975	-11.75	323.787
Thunnus obesus	BET10	169024	Southern seamounts	2018-03-05 12:00:00	40.1688	gpe3	-15	-11.6	314.645
Thunnus obesus	BET10	169024	Southern seamounts	2018-03-06 12:00:00	41.1688	gpe3	-14.975	-11.325	293.407
Thunnus obesus	BET10	169024	Southern seamounts	2018-03-07 12:00:00	42.1688	gpe3	-14.95	-11.1	276.925
Thunnus obesus	BET10	169024	Southern seamounts	2018-03-08	42.6688	gpe3	-14.925	-10.9	263.127
Thunnus obesus	BET10	169024	Southern seamounts	2018-03-08 12:00:00	43.1688	gpe3	-14.9	-10.75	252.968
Thunnus obesus	BET10	169024	Southern seamounts	2018-03-09	43.6688	gpe3	-14.875	-10.575	242.478
Thunnus obesus	BET10	169024	Southern seamounts	2018-03-09 12:00:00	44.1688	gpe3	-14.825	-10.4	230.559
Thunnus obesus	BET10	169024	Southern seamounts	2018-03-10 12:00:00	45.1688	gpe3	-14.725	-10.1	211.503
Thunnus obesus	BET10	169024	Southern seamounts	2018-03-11 12:00:00	46.1688	gpe3	-14.65	-9.875	200.067
Thunnus obesus	BET10	169024	Southern seamounts	2018-03-12	46.6688	gpe3	-14.6	-9.675	194.106
Thunnus obesus	BET10	169024	Southern seamounts	2018-03-12 12:00:00	47.1688	gpe3	-14.525	-9.525	187.232
Thunnus obesus	BET10	169024	Southern seamounts	2018-03-13 12:00:00	48.1688	gpe3	-14.4	-9.275	179.491
Thunnus obesus	BET10	169024	Southern seamounts	2018-03-14 12:00:00	49.1688	gpe3	-14.4	-9.05	188.143
Thunnus obesus	BET10	169024	Southern seamounts	2018-03-15	49.6688	gpe3	-14.45	-8.9	200.336
Thunnus obesus	BET10	169024	Southern seamounts	2018-03-15 12:00:00	50.1688	gpe3	-14.525	-8.825	211.532
Thunnus obesus	BET10	169024	Southern seamounts	2018-03-16 12:00:00	51.1688	gpe3	-14.6	-8.675	227
Thunnus obesus	BET10	169024	Southern seamounts	2018-03-17 12:00:00	52.1688	gpe3	-14.6	-8.65	228.456
Thunnus obesus	BET10	169024	Southern seamounts	2018-03-18	52.6688	gpe3	-14.475	-8.65	216.907
Thunnus obesus	BET10	169024	Southern seamounts	2018-03-18 12:00:00	53.1688	gpe3	-14.425	-8.65	212.36
Thunnus obesus	BET10	169024	Southern seamounts	2018-03-19 12:00:00	54.1688	gpe3	-14.325	-8.65	203.405
Thunnus obesus	BET10	169024	Southern seamounts	2018-03-20 12:00:00	55.1688	gpe3	-14.175	-8.675	188.623
Thunnus obesus	BET10	169024	Southern seamounts	2018-03-21	55.6688	gpe3	-14.175	-8.7	186.902
Thunnus obesus	BET10	169024	Southern seamounts	2018-03-21 12:00:00	56.1688	gpe3	-14.175	-8.725	185.206
Thunnus obesus	BET10	169024	Southern seamounts	2018-03-22 12:00:00	57.1688	gpe3	-14.15	-8.8	178.04
Thunnus obesus	BET10	169024	Southern seamounts	2018-03-23 12:00:00	58.1688	gpe3	-14.275	-8.85	186.38
Thunnus obesus	BET10	169024	Southern seamounts	2018-03-24	58.6688	gpe3	-14.325	-8.9	188.271
Thunnus obesus	BET10	169024	Southern seamounts	2018-03-24 12:00:00	59.1688	gpe3	-14.375	-8.925	191.751
Thunnus obesus	BET10	169024	Southern seamounts	2018-03-25 12:00:00	60.1688	gpe3	-14.45	-9.025	194.29
Thunnus obesus	BET10	169024	Southern seamounts	2018-03-26 12:00:00	61.1688	gpe3	-14.6	-9.175	203.747
Thunnus obesus	BET10	169024	Southern seamounts	2018-03-27	61.6688	gpe3	-14.625	-9.275	203.282
Thunnus obesus	BET10	169024	Southern seamounts	2018-03-27 12:00:00	62.1688	gpe3	-14.65	-9.325	204.627
Thunnus obesus	BET10	169024	Southern seamounts	2018-03-28 12:00:00	63.1688	gpe3	-14.825	-9.45	220.958
Thunnus obesus	BET10	169024	Southern seamounts	2018-03-29	63.6688	gpe3	-14.85	-9.55	222.36
Thunnus obesus	BET10	169024	Southern seamounts	2018-03-29 12:00:00	64.1688	gpe3	-14.875	-9.575	224.85
Thunnus obesus	BET10	169024	Southern seamounts	2018-03-30	64.6688	gpe3	-14.975	-9.625	235.42
Thunnus obesus	BET10	169024	Southern seamounts	2018-03-30 12:00:00	65.1688	gpe3	-15.075	-9.7	246.084
Thunnus obesus	BET10	169024	Southern seamounts	2018-03-31 12:00:00	66.1688	gpe3	-15.125	-9.85	251.833
Thunnus obesus	BET10	169024	Southern seamounts	2018-04-01 12:00:00	67.1688	gpe3	-15.175	-9.85	257.304
Thunnus obesus	BET10	169024	Southern seamounts	2018-04-02	67.6688	gpe3	-15.275	-9.85	268.248
Thunnus obesus	BET10	169024	Southern seamounts	2018-04-02 12:00:00	68.1688	gpe3	-15.35	-9.85	276.456
Thunnus obesus	BET10	169024	Southern seamounts	2018-04-03 12:00:00	69.1688	gpe3	-15.5	-9.875	293.002
Thunnus obesus	BET10	169024	Southern seamounts	2018-04-04 12:00:00	70.1688	gpe3	-15.5	-9.875	293.002
Thunnus obesus	BET10	169024	Southern seamounts	2018-04-05	70.6688	gpe3	-15.45	-9.875	287.532
Thunnus obesus	BET10	169024	Southern seamounts	2018-04-05 12:00:00	71.1688	gpe3	-15.4	-9.875	282.062
Thunnus obesus	BET10	169024	Southern seamounts	2018-04-06 12:00:00	72.1688	gpe3	-15.3	-9.9	271.292
Thunnus obesus	BET10	169024	Southern seamounts	2018-04-07 12:00:00	73.1688	gpe3	-15.1	-9.875	249.251
Thunnus obesus	BET10	169024	Southern seamounts	2018-04-08	73.6688	gpe3	-14.875	-9.875	224.654
Thunnus obesus	BET10	169024	Southern seamounts	2018-04-08 12:00:00	74.1688	gpe3	-14.625	-9.875	197.336
Thunnus obesus	BET10	169024	Southern seamounts	2018-04-09 12:00:00	75.1688	gpe3	-14.125	-9.875	142.778
Thunnus obesus	BET10	169024	Southern seamounts	2018-04-10	75.6688	gpe3	-13.8	-9.85	107.084
Thunnus obesus	BET10	169024	Southern seamounts	2018-04-10 12:00:00	76.1688	gpe3	-13.5	-9.825	74.1228
Thunnus obesus	BET10	169024	Southern seamounts	2018-04-11	76.6688	gpe3	-13.125	-9.8	33.1259
Thunnus obesus	BET10	169024	Southern seamounts	2018-04-11 12:00:00	77.1688	gpe3	-12.8	-9.75	0.170342
Thunnus obesus	BET10	169024	Southern seamounts	2018-04-15	80.6688	release	-12.053	-9.6644	9.97594
Thunnus albacares	YFT114	169025	Southern seamounts	2018-02-17 09:01:00	0	deployment	-12.0717	-9.77088	0.170704
Thunnus albacares	YFT114	169025	Southern seamounts	2018-02-17 12:00:00	0.124306	gpe3	-12.1	-9.85	8.88605
Thunnus albacares	YFT114	169025	Southern seamounts	2018-02-18	0.624306	gpe3	-12.1	-9.875	11.6292
Thunnus albacares	YFT114	169025	Southern seamounts	2018-02-18 12:00:00	1.12431	gpe3	-12.1	-9.9	14.3496
Thunnus albacares	YFT114	169025	Southern seamounts	2018-02-19 12:00:00	2.12431	gpe3	-12.125	-9.9	14.8033
Thunnus albacares	YFT114	169025	Southern seamounts	2018-02-20 12:00:00	3.12431	gpe3	-12.125	-9.925	17.53
Thunnus albacares	YFT114	169025	Southern seamounts	2018-02-21 12:00:00	4.12431	gpe3	-12.125	-10.05	31.2498
Thunnus albacares	YFT114	169025	Southern seamounts	2018-02-22	4.62431	gpe3	-12.125	-9.95	20.2656
Thunnus albacares	YFT114	169025	Southern seamounts	2018-02-22 12:00:00	5.12431	gpe3	-12.15	-9.925	17.9607
Thunnus albacares	YFT114	169025	Southern seamounts	2018-02-23 12:00:00	6.12431	gpe3	-12.15	-9.9	15.2576
Thunnus albacares	YFT114	169025	Southern seamounts	2018-02-24 12:00:00	7.12431	gpe3	-12.175	-9.9	16.1679
Thunnus albacares	YFT114	169025	Southern seamounts	2018-02-25	7.62431	gpe3	-12.2	-10	27.5134
Thunnus albacares	YFT114	169025	Southern seamounts	2018-02-25 12:00:00	8.12431	gpe3	-12.25	-10.1	39.8545
Thunnus albacares	YFT114	169025	Southern seamounts	2018-02-26 12:00:00	9.12431	gpe3	-12.4	-10.175	55.0531
Thunnus albacares	YFT114	169025	Southern seamounts	2018-02-27 12:00:00	10.1243	gpe3	-12.5	-10.375	76.8606
Thunnus albacares	YFT114	169025	Southern seamounts	2018-02-28	10.6243	gpe3	-12.625	-10.425	77.4146
Thunnus albacares	YFT114	169025	Southern seamounts	2018-02-28 12:00:00	11.1243	gpe3	-12.7	-10.55	89.5515
Thunnus albacares	YFT114	169025	Southern seamounts	2018-03-01 12:00:00	12.1243	gpe3	-12.825	-10.625	97.1885
Thunnus albacares	YFT114	169025	Southern seamounts	2018-03-02 12:00:00	13.1243	gpe3	-12.975	-10.6	96.0377
Thunnus albacares	YFT114	169025	Southern seamounts	2018-03-03	13.6243	gpe3	-13.075	-10.575	95.9762
Thunnus albacares	YFT114	169025	Southern seamounts	2018-03-03 12:00:00	14.1243	gpe3	-13.1	-10.575	96.8256
Thunnus albacares	YFT114	169025	Southern seamounts	2018-03-04 12:00:00	15.1243	gpe3	-13.25	-10.45	91.0914
Thunnus albacares	YFT114	169025	Southern seamounts	2018-03-05 12:00:00	16.1243	gpe3	-13.3	-10.375	87.1885
Thunnus albacares	YFT114	169025	Southern seamounts	2018-03-06	16.6243	gpe3	-13.375	-10.225	80.4382
Thunnus albacares	YFT114	169025	Southern seamounts	2018-03-06 12:00:00	17.1243	gpe3	-13.4	-10.175	79.0373
Thunnus albacares	YFT114	169025	Southern seamounts	2018-03-07 12:00:00	18.1243	gpe3	-13.5	-9.95	77.169
Thunnus albacares	YFT114	169025	Southern seamounts	2018-03-08 12:00:00	19.1243	gpe3	-13.625	-9.85	88.0684
Thunnus albacares	YFT114	169025	Southern seamounts	2018-03-09	19.6243	gpe3	-13.675	-9.825	93.1673
Thunnus albacares	YFT114	169025	Southern seamounts	2018-03-09 12:00:00	20.1243	gpe3	-13.8	-9.825	106.799
Thunnus albacares	YFT114	169025	Southern seamounts	2018-03-10 12:00:00	21.1243	gpe3	-14.025	-9.7	131.025
Thunnus albacares	YFT114	169025	Southern seamounts	2018-03-11 12:00:00	22.1243	gpe3	-14.1	-9.55	140.675
Thunnus albacares	YFT114	169025	Southern seamounts	2018-03-12 12:00:00	23.1243	gpe3	-14.075	-9.3	144.698
Thunnus albacares	YFT114	169025	Southern seamounts	2018-03-13 12:00:00	24.1243	gpe3	-14.025	-9.125	147.383
Thunnus albacares	YFT114	169025	Southern seamounts	2018-03-14 12:00:00	25.1243	gpe3	-14.05	-8.975	158.054
Thunnus albacares	YFT114	169025	Southern seamounts	2018-03-15	25.6243	gpe3	-14.075	-8.875	166.496
Thunnus albacares	YFT114	169025	Southern seamounts	2018-03-15 12:00:00	26.1243	gpe3	-14.1	-8.825	171.958
Thunnus albacares	YFT114	169025	Southern seamounts	2018-03-16 12:00:00	27.1243	gpe3	-14.125	-8.75	179.152
Thunnus albacares	YFT114	169025	Southern seamounts	2018-03-17	27.6243	gpe3	-14.125	-8.7	182.598
Thunnus albacares	YFT114	169025	Southern seamounts	2018-03-17 12:00:00	28.1243	gpe3	-14.125	-8.725	180.862
Thunnus albacares	YFT114	169025	Southern seamounts	2018-03-18 12:00:00	29.1243	gpe3	-14.125	-8.7	182.598
Thunnus albacares	YFT114	169025	Southern seamounts	2018-03-19 12:00:00	30.1243	gpe3	-14.1	-8.675	182.252
Thunnus albacares	YFT114	169025	Southern seamounts	2018-03-20 12:00:00	31.1243	gpe3	-14.1	-8.7	180.47
Thunnus albacares	YFT114	169025	Southern seamounts	2018-03-21	31.6243	gpe3	-14.1	-8.8	173.605
Thunnus albacares	YFT114	169025	Southern seamounts	2018-03-21 12:00:00	32.1243	gpe3	-14.125	-8.85	172.593
Thunnus albacares	YFT114	169025	Southern seamounts	2018-03-22 12:00:00	33.1243	gpe3	-13.95	-8.95	150.466
Thunnus albacares	YFT114	169025	Southern seamounts	2018-03-23	33.6243	gpe3	-13.85	-9	138.302
Thunnus albacares	YFT114	169025	Southern seamounts	2018-03-23 12:00:00	34.1243	gpe3	-13.625	-9.125	110.196
Thunnus albacares	YFT114	169025	Southern seamounts	2018-03-24	34.6243	gpe3	-13.4	-9.225	84.0926
Thunnus albacares	YFT114	169025	Southern seamounts	2018-03-24 12:00:00	35.1243	gpe3	-13.325	-9.325	70.5911
Thunnus albacares	YFT114	169025	Southern seamounts	2018-03-25 12:00:00	36.1243	gpe3	-12.85	-9.45	30.7865
Thunnus albacares	YFT114	169025	Southern seamounts	2018-03-26 12:00:00	37.1243	gpe3	-12.325	-9.625	27.8275
Thunnus albacares	YFT114	169025	Southern seamounts	2018-03-26 18:00:00	37.3743	release	-12.0934	-9.7699	0
Thunnus obesus	BET09	169029	Southern seamounts	2018-01-24 07:21:00	0	deployment	-12.8154	-9.73237	0
Thunnus obesus	BET09	169029	Southern seamounts	2018-01-24 12:00:00	0.19375	gpe3	-12.65	-9.85	19.9445
Thunnus obesus	BET09	169029	Southern seamounts	2018-01-25 12:00:00	1.19375	gpe3	-12.5	-9.875	35.8178
Thunnus obesus	BET09	169029	Southern seamounts	2018-01-26 12:00:00	2.19375	gpe3	-12.425	-9.9	37.0109
Thunnus obesus	BET09	169029	Southern seamounts	2018-01-27	2.69375	gpe3	-12.4	-9.9	34.5191
Thunnus obesus	BET09	169029	Southern seamounts	2018-01-27 12:00:00	3.19375	gpe3	-12.4	-9.875	33.4197
Thunnus obesus	BET09	169029	Southern seamounts	2018-01-28	3.69375	gpe3	-12.4	-9.85	32.5213
Thunnus obesus	BET09	169029	Southern seamounts	2018-01-28 12:00:00	4.19375	gpe3	-12.4	-9.825	31.841
Thunnus obesus	BET09	169029	Southern seamounts	2018-01-29 12:00:00	5.19375	gpe3	-12.425	-9.725	34.2287
Thunnus obesus	BET09	169029	Southern seamounts	2018-01-30	5.69375	gpe3	-12.425	-9.675	35.4108
Thunnus obesus	BET09	169029	Southern seamounts	2018-01-30 12:00:00	6.19375	gpe3	-12.475	-9.65	36.9454
Thunnus obesus	BET09	169029	Southern seamounts	2018-01-31	6.69375	gpe3	-12.525	-9.625	32.5862
Thunnus obesus	BET09	169029	Southern seamounts	2018-01-31 12:00:00	7.19375	gpe3	-12.575	-9.6	28.8763
Thunnus obesus	BET09	169029	Southern seamounts	2018-02-01 12:00:00	8.19375	gpe3	-12.625	-9.625	22.7468
Thunnus obesus	BET09	169029	Southern seamounts	2018-02-01 20:00:00	8.52708	release	-12.724	-9.6201	15.0843
Thunnus albacares	YFT105	169030	Southern seamounts	2018-01-24 07:47:00	0	deployment	-12.8173	-9.72981	0
Thunnus albacares	YFT105	169030	Southern seamounts	2018-01-24 12:00:00	0.175694	gpe3	-12.825	-9.85	11.0775
Thunnus albacares	YFT105	169030	Southern seamounts	2018-01-25	0.675694	gpe3	-12.7	-9.925	22.3409
Thunnus albacares	YFT105	169030	Southern seamounts	2018-01-25 12:00:00	1.17569	gpe3	-12.675	-10.025	33.4935
Thunnus albacares	YFT105	169030	Southern seamounts	2018-01-26	1.67569	gpe3	-12.65	-10.125	44.7967
Thunnus albacares	YFT105	169030	Southern seamounts	2018-01-26 12:00:00	2.17569	gpe3	-12.625	-10.2	53.559
Thunnus albacares	YFT105	169030	Southern seamounts	2018-01-27	2.67569	gpe3	-12.6	-10.325	67.552
Thunnus albacares	YFT105	169030	Southern seamounts	2018-01-27 12:00:00	3.17569	gpe3	-12.6	-10.35	70.1847
Thunnus albacares	YFT105	169030	Southern seamounts	2018-01-28	3.67569	gpe3	-12.6	-10.375	72.8282
Thunnus albacares	YFT105	169030	Southern seamounts	2018-01-28 12:00:00	4.17569	gpe3	-12.625	-10.375	72.0452
Thunnus albacares	YFT105	169030	Southern seamounts	2018-01-29	4.67569	gpe3	-12.625	-10.4	74.7264
Thunnus albacares	YFT105	169030	Southern seamounts	2018-01-29 12:00:00	5.17569	gpe3	-12.65	-10.425	76.7761
Thunnus albacares	YFT105	169030	Southern seamounts	2018-01-30	5.67569	gpe3	-12.65	-10.45	79.4922
Thunnus albacares	YFT105	169030	Southern seamounts	2018-01-30 12:00:00	6.17569	gpe3	-12.65	-10.45	79.4922
Thunnus albacares	YFT105	169030	Southern seamounts	2018-01-31	6.67569	gpe3	-12.675	-10.5	84.4442
Thunnus albacares	YFT105	169030	Southern seamounts	2018-01-31 12:00:00	7.17569	gpe3	-12.7	-10.575	92.3103
Thunnus albacares	YFT105	169030	Southern seamounts	2018-02-01	7.67569	gpe3	-12.7	-10.625	97.8315
Thunnus albacares	YFT105	169030	Southern seamounts	2018-02-01 12:00:00	8.17569	gpe3	-12.625	-10.675	104.56
Thunnus albacares	YFT105	169030	Southern seamounts	2018-02-02	8.67569	gpe3	-12.525	-10.8	120.521
Thunnus albacares	YFT105	169030	Southern seamounts	2018-02-02 12:00:00	9.17569	gpe3	-12.525	-10.825	123.213
Thunnus albacares	YFT105	169030	Southern seamounts	2018-02-03	9.67569	gpe3	-12.5	-10.825	123.914
Thunnus albacares	YFT105	169030	Southern seamounts	2018-02-03 12:00:00	10.1757	gpe3	-12.525	-10.85	125.91
Thunnus albacares	YFT105	169030	Southern seamounts	2018-02-04	10.6757	gpe3	-12.55	-10.875	127.993
Thunnus albacares	YFT105	169030	Southern seamounts	2018-02-04 12:00:00	11.1757	gpe3	-12.575	-10.875	127.433
Thunnus albacares	YFT105	169030	Southern seamounts	2018-02-05	11.6757	gpe3	-12.6	-10.875	126.928
Thunnus albacares	YFT105	169030	Southern seamounts	2018-02-05 12:00:00	12.1757	gpe3	-12.6	-10.875	126.928
Thunnus albacares	YFT105	169030	Southern seamounts	2018-02-06	12.6757	gpe3	-12.625	-10.875	126.481
Thunnus albacares	YFT105	169030	Southern seamounts	2018-02-06 12:00:00	13.1757	gpe3	-12.65	-10.85	123.337
Thunnus albacares	YFT105	169030	Southern seamounts	2018-02-07	13.6757	gpe3	-12.7	-10.8	117.179
Thunnus albacares	YFT105	169030	Southern seamounts	2018-02-07 12:00:00	14.1757	gpe3	-12.725	-10.75	111.401
Thunnus albacares	YFT105	169030	Southern seamounts	2018-02-08	14.6757	gpe3	-12.825	-10.7	105.526
Thunnus albacares	YFT105	169030	Southern seamounts	2018-02-08 12:00:00	15.1757	gpe3	-12.85	-10.675	102.824
Thunnus albacares	YFT105	169030	Southern seamounts	2018-02-09	15.6757	gpe3	-12.9	-10.625	97.6428
Thunnus albacares	YFT105	169030	Southern seamounts	2018-02-09 12:00:00	16.1757	gpe3	-12.925	-10.6	95.1863
Thunnus albacares	YFT105	169030	Southern seamounts	2018-02-10	16.6757	gpe3	-12.95	-10.6	95.5738
Thunnus albacares	YFT105	169030	Southern seamounts	2018-02-10 12:00:00	17.1757	gpe3	-12.975	-10.575	93.3065
Thunnus albacares	YFT105	169030	Southern seamounts	2018-02-11	17.6757	gpe3	-13	-10.55	91.1499
Thunnus albacares	YFT105	169030	Southern seamounts	2018-02-11 12:00:00	18.1757	gpe3	-13	-10.55	91.1499
Thunnus albacares	YFT105	169030	Southern seamounts	2018-02-12	18.6757	gpe3	-13	-10.525	88.4425
Thunnus albacares	YFT105	169030	Southern seamounts	2018-02-12 12:00:00	19.1757	gpe3	-13	-10.525	88.4425
Thunnus albacares	YFT105	169030	Southern seamounts	2018-02-13	19.6757	gpe3	-13.025	-10.5	86.4303
Thunnus albacares	YFT105	169030	Southern seamounts	2018-02-13 12:00:00	20.1757	gpe3	-13.025	-10.475	83.7549
Thunnus albacares	YFT105	169030	Southern seamounts	2018-02-14	20.6757	gpe3	-13.05	-10.45	81.908
Thunnus albacares	YFT105	169030	Southern seamounts	2018-02-14 12:00:00	21.1757	gpe3	-13.075	-10.45	82.8116
Thunnus albacares	YFT105	169030	Southern seamounts	2018-02-15	21.6757	gpe3	-13.075	-10.425	80.2085
Thunnus albacares	YFT105	169030	Southern seamounts	2018-02-15 12:00:00	22.1757	gpe3	-13.075	-10.425	80.2085
Thunnus albacares	YFT105	169030	Southern seamounts	2018-02-16	22.6757	gpe3	-13.075	-10.425	80.2085
Thunnus albacares	YFT105	169030	Southern seamounts	2018-02-16 12:00:00	23.1757	gpe3	-13.1	-10.425	81.2234
Thunnus albacares	YFT105	169030	Southern seamounts	2018-02-17	23.6757	gpe3	-13.125	-10.4	79.7946
Thunnus albacares	YFT105	169030	Southern seamounts	2018-02-17 12:00:00	24.1757	gpe3	-13.15	-10.4	80.9843
Thunnus albacares	YFT105	169030	Southern seamounts	2018-02-18	24.6757	gpe3	-13.2	-10.375	81.1293
Thunnus albacares	YFT105	169030	Southern seamounts	2018-02-18 12:00:00	25.1757	gpe3	-13.35	-10.225	78.408
Thunnus albacares	YFT105	169030	Southern seamounts	2018-02-19	25.6757	gpe3	-13.475	-10.125	82.7389
Thunnus albacares	YFT105	169030	Southern seamounts	2018-02-19 12:00:00	26.1757	gpe3	-13.575	-10.1	91.0452
Thunnus albacares	YFT105	169030	Southern seamounts	2018-02-20	26.6757	gpe3	-13.575	-9.925	84.3031
Thunnus albacares	YFT105	169030	Southern seamounts	2018-02-20 12:00:00	27.1757	gpe3	-13.475	-9.8	71.0853
Thunnus albacares	YFT105	169030	Southern seamounts	2018-02-23 19:00:00	30.4674	release	-13.4959	-9.4244	80.5759
Thunnus obesus	BET05	169036	Southern seamounts	2017-06-01 06:24:00	0	deployment	-12.1046	-9.75744	0.16151
Thunnus obesus	BET05	169036	Southern seamounts	2017-06-01 12:00:00	0.233333	gpe3	-12.15	-9.75	4.19647
Thunnus obesus	BET05	169036	Southern seamounts	2017-06-02	0.733333	gpe3	-12.35	-9.7	26.7397
Thunnus obesus	BET05	169036	Southern seamounts	2017-06-02 12:00:00	1.23333	gpe3	-12.4	-9.7	32.0425
Thunnus obesus	BET05	169036	Southern seamounts	2017-06-03	1.73333	gpe3	-12.5	-9.7	33.2314
Thunnus obesus	BET05	169036	Southern seamounts	2017-06-03 12:00:00	2.23333	gpe3	-12.575	-9.7	25.0794
Thunnus obesus	BET05	169036	Southern seamounts	2017-06-04	2.73333	gpe3	-12.65	-9.7	16.9921
Thunnus obesus	BET05	169036	Southern seamounts	2017-06-04 12:00:00	3.23333	gpe3	-12.675	-9.7	14.3293
Thunnus obesus	BET05	169036	Southern seamounts	2017-06-05	3.73333	gpe3	-12.675	-9.675	15.2751
Thunnus obesus	BET05	169036	Southern seamounts	2017-06-05 12:00:00	4.23333	gpe3	-12.675	-9.675	15.2751
Thunnus obesus	BET05	169036	Southern seamounts	2017-06-06	4.73333	gpe3	-12.625	-9.65	21.4177
Thunnus obesus	BET05	169036	Southern seamounts	2017-06-06 12:00:00	5.23333	gpe3	-12.6	-9.625	25.1206
Thunnus obesus	BET05	169036	Southern seamounts	2017-06-07	5.73333	gpe3	-12.575	-9.6	28.8763
Thunnus obesus	BET05	169036	Southern seamounts	2017-06-07 12:00:00	6.23333	gpe3	-12.575	-9.575	30.387
Thunnus obesus	BET05	169036	Southern seamounts	2017-06-08	6.73333	gpe3	-12.525	-9.525	38.0957
Thunnus obesus	BET05	169036	Southern seamounts	2017-06-08 12:00:00	7.23333	gpe3	-12.5	-9.5	41.9642
Thunnus obesus	BET05	169036	Southern seamounts	2017-06-09	7.73333	gpe3	-12.475	-9.475	45.8388
Thunnus obesus	BET05	169036	Southern seamounts	2017-06-09 12:00:00	8.23333	gpe3	-12.425	-9.475	46.9136
Thunnus obesus	BET05	169036	Southern seamounts	2017-06-10	8.73333	gpe3	-12.4	-9.475	44.971
Thunnus obesus	BET05	169036	Southern seamounts	2017-06-10 12:00:00	9.23333	gpe3	-12.375	-9.475	43.0991
Thunnus obesus	BET05	169036	Southern seamounts	2017-06-11	9.73333	gpe3	-12.35	-9.475	41.2422
Thunnus obesus	BET05	169036	Southern seamounts	2017-06-11 12:00:00	10.2333	gpe3	-12.325	-9.475	39.4882
Thunnus obesus	BET05	169036	Southern seamounts	2017-06-12	10.7333	gpe3	-12.3	-9.475	37.8516
Thunnus obesus	BET05	169036	Southern seamounts	2017-06-12 12:00:00	11.2333	gpe3	-12.25	-9.5	32.5581
Thunnus obesus	BET05	169036	Southern seamounts	2017-06-13	11.7333	gpe3	-12.2	-9.525	27.6183
Thunnus obesus	BET05	169036	Southern seamounts	2017-06-13 12:00:00	12.2333	gpe3	-12.225	-9.55	26.3747
Thunnus obesus	BET05	169036	Southern seamounts	2017-06-14	12.7333	gpe3	-12.225	-9.575	24.0282
Thunnus obesus	BET05	169036	Southern seamounts	2017-06-14 12:00:00	13.2333	gpe3	-12.225	-9.6	21.7839
Thunnus obesus	BET05	169036	Southern seamounts	2017-06-15	13.7333	gpe3	-12.225	-9.675	15.7233
Thunnus obesus	BET05	169036	Southern seamounts	2017-06-15 12:00:00	14.2333	gpe3	-12.2	-9.725	10.3403
Thunnus obesus	BET05	169036	Southern seamounts	2017-06-16	14.7333	gpe3	-12.175	-9.8	7.50248
Thunnus obesus	BET05	169036	Southern seamounts	2017-06-16 12:00:00	15.2333	gpe3	-12.15	-9.825	7.48852
Thunnus obesus	BET05	169036	Southern seamounts	2017-06-17	15.7333	gpe3	-12.125	-9.875	12.0333
Thunnus obesus	BET05	169036	Southern seamounts	2017-06-17 12:00:00	16.2333	gpe3	-12.125	-9.975	23.0115
Thunnus obesus	BET05	169036	Southern seamounts	2017-06-18 12:00:00	17.2333	gpe3	-12.15	-10.075	34.4287
Thunnus obesus	BET05	169036	Southern seamounts	2017-06-19 12:00:00	18.2333	gpe3	-12.175	-10.15	43.068
Thunnus obesus	BET05	169036	Southern seamounts	2017-06-20 12:00:00	19.2333	gpe3	-12.175	-10.2	48.5695
Thunnus obesus	BET05	169036	Southern seamounts	2017-06-21	19.7333	gpe3	-12.175	-10.225	51.3249
Thunnus obesus	BET05	169036	Southern seamounts	2017-06-21 12:00:00	20.2333	gpe3	-12.175	-10.225	51.3249
Thunnus obesus	BET05	169036	Southern seamounts	2017-06-22	20.7333	gpe3	-12.15	-10.225	50.8932
Thunnus obesus	BET05	169036	Southern seamounts	2017-06-22 12:00:00	21.2333	gpe3	-12.15	-10.175	45.4141
Thunnus obesus	BET05	169036	Southern seamounts	2017-06-23	21.7333	gpe3	-12.125	-10.125	39.4896
Thunnus obesus	BET05	169036	Southern seamounts	2017-06-23 12:00:00	22.2333	gpe3	-12.1	-10.075	33.6632
Thunnus obesus	BET05	169036	Southern seamounts	2017-06-24	22.7333	gpe3	-12.075	-10	25.2151
Thunnus obesus	BET05	169036	Southern seamounts	2017-06-24 12:00:00	23.2333	gpe3	-12.05	-9.95	19.7752
Thunnus obesus	BET05	169036	Southern seamounts	2017-06-25	23.7333	gpe3	-12.025	-9.9	14.7092
Thunnus obesus	BET05	169036	Southern seamounts	2017-06-25 12:00:00	24.2333	gpe3	-12	-9.875	13.1879
Thunnus obesus	BET05	169036	Southern seamounts	2017-06-26	24.7333	gpe3	-11.975	-9.85	11.8219
Thunnus obesus	BET05	169036	Southern seamounts	2017-06-26 12:00:00	25.2333	gpe3	-11.975	-9.825	9.48878
Thunnus obesus	BET05	169036	Southern seamounts	2017-06-27	25.7333	gpe3	-11.95	-9.8	9.73024
Thunnus obesus	BET05	169036	Southern seamounts	2017-06-27 12:00:00	26.2333	gpe3	-11.95	-9.775	8.70653
Thunnus obesus	BET05	169036	Southern seamounts	2017-06-28	26.7333	gpe3	-11.925	-9.75	11.2317
Thunnus albacares	YFT106	169037	Southern seamounts	2018-01-24 08:16:00	0	deployment	-12.8163	-9.73247	0
Thunnus albacares	YFT106	169037	Southern seamounts	2018-01-24 12:00:00	0.155556	gpe3	-12.675	-9.875	19.5802
Thunnus albacares	YFT106	169037	Southern seamounts	2018-01-25 12:00:00	1.15556	gpe3	-12.6	-10.125	47.1043
Thunnus albacares	YFT106	169037	Southern seamounts	2018-01-26 12:00:00	2.15556	gpe3	-12.6	-10.325	67.552
Thunnus albacares	YFT106	169037	Southern seamounts	2018-01-27 12:00:00	3.15556	gpe3	-12.6	-10.4	75.4816
Thunnus albacares	YFT106	169037	Southern seamounts	2018-01-28 12:00:00	4.15556	gpe3	-12.625	-10.45	80.109
Thunnus albacares	YFT106	169037	Southern seamounts	2018-01-29 12:00:00	5.15556	gpe3	-12.725	-10.55	89.2467
Thunnus albacares	YFT106	169037	Southern seamounts	2018-01-30 12:00:00	6.15556	gpe3	-12.875	-10.65	100.191
Thunnus albacares	YFT106	169037	Southern seamounts	2018-01-31 12:00:00	7.15556	gpe3	-12.875	-10.7	105.739
Thunnus albacares	YFT106	169037	Southern seamounts	2018-02-01 12:00:00	8.15556	gpe3	-12.825	-10.925	130.54
Thunnus albacares	YFT106	169037	Southern seamounts	2018-02-02 12:00:00	9.15556	gpe3	-12.625	-11.075	148.497
Thunnus albacares	YFT106	169037	Southern seamounts	2018-02-03 12:00:00	10.1556	gpe3	-12.625	-11.075	148.497
Thunnus albacares	YFT106	169037	Southern seamounts	2018-02-04 12:00:00	11.1556	gpe3	-12.625	-11.05	145.741
Thunnus albacares	YFT106	169037	Southern seamounts	2018-02-05 12:00:00	12.1556	gpe3	-12.625	-10.975	137.48
Thunnus albacares	YFT106	169037	Southern seamounts	2018-02-06 12:00:00	13.1556	gpe3	-12.65	-10.925	131.605
Thunnus albacares	YFT106	169037	Southern seamounts	2018-02-07 12:00:00	14.1556	gpe3	-12.675	-10.9	128.523
Thunnus albacares	YFT106	169037	Southern seamounts	2018-02-08 12:00:00	15.1556	gpe3	-12.825	-10.825	119.423
Thunnus albacares	YFT106	169037	Southern seamounts	2018-02-09 12:00:00	16.1556	gpe3	-12.875	-10.65	100.191
Thunnus albacares	YFT106	169037	Southern seamounts	2018-02-10	16.6556	gpe3	-12.9	-10.625	97.6428
Thunnus albacares	YFT106	169037	Southern seamounts	2018-02-10 12:00:00	17.1556	gpe3	-13	-10.55	91.1499
Thunnus albacares	YFT106	169037	Southern seamounts	2018-02-11 12:00:00	18.1556	gpe3	-13.225	-10.325	77.8967
Thunnus albacares	YFT106	169037	Southern seamounts	2018-02-12 12:00:00	19.1556	gpe3	-13.425	-10.1	76.6166
Thunnus albacares	YFT106	169037	Southern seamounts	2018-02-15 19:00:00	22.4472	release	-13.6724	-9.7195	92.3409
Thunnus obesus	BET07	169042	Southern seamounts	2018-01-22 08:29:00	0	deployment	-12.0764	-9.77184	0
Thunnus obesus	BET07	169042	Southern seamounts	2018-01-22 12:00:00	0.146528	gpe3	-12.125	-9.875	12.0333
Thunnus obesus	BET07	169042	Southern seamounts	2018-01-23	0.646528	gpe3	-12.125	-9.95	20.2656
Thunnus obesus	BET07	169042	Southern seamounts	2018-01-23 12:00:00	1.14653	gpe3	-12.125	-10.05	31.2498
Thunnus obesus	BET07	169042	Southern seamounts	2018-01-24	1.64653	gpe3	-12.125	-10.125	39.4896
Thunnus obesus	BET07	169042	Southern seamounts	2018-01-24 12:00:00	2.14653	gpe3	-12.125	-10.2	47.764
Thunnus obesus	BET07	169042	Southern seamounts	2018-01-25 12:00:00	3.14653	gpe3	-12.125	-10.35	64.3633
Thunnus obesus	BET07	169042	Southern seamounts	2018-01-26	3.64653	gpe3	-12.125	-10.35	64.3633
Thunnus obesus	BET07	169042	Southern seamounts	2018-01-26 12:00:00	4.14653	gpe3	-12.125	-10.375	67.1337
Thunnus obesus	BET07	169042	Southern seamounts	2018-01-27	4.64653	gpe3	-12.125	-10.375	67.1337
Thunnus obesus	BET07	169042	Southern seamounts	2018-01-27 12:00:00	5.14653	gpe3	-12.1	-10.375	66.9678
Thunnus obesus	BET07	169042	Southern seamounts	2018-01-28 12:00:00	6.14653	gpe3	-12.1	-10.35	64.1903
Thunnus obesus	BET07	169042	Southern seamounts	2018-01-29	6.64653	gpe3	-12.075	-10.325	61.3535
Thunnus obesus	BET07	169042	Southern seamounts	2018-01-29 12:00:00	7.14653	gpe3	-12.075	-10.275	55.7937
Thunnus obesus	BET07	169042	Southern seamounts	2018-01-30	7.64653	gpe3	-12.05	-10.2	47.5348
Thunnus obesus	BET07	169042	Southern seamounts	2018-01-30 12:00:00	8.14653	gpe3	-12	-10.175	45.2507
Thunnus obesus	BET07	169042	Southern seamounts	2018-01-31 12:00:00	9.14653	gpe3	-11.95	-10.175	46.3712
Thunnus obesus	BET07	169042	Southern seamounts	2018-02-01	9.64653	gpe3	-11.925	-10.2	49.8061
Thunnus obesus	BET07	169042	Southern seamounts	2018-02-01 12:00:00	10.1465	gpe3	-11.925	-10.225	52.4661
Thunnus obesus	BET07	169042	Southern seamounts	2018-02-02	10.6465	gpe3	-11.9	-10.3	61.2395
Thunnus obesus	BET07	169042	Southern seamounts	2018-02-02 12:00:00	11.1465	gpe3	-11.9	-10.325	63.9072
Thunnus obesus	BET07	169042	Southern seamounts	2018-02-03 12:00:00	12.1465	gpe3	-11.85	-10.375	70.856
Thunnus obesus	BET07	169042	Southern seamounts	2018-02-04	12.6465	gpe3	-11.85	-10.375	70.856
Thunnus obesus	BET07	169042	Southern seamounts	2018-02-04 12:00:00	13.1465	gpe3	-11.875	-10.4	72.6782
Thunnus obesus	BET07	169042	Southern seamounts	2018-02-05	13.6465	gpe3	-11.9	-10.425	74.66
Thunnus obesus	BET07	169042	Southern seamounts	2018-02-05 12:00:00	14.1465	gpe3	-11.925	-10.475	79.5182
Thunnus obesus	BET07	169042	Southern seamounts	2018-02-06	14.6465	gpe3	-11.925	-10.525	84.9862
Thunnus obesus	BET07	169042	Southern seamounts	2018-02-06 12:00:00	15.1465	gpe3	-11.95	-10.55	87.3027
Thunnus obesus	BET07	169042	Southern seamounts	2018-02-07	15.6465	gpe3	-12.05	-10.575	89.1953
Thunnus obesus	BET07	169042	Southern seamounts	2018-02-07 12:00:00	16.1465	gpe3	-12.075	-10.6	91.9322
Thunnus obesus	BET07	169042	Southern seamounts	2018-02-08	16.6465	gpe3	-12.05	-10.6	91.9739
Thunnus obesus	BET07	169042	Southern seamounts	2018-02-08 12:00:00	17.1465	gpe3	-11.975	-10.6	92.4942
Thunnus obesus	BET07	169042	Southern seamounts	2018-02-09	17.6465	gpe3	-11.925	-10.625	95.9538
Thunnus obesus	BET07	169042	Southern seamounts	2018-02-09 12:00:00	18.1465	gpe3	-11.9	-10.625	96.4152
Thunnus obesus	BET07	169042	Southern seamounts	2018-02-10	18.6465	gpe3	-11.875	-10.625	96.9512
Thunnus obesus	BET07	169042	Southern seamounts	2018-02-10 12:00:00	19.1465	gpe3	-11.85	-10.625	97.5609
Thunnus obesus	BET07	169042	Southern seamounts	2018-02-11	19.6465	gpe3	-11.8	-10.6	96.3374
Thunnus obesus	BET07	169042	Southern seamounts	2018-02-11 12:00:00	20.1465	gpe3	-11.8	-10.625	98.9959
Thunnus obesus	BET07	169042	Southern seamounts	2018-02-12	20.6465	gpe3	-11.8	-10.625	98.9959
Thunnus obesus	BET07	169042	Southern seamounts	2018-02-12 12:00:00	21.1465	gpe3	-11.775	-10.65	102.462
Thunnus obesus	BET07	169042	Southern seamounts	2018-02-13	21.6465	gpe3	-11.775	-10.65	102.462
Thunnus obesus	BET07	169042	Southern seamounts	2018-02-13 12:00:00	22.1465	gpe3	-11.8	-10.7	107.008
Thunnus obesus	BET07	169042	Southern seamounts	2018-02-14	22.6465	gpe3	-11.85	-10.75	111.115
Thunnus obesus	BET07	169042	Southern seamounts	2018-02-14 12:00:00	23.1465	gpe3	-11.9	-10.8	115.602
Thunnus obesus	BET07	169042	Southern seamounts	2018-02-15	23.6465	gpe3	-12	-10.8	114.449
Thunnus obesus	BET07	169042	Southern seamounts	2018-02-15 12:00:00	24.1465	gpe3	-12.025	-10.8	114.304
Thunnus obesus	BET07	169042	Southern seamounts	2018-02-16	24.6465	gpe3	-12.05	-10.825	116.984
Thunnus obesus	BET07	169042	Southern seamounts	2018-02-16 12:00:00	25.1465	gpe3	-12.025	-10.825	117.08
Thunnus obesus	BET07	169042	Southern seamounts	2018-02-17	25.6465	gpe3	-12	-10.825	117.224
Thunnus obesus	BET07	169042	Southern seamounts	2018-02-17 12:00:00	26.1465	gpe3	-12.025	-10.8	114.304
Thunnus obesus	BET07	169042	Southern seamounts	2018-02-18	26.6465	gpe3	-12.05	-10.75	108.647
Thunnus obesus	BET07	169042	Southern seamounts	2018-02-18 12:00:00	27.1465	gpe3	-12.025	-10.775	111.527
Thunnus obesus	BET07	169042	Southern seamounts	2018-02-19	27.6465	gpe3	-11.975	-10.8	114.64
Thunnus obesus	BET07	169042	Southern seamounts	2018-02-19 12:00:00	28.1465	gpe3	-11.975	-10.8	114.64
Thunnus obesus	BET07	169042	Southern seamounts	2018-02-20	28.6465	gpe3	-11.95	-10.775	112.133
Thunnus obesus	BET07	169042	Southern seamounts	2018-02-20 12:00:00	29.1465	gpe3	-11.95	-10.75	109.37
Thunnus obesus	BET07	169042	Southern seamounts	2018-02-21	29.6465	gpe3	-11.925	-10.7	104.201
Thunnus obesus	BET07	169042	Southern seamounts	2018-02-21 12:00:00	30.1465	gpe3	-11.925	-10.7	104.201
Thunnus obesus	BET07	169042	Southern seamounts	2018-02-22	30.6465	gpe3	-12.025	-10.45	75.4393
Thunnus obesus	BET07	169042	Southern seamounts	2018-02-22 12:00:00	31.1465	gpe3	-12	-10.45	75.6306
Thunnus obesus	BET07	169042	Southern seamounts	2018-02-23	31.6465	gpe3	-12.025	-10.4	69.8876
Thunnus obesus	BET07	169042	Southern seamounts	2018-02-23 12:00:00	32.1465	gpe3	-12.025	-10.375	67.1123
Thunnus obesus	BET07	169042	Southern seamounts	2018-02-24	32.6465	gpe3	-12.05	-10.325	61.416
Thunnus obesus	BET07	169042	Southern seamounts	2018-02-24 12:00:00	33.1465	gpe3	-12.05	-10.35	64.1932
Thunnus obesus	BET07	169042	Southern seamounts	2018-02-25	33.6465	gpe3	-12.075	-10.4	69.6931
Thunnus obesus	BET07	169042	Southern seamounts	2018-02-25 12:00:00	34.1465	gpe3	-12.1	-10.425	72.5234
Thunnus obesus	BET07	169042	Southern seamounts	2018-02-26	34.6465	gpe3	-12.15	-10.5	81.2243
Thunnus obesus	BET07	169042	Southern seamounts	2018-02-26 12:00:00	35.1465	gpe3	-12.225	-10.6	93.3637
Thunnus obesus	BET07	169042	Southern seamounts	2018-02-27	35.6465	gpe3	-12.325	-10.65	100.818
Thunnus obesus	BET07	169042	Southern seamounts	2018-02-27 12:00:00	36.1465	gpe3	-12.325	-10.675	103.526
Thunnus obesus	BET07	169042	Southern seamounts	2018-02-28	36.6465	gpe3	-12.35	-10.7	106.864
Thunnus obesus	BET07	169042	Southern seamounts	2018-02-28 12:00:00	37.1465	gpe3	-12.35	-10.75	112.267
Thunnus obesus	BET07	169042	Southern seamounts	2018-03-01	37.6465	gpe3	-12.375	-10.775	115.618
Thunnus obesus	BET07	169042	Southern seamounts	2018-03-01 12:00:00	38.1465	gpe3	-12.4	-10.825	121.686
Thunnus obesus	BET07	169042	Southern seamounts	2018-03-02	38.6465	gpe3	-12.5	-10.85	126.595
Thunnus obesus	BET07	169042	Southern seamounts	2018-03-02 12:00:00	39.1465	gpe3	-12.6	-10.825	121.458
Thunnus obesus	BET07	169042	Southern seamounts	2018-03-03	39.6465	gpe3	-12.65	-10.825	120.583
Thunnus obesus	BET07	169042	Southern seamounts	2018-03-03 12:00:00	40.1465	gpe3	-12.75	-10.725	108.446
Thunnus obesus	BET07	169042	Southern seamounts	2018-03-04	40.6465	gpe3	-12.8	-10.7	105.503
Thunnus obesus	BET07	169042	Southern seamounts	2018-03-04 12:00:00	41.1465	gpe3	-12.85	-10.675	102.824
Thunnus obesus	BET07	169042	Southern seamounts	2018-03-05	41.6465	gpe3	-12.875	-10.65	100.191
Thunnus obesus	BET07	169042	Southern seamounts	2018-03-05 12:00:00	42.1465	gpe3	-12.825	-10.625	97.1885
Thunnus obesus	BET07	169042	Southern seamounts	2018-03-06	42.6465	gpe3	-12.6	-10.575	94.2594
Thunnus obesus	BET07	169042	Southern seamounts	2018-03-06 12:00:00	43.1465	gpe3	-12.375	-10.475	83.6952
Thunnus obesus	BET07	169042	Southern seamounts	2018-03-07	43.6465	gpe3	-12.15	-10.4	70.17
Thunnus obesus	BET07	169042	Southern seamounts	2018-03-07 12:00:00	44.1465	gpe3	-12.125	-10.35	64.3633
Thunnus obesus	BET07	169042	Southern seamounts	2018-03-08	44.6465	gpe3	-12.1	-10.2	47.5311
Thunnus obesus	BET07	169042	Southern seamounts	2018-03-08 12:00:00	45.1465	gpe3	-12.075	-10.125	39.1145
Thunnus obesus	BET07	169042	Southern seamounts	2018-03-09	45.6465	gpe3	-12.05	-10.075	33.6601
Thunnus obesus	BET07	169042	Southern seamounts	2018-03-09 12:00:00	46.1465	gpe3	-12.025	-10.025	28.3514
Thunnus obesus	BET07	169042	Southern seamounts	2018-03-10	46.6465	gpe3	-11.975	-9.975	24.3944
Thunnus obesus	BET07	169042	Southern seamounts	2018-03-10 12:00:00	47.1465	gpe3	-11.95	-9.925	20.5087
Thunnus obesus	BET07	169042	Southern seamounts	2018-03-11	47.6465	gpe3	-11.9	-9.875	19.1527
Thunnus obesus	BET07	169042	Southern seamounts	2018-03-11 12:00:00	48.1465	gpe3	-11.9	-9.875	19.1527
Thunnus obesus	BET07	169042	Southern seamounts	2018-03-12	48.6465	gpe3	-11.9	-9.85	17.367
Thunnus obesus	BET07	169042	Southern seamounts	2018-03-12 12:00:00	49.1465	gpe3	-11.975	-9.725	6.6814
Thunnus obesus	BET07	169042	Southern seamounts	2018-03-13	49.6465	gpe3	-12	-9.65	11.9226
Thunnus obesus	BET07	169042	Southern seamounts	2018-03-13 12:00:00	50.1465	gpe3	-12.075	-9.6	16.887
Thunnus obesus	BET07	169042	Southern seamounts	2018-03-14	50.6465	gpe3	-12.1	-9.525	25.2631
Thunnus obesus	BET07	169042	Southern seamounts	2018-03-14 12:00:00	51.1465	gpe3	-12.125	-9.5	28.319
Thunnus obesus	BET07	169042	Southern seamounts	2018-03-15	51.6465	gpe3	-12.175	-9.45	34.7108
Thunnus obesus	BET07	169042	Southern seamounts	2018-03-15 12:00:00	52.1465	gpe3	-12.275	-9.375	46.1976
Thunnus obesus	BET07	169042	Southern seamounts	2018-03-16	52.6465	gpe3	-12.325	-9.275	58.591
Thunnus obesus	BET07	169042	Southern seamounts	2018-03-16 12:00:00	53.1465	gpe3	-12.425	-9.15	75.9183
Thunnus obesus	BET07	169042	Southern seamounts	2018-03-17	53.6465	gpe3	-12.325	-8.95	92.6632
Thunnus obesus	BET07	169042	Southern seamounts	2018-03-17 12:00:00	54.1465	gpe3	-12.325	-8.95	92.6632
Thunnus obesus	BET07	169042	Southern seamounts	2018-03-18	54.6465	gpe3	-12.35	-8.925	96.0887
Thunnus obesus	BET07	169042	Southern seamounts	2018-03-18 12:00:00	55.1465	gpe3	-12.525	-8.975	89.2984
Thunnus obesus	BET07	169042	Southern seamounts	2018-03-19	55.6465	gpe3	-12.55	-8.975	88.3554
Thunnus obesus	BET07	169042	Southern seamounts	2018-03-19 12:00:00	56.1465	gpe3	-12.575	-8.925	92.8041
Thunnus obesus	BET07	169042	Southern seamounts	2018-03-20	56.6465	gpe3	-12.6	-8.9	94.7497
Thunnus obesus	BET07	169042	Southern seamounts	2018-03-20 12:00:00	57.1465	gpe3	-12.65	-8.825	101.723
Thunnus obesus	BET07	169042	Southern seamounts	2018-03-21	57.6465	gpe3	-12.675	-8.725	112.27
Thunnus obesus	BET07	169042	Southern seamounts	2018-03-21 12:00:00	58.1465	gpe3	-12.725	-8.725	111.647
Thunnus obesus	BET07	169042	Southern seamounts	2018-03-22	58.6465	gpe3	-12.775	-8.725	111.29
Thunnus obesus	BET07	169042	Southern seamounts	2018-03-22 12:00:00	59.1465	gpe3	-12.75	-8.725	111.435
Thunnus obesus	BET07	169042	Southern seamounts	2018-03-23	59.6465	gpe3	-12.75	-8.75	108.661
Thunnus obesus	BET07	169042	Southern seamounts	2018-03-23 12:00:00	60.1465	gpe3	-12.75	-8.75	108.661
Thunnus obesus	BET07	169042	Southern seamounts	2018-03-24	60.6465	gpe3	-12.775	-8.75	108.512
Thunnus obesus	BET07	169042	Southern seamounts	2018-03-24 12:00:00	61.1465	gpe3	-12.75	-8.75	108.661
Thunnus obesus	BET07	169042	Southern seamounts	2018-03-25	61.6465	gpe3	-12.65	-8.725	112.681
Thunnus obesus	BET07	169042	Southern seamounts	2018-03-25 12:00:00	62.1465	gpe3	-12.7	-8.825	100.886
Thunnus obesus	BET07	169042	Southern seamounts	2018-03-26	62.6465	gpe3	-12.65	-8.875	96.2577
Thunnus obesus	BET07	169042	Southern seamounts	2018-03-26 12:00:00	63.1465	gpe3	-12.625	-8.9	94.1015
Thunnus obesus	BET07	169042	Southern seamounts	2018-03-27	63.6465	gpe3	-12.6	-8.975	86.6992
Thunnus obesus	BET07	169042	Southern seamounts	2018-03-27 12:00:00	64.1465	gpe3	-12.575	-9.025	82.2047
Thunnus obesus	BET07	169042	Southern seamounts	2018-03-28	64.6465	gpe3	-12.55	-9.075	77.9442
Thunnus obesus	BET07	169042	Southern seamounts	2018-03-28 12:00:00	65.1465	gpe3	-12.525	-9.125	73.9541
Thunnus obesus	BET07	169042	Southern seamounts	2018-03-29	65.6465	gpe3	-12.5	-9.15	72.6698
Thunnus obesus	BET07	169042	Southern seamounts	2018-03-29 12:00:00	66.1465	gpe3	-12.5	-9.175	70.2185
Thunnus obesus	BET07	169042	Southern seamounts	2018-03-30	66.6465	gpe3	-12.45	-9.2	70.6257
Thunnus obesus	BET07	169042	Southern seamounts	2018-03-30 12:00:00	67.1465	gpe3	-12.45	-9.225	68.3149
Thunnus obesus	BET07	169042	Southern seamounts	2018-03-31	67.6465	gpe3	-12.475	-9.25	64.4746
Thunnus obesus	BET07	169042	Southern seamounts	2018-03-31 12:00:00	68.1465	gpe3	-12.475	-9.3	59.9341
Thunnus obesus	BET07	169042	Southern seamounts	2018-04-01	68.6465	gpe3	-12.5	-9.325	56.0679
Thunnus obesus	BET07	169042	Southern seamounts	2018-04-01 12:00:00	69.1465	gpe3	-12.5	-9.325	56.0679
Thunnus obesus	BET07	169042	Southern seamounts	2018-04-02	69.6465	gpe3	-12.525	-9.35	52.2076
Thunnus obesus	BET07	169042	Southern seamounts	2018-04-02 12:00:00	70.1465	gpe3	-12.5	-9.35	53.8498
Thunnus obesus	BET07	169042	Southern seamounts	2018-04-03	70.6465	gpe3	-12.475	-9.35	55.5785
Thunnus obesus	BET07	169042	Southern seamounts	2018-04-03 12:00:00	71.1465	gpe3	-12.475	-9.35	55.5785
Thunnus obesus	BET07	169042	Southern seamounts	2018-04-04	71.6465	gpe3	-12.5	-9.375	51.6859
Thunnus obesus	BET07	169042	Southern seamounts	2018-04-04 12:00:00	72.1465	gpe3	-12.5	-9.375	51.6859
Thunnus obesus	BET07	169042	Southern seamounts	2018-04-05	72.6465	gpe3	-12.525	-9.375	49.973
Thunnus obesus	BET07	169042	Southern seamounts	2018-04-05 12:00:00	73.1465	gpe3	-12.575	-9.4	44.5108
Thunnus obesus	BET07	169042	Southern seamounts	2018-04-06	73.6465	gpe3	-12.6	-9.4	43.0354
Thunnus albacares	YFT112	169044	Southern seamounts	2018-02-17 08:45:00	0	deployment	-12.075	-9.77196	0
Thunnus albacares	YFT112	169044	Southern seamounts	2018-02-17 12:00:00	0.135417	gpe3	-12.125	-9.875	12.0333
Thunnus albacares	YFT112	169044	Southern seamounts	2018-02-18	0.635417	gpe3	-12.1	-10.025	28.1246
Thunnus albacares	YFT112	169044	Southern seamounts	2018-02-18 12:00:00	1.13542	gpe3	-12.1	-10	25.3588
Thunnus albacares	YFT112	169044	Southern seamounts	2018-02-19	1.63542	gpe3	-12.1	-9.95	19.8389
Thunnus albacares	YFT112	169044	Southern seamounts	2018-02-19 12:00:00	2.13542	gpe3	-12.075	-9.9	14.0956
Thunnus albacares	YFT112	169044	Southern seamounts	2018-02-20 12:00:00	3.13542	gpe3	-12.025	-9.875	12.0509
Thunnus albacares	YFT112	169044	Southern seamounts	2018-02-21	3.63542	gpe3	-11.975	-9.875	14.3151
Thunnus albacares	YFT112	169044	Southern seamounts	2018-02-21 12:00:00	4.13542	gpe3	-11.975	-9.9	16.8965
Thunnus albacares	YFT112	169044	Southern seamounts	2018-02-22	4.63542	gpe3	-12	-9.9	15.6562
Thunnus albacares	YFT112	169044	Southern seamounts	2018-02-22 12:00:00	5.13542	gpe3	-12	-9.925	18.2142
Thunnus albacares	YFT112	169044	Southern seamounts	2018-02-23 12:00:00	6.13542	gpe3	-12.05	-9.95	19.7752
Thunnus albacares	YFT112	169044	Southern seamounts	2018-02-24	6.63542	gpe3	-12.075	-9.925	16.8755
Thunnus albacares	YFT112	169044	Southern seamounts	2018-02-24 12:00:00	7.13542	gpe3	-12.05	-10.05	30.8821
Thunnus albacares	YFT112	169044	Southern seamounts	2018-02-25	7.63542	gpe3	-12.075	-10.125	39.1145
Thunnus albacares	YFT112	169044	Southern seamounts	2018-02-25 12:00:00	8.13542	gpe3	-12.1	-10.25	53.0828
Thunnus albacares	YFT112	169044	Southern seamounts	2018-02-26 12:00:00	9.13542	gpe3	-12.15	-10.425	72.9317
Thunnus albacares	YFT112	169044	Southern seamounts	2018-02-27	9.63542	gpe3	-12.15	-10.55	86.7578
Thunnus albacares	YFT112	169044	Southern seamounts	2018-02-27 12:00:00	10.1354	gpe3	-12.2	-10.625	95.6882
Thunnus albacares	YFT112	169044	Southern seamounts	2018-02-28	10.6354	gpe3	-12.225	-10.7	104.343
Thunnus albacares	YFT112	169044	Southern seamounts	2018-02-28 12:00:00	11.1354	gpe3	-12.2	-10.75	109.464
Thunnus albacares	YFT112	169044	Southern seamounts	2018-03-01	11.6354	gpe3	-12.2	-10.8	114.982
Thunnus albacares	YFT112	169044	Southern seamounts	2018-03-01 12:00:00	12.1354	gpe3	-12.2	-10.825	117.743
Thunnus albacares	YFT112	169044	Southern seamounts	2018-03-02	12.6354	gpe3	-12.175	-10.85	120.226
Thunnus albacares	YFT112	169044	Southern seamounts	2018-03-02 12:00:00	13.1354	gpe3	-12.125	-10.85	119.854
Thunnus albacares	YFT112	169044	Southern seamounts	2018-03-03	13.6354	gpe3	-12.1	-10.825	116.982
Thunnus albacares	YFT112	169044	Southern seamounts	2018-03-03 12:00:00	14.1354	gpe3	-12.075	-10.825	116.951
Thunnus albacares	YFT112	169044	Southern seamounts	2018-03-04	14.6354	gpe3	-12.075	-10.8	114.171
Thunnus albacares	YFT112	169044	Southern seamounts	2018-03-04 12:00:00	15.1354	gpe3	-12.075	-10.775	111.391
Thunnus albacares	YFT112	169044	Southern seamounts	2018-03-05	15.6354	gpe3	-12.075	-10.775	111.391
Thunnus albacares	YFT112	169044	Southern seamounts	2018-03-05 12:00:00	16.1354	gpe3	-12.075	-10.725	105.832
Thunnus albacares	YFT112	169044	Southern seamounts	2018-03-06	16.6354	gpe3	-12.075	-10.675	100.272
Thunnus albacares	YFT112	169044	Southern seamounts	2018-03-06 12:00:00	17.1354	gpe3	-12.1	-10.625	94.7506
Thunnus albacares	YFT112	169044	Southern seamounts	2018-03-07	17.6354	gpe3	-12.125	-10.525	83.7693
Thunnus albacares	YFT112	169044	Southern seamounts	2018-03-07 12:00:00	18.1354	gpe3	-12.125	-10.45	75.4491
Thunnus albacares	YFT112	169044	Southern seamounts	2018-03-08	18.6354	gpe3	-12.125	-10.375	67.1337
Thunnus albacares	YFT112	169044	Southern seamounts	2018-03-08 12:00:00	19.1354	gpe3	-12.125	-10.375	67.1337
Thunnus albacares	YFT112	169044	Southern seamounts	2018-03-09	19.6354	gpe3	-12.15	-10.35	64.6512
Thunnus albacares	YFT112	169044	Southern seamounts	2018-03-09 12:00:00	20.1354	gpe3	-12.15	-10.35	64.6512
Thunnus albacares	YFT112	169044	Southern seamounts	2018-03-10	20.6354	gpe3	-12.15	-10.35	64.6512
Thunnus albacares	YFT112	169044	Southern seamounts	2018-03-10 12:00:00	21.1354	gpe3	-12.15	-10.325	61.8945
Thunnus albacares	YFT112	169044	Southern seamounts	2018-03-11	21.6354	gpe3	-12.15	-10.325	61.8945
Thunnus albacares	YFT112	169044	Southern seamounts	2018-03-11 12:00:00	22.1354	gpe3	-12.15	-10.15	42.662
Thunnus albacares	YFT112	169044	Southern seamounts	2018-03-12	22.6354	gpe3	-12.15	-10.025	28.919
Thunnus albacares	YFT112	169044	Southern seamounts	2018-03-12 12:00:00	23.1354	gpe3	-12.175	-9.925	18.7412
Thunnus albacares	YFT112	169044	Southern seamounts	2018-03-13	23.6354	gpe3	-12.2	-9.825	11.3061
Thunnus albacares	YFT112	169044	Southern seamounts	2018-03-13 12:00:00	24.1354	gpe3	-12.25	-9.8	15.1973
Thunnus albacares	YFT112	169044	Southern seamounts	2018-03-14	24.6354	gpe3	-12.275	-9.775	17.5006
Thunnus albacares	YFT112	169044	Southern seamounts	2018-03-14 12:00:00	25.1354	gpe3	-12.275	-9.625	23.5094
Thunnus albacares	YFT112	169044	Southern seamounts	2018-03-15	25.6354	gpe3	-12.325	-9.475	39.4882
Thunnus albacares	YFT112	169044	Southern seamounts	2018-03-15 12:00:00	26.1354	gpe3	-12.35	-9.325	54.8958
Thunnus albacares	YFT112	169044	Southern seamounts	2018-03-16	26.6354	gpe3	-12.375	-9.075	81.2038
Thunnus albacares	YFT112	169044	Southern seamounts	2018-03-16 12:00:00	27.1354	gpe3	-12.35	-8.95	93.426
Thunnus albacares	YFT112	169044	Southern seamounts	2018-03-17	27.6354	gpe3	-12.35	-8.9	98.7579
Thunnus albacares	YFT112	169044	Southern seamounts	2018-03-17 12:00:00	28.1354	gpe3	-12.325	-8.875	100.731
Thunnus albacares	YFT112	169044	Southern seamounts	2018-03-18	28.6354	gpe3	-12.3	-8.825	105.532
Thunnus albacares	YFT112	169044	Southern seamounts	2018-03-18 12:00:00	29.1354	gpe3	-12.225	-8.725	115.178
Thunnus albacares	YFT112	169044	Southern seamounts	2018-03-19	29.6354	gpe3	-12.225	-8.7	117.939
Thunnus albacares	YFT112	169044	Southern seamounts	2018-03-19 12:00:00	30.1354	gpe3	-12.225	-8.65	123.464
Thunnus albacares	YFT112	169044	Southern seamounts	2018-03-20	30.6354	gpe3	-12.25	-8.55	134.826
Thunnus albacares	YFT112	169044	Southern seamounts	2018-03-20 12:00:00	31.1354	gpe3	-12.25	-8.475	143.108
Thunnus albacares	YFT112	169044	Southern seamounts	2018-03-21	31.6354	gpe3	-12.25	-8.425	148.633
Thunnus albacares	YFT112	169044	Southern seamounts	2018-03-21 12:00:00	32.1354	gpe3	-12.25	-8.4	151.397
Thunnus albacares	YFT112	169044	Southern seamounts	2018-03-22	32.6354	gpe3	-12.25	-8.375	154.16
Thunnus albacares	YFT112	169044	Southern seamounts	2018-03-22 12:00:00	33.1354	gpe3	-12.225	-8.375	153.859
Thunnus albacares	YFT112	169044	Southern seamounts	2018-03-23	33.6354	gpe3	-12.2	-8.375	153.606
Thunnus albacares	YFT112	169044	Southern seamounts	2018-03-23 12:00:00	34.1354	gpe3	-12.15	-8.4	150.471
Thunnus albacares	YFT112	169044	Southern seamounts	2018-03-24	34.6354	gpe3	-12.125	-8.5	139.249
Thunnus albacares	YFT112	169044	Southern seamounts	2018-03-24 12:00:00	35.1354	gpe3	-12.1	-8.625	125.288
Thunnus albacares	YFT112	169044	Southern seamounts	2018-03-25	35.6354	gpe3	-12.075	-8.775	108.6
Thunnus albacares	YFT112	169044	Southern seamounts	2018-03-25 12:00:00	36.1354	gpe3	-12.075	-8.875	97.4812
Thunnus albacares	YFT112	169044	Southern seamounts	2018-03-26	36.6354	gpe3	-12.075	-8.975	86.3623
Thunnus albacares	YFT112	169044	Southern seamounts	2018-03-26 12:00:00	37.1354	gpe3	-12.05	-9.025	80.8818
Thunnus albacares	YFT112	169044	Southern seamounts	2018-03-27	37.6354	gpe3	-12.05	-9.075	75.3283
Thunnus albacares	YFT112	169044	Southern seamounts	2018-03-27 12:00:00	38.1354	gpe3	-12.05	-9.1	72.5519
Thunnus albacares	YFT112	169044	Southern seamounts	2018-03-28	38.6354	gpe3	-12.05	-9.15	66.9999
Thunnus albacares	YFT112	169044	Southern seamounts	2018-03-28 12:00:00	39.1354	gpe3	-12.075	-9.175	64.1251
Thunnus albacares	YFT112	169044	Southern seamounts	2018-03-29	39.6354	gpe3	-12.075	-9.2	61.3456
Thunnus albacares	YFT112	169044	Southern seamounts	2018-03-29 12:00:00	40.1354	gpe3	-12.075	-9.225	58.5661
Thunnus albacares	YFT112	169044	Southern seamounts	2018-03-30	40.6354	gpe3	-12.075	-9.25	55.7866
Thunnus albacares	YFT112	169044	Southern seamounts	2018-03-30 12:00:00	41.1354	gpe3	-12.1	-9.3	50.2505
Thunnus albacares	YFT112	169044	Southern seamounts	2018-03-31	41.6354	gpe3	-12.1	-9.3	50.2505
Thunnus albacares	YFT112	169044	Southern seamounts	2018-03-31 12:00:00	42.1354	gpe3	-12.125	-9.325	47.6546
Thunnus albacares	YFT112	169044	Southern seamounts	2018-04-01	42.6354	gpe3	-12.125	-9.325	47.6546
Thunnus albacares	YFT112	169044	Southern seamounts	2018-04-01 12:00:00	43.1354	gpe3	-12.125	-9.35	44.888
Thunnus albacares	YFT112	169044	Southern seamounts	2018-04-02	43.6354	gpe3	-12.125	-9.375	42.1233
Thunnus albacares	YFT112	169044	Southern seamounts	2018-04-02 12:00:00	44.1354	gpe3	-12.125	-9.4	39.3606
Thunnus albacares	YFT112	169044	Southern seamounts	2018-04-03	44.6354	gpe3	-12.1	-9.425	36.3633
Thunnus albacares	YFT112	169044	Southern seamounts	2018-04-03 12:00:00	45.1354	gpe3	-12.075	-9.45	33.5529
Thunnus albacares	YFT112	169044	Southern seamounts	2018-04-04	45.6354	gpe3	-12.05	-9.475	30.9549
Thunnus albacares	YFT112	169044	Southern seamounts	2018-04-04 12:00:00	46.1354	gpe3	-12.05	-9.5	28.177
Thunnus albacares	YFT112	169044	Southern seamounts	2018-04-05	46.6354	gpe3	-12.075	-9.525	25.2178
Thunnus albacares	YFT112	169044	Southern seamounts	2018-04-05 12:00:00	47.1354	gpe3	-12.1	-9.575	19.7212
Thunnus albacares	YFT112	169044	Southern seamounts	2018-04-06	47.6354	gpe3	-12.1	-9.625	14.1933
Thunnus albacares	YFT112	169044	Southern seamounts	2018-04-06 12:00:00	48.1354	gpe3	-12.125	-9.625	14.533
Thunnus albacares	YFT112	169044	Southern seamounts	2018-04-07	48.6354	gpe3	-12.125	-9.675	9.11441
Thunnus albacares	YFT112	169044	Southern seamounts	2018-04-07 12:00:00	49.1354	gpe3	-12.15	-9.625	15.2574
Thunnus albacares	YFT112	169044	Southern seamounts	2018-04-08	49.6354	gpe3	-12.175	-9.6	18.8843
Thunnus albacares	YFT112	169044	Southern seamounts	2018-04-08 12:00:00	50.1354	gpe3	-12.2	-9.625	17.909
Thunnus albacares	YFT112	169044	Southern seamounts	2018-04-09	50.6354	gpe3	-12.2	-9.625	17.909
Thunnus albacares	YFT112	169044	Southern seamounts	2018-04-09 12:00:00	51.1354	gpe3	-12.225	-9.625	19.6769
Thunnus albacares	YFT112	169044	Southern seamounts	2018-04-10	51.6354	gpe3	-12.275	-9.65	21.7491
Thunnus albacares	YFT112	169044	Southern seamounts	2018-04-10 12:00:00	52.1354	gpe3	-12.25	-9.675	17.9027
Thunnus albacares	YFT112	169044	Southern seamounts	2018-04-11	52.6354	gpe3	-12.2	-9.75	9.43846
Thunnus albacares	YFT112	169044	Southern seamounts	2018-04-11 12:00:00	53.1354	gpe3	-12.15	-9.875	12.588
Thunnus albacares	YFT112	169044	Southern seamounts	2018-04-12	53.6354	gpe3	-12.125	-9.95	20.2656
Thunnus albacares	YFT112	169044	Southern seamounts	2018-04-12 12:00:00	54.1354	gpe3	-12.125	-10.075	33.991
Thunnus albacares	YFT112	169044	Southern seamounts	2018-04-13	54.6354	gpe3	-12.125	-10.125	39.4896
Thunnus albacares	YFT112	169044	Southern seamounts	2018-04-13 12:00:00	55.1354	gpe3	-12.125	-10.125	39.4896
Thunnus albacares	YFT112	169044	Southern seamounts	2018-04-14	55.6354	gpe3	-12.125	-10.175	45.0032
Thunnus albacares	YFT112	169044	Southern seamounts	2018-04-14 12:00:00	56.1354	gpe3	-12.15	-10.2	48.1514
Thunnus albacares	YFT112	169044	Southern seamounts	2018-04-15	56.6354	gpe3	-12.175	-10.225	51.3249
Thunnus albacares	YFT112	169044	Southern seamounts	2018-04-15 12:00:00	57.1354	gpe3	-12.15	-10.2	48.1514
Thunnus albacares	YFT112	169044	Southern seamounts	2018-04-16	57.6354	gpe3	-12.15	-10.2	48.1514
Thunnus albacares	YFT112	169044	Southern seamounts	2018-04-16 12:00:00	58.1354	gpe3	-12.15	-10.2	48.1514
Thunnus albacares	YFT112	169044	Southern seamounts	2018-04-17	58.6354	gpe3	-12.15	-10.2	48.1514
Thunnus albacares	YFT112	169044	Southern seamounts	2018-04-17 12:00:00	59.1354	gpe3	-12.15	-10.2	48.1514
Thunnus albacares	YFT112	169044	Southern seamounts	2018-04-18	59.6354	gpe3	-12.15	-10.2	48.1514
Thunnus albacares	YFT112	169044	Southern seamounts	2018-04-18 12:00:00	60.1354	gpe3	-12.15	-10.2	48.1514
Thunnus albacares	YFT112	169044	Southern seamounts	2018-04-19	60.6354	gpe3	-12.15	-10.2	48.1514
Thunnus albacares	YFT112	169044	Southern seamounts	2018-04-19 12:00:00	61.1354	gpe3	-12.125	-10.125	39.4896
Thunnus albacares	YFT112	169044	Southern seamounts	2018-04-20	61.6354	gpe3	-12.125	-10.05	31.2498
Thunnus albacares	YFT112	169044	Southern seamounts	2018-04-20 12:00:00	62.1354	gpe3	-12.125	-9.975	23.0115
Thunnus albacares	YFT112	169044	Southern seamounts	2018-04-21	62.6354	gpe3	-12.125	-9.9	14.8033
Thunnus albacares	YFT112	169044	Southern seamounts	2018-04-21 12:00:00	63.1354	gpe3	-12.1	-9.875	11.6292
Thunnus albacares	YFT112	169044	Southern seamounts	2018-04-22	63.6354	gpe3	-12.1	-9.85	8.88605
Thunnus albacares	YFT112	169044	Southern seamounts	2018-04-22 12:00:00	64.1354	gpe3	-12.1	-9.825	6.11681
Thunnus albacares	YFT112	169044	Southern seamounts	2018-04-23	64.6354	gpe3	-12.1	-9.75	0.41012
Thunnus albacares	YFT112	169044	Southern seamounts	2018-04-23 12:00:00	65.1354	gpe3	-12.125	-9.7	6.49329
Thunnus albacares	YFT112	169044	Southern seamounts	2018-04-24	65.6354	gpe3	-12.15	-9.675	10.2255
Thunnus albacares	YFT112	169044	Southern seamounts	2018-04-24 12:00:00	66.1354	gpe3	-12.175	-9.675	11.8729
Thunnus albacares	YFT112	169044	Southern seamounts	2018-04-25	66.6354	gpe3	-12.2	-9.65	15.7744
Thunnus albacares	YFT112	169044	Southern seamounts	2018-04-25 12:00:00	67.1354	gpe3	-12.225	-9.65	17.6472
Thunnus albacares	YFT112	169044	Southern seamounts	2018-04-26	67.6354	gpe3	-12.25	-9.65	19.6141
Thunnus albacares	YFT112	169044	Southern seamounts	2018-04-26 12:00:00	68.1354	gpe3	-12.3	-9.625	25.6129
Thunnus albacares	YFT112	169044	Southern seamounts	2018-04-27	68.6354	gpe3	-12.35	-9.625	30.1286
Thunnus albacares	YFT112	169044	Southern seamounts	2018-04-27 12:00:00	69.1354	gpe3	-12.375	-9.625	32.4979
Thunnus albacares	YFT112	169044	Southern seamounts	2018-04-28	69.6354	gpe3	-12.375	-9.625	32.4979
Thunnus albacares	YFT112	169044	Southern seamounts	2018-04-28 12:00:00	70.1354	gpe3	-12.375	-9.6	33.9305
Thunnus albacares	YFT112	169044	Southern seamounts	2018-04-29	70.6354	gpe3	-12.4	-9.5	43.0109
Thunnus albacares	YFT112	169044	Southern seamounts	2018-04-29 12:00:00	71.1354	gpe3	-12.4	-9.45	47.0036
Thunnus albacares	YFT112	169044	Southern seamounts	2018-04-30	71.6354	gpe3	-12.45	-9.375	55.3598
Thunnus albacares	YFT112	169044	Southern seamounts	2018-04-30 12:00:00	72.1354	gpe3	-12.525	-9.375	49.973
Thunnus albacares	YFT112	169044	Southern seamounts	2018-05-01	72.6354	gpe3	-12.6	-9.325	50.3448
Thunnus albacares	YFT112	169044	Southern seamounts	2018-05-01 12:00:00	73.1354	gpe3	-12.575	-9.3	54.0769
Thunnus albacares	YFT112	169044	Southern seamounts	2018-05-02	73.6354	gpe3	-12.55	-9.2	65.239
Thunnus albacares	YFT112	169044	Southern seamounts	2018-05-02 12:00:00	74.1354	gpe3	-12.525	-9.175	68.9439
Thunnus albacares	YFT112	169044	Southern seamounts	2018-05-03	74.6354	gpe3	-12.525	-9.15	71.4388
Thunnus albacares	YFT112	169044	Southern seamounts	2018-05-03 12:00:00	75.1354	gpe3	-12.525	-9.15	71.4388
Thunnus albacares	YFT112	169044	Southern seamounts	2018-05-04	75.6354	gpe3	-12.525	-9.15	71.4388
Thunnus albacares	YFT112	169044	Southern seamounts	2018-05-04 12:00:00	76.1354	gpe3	-12.575	-9.15	69.1855
Thunnus albacares	YFT112	169044	Southern seamounts	2018-05-05	76.6354	gpe3	-12.625	-9.175	64.6461
Thunnus albacares	YFT112	169044	Southern seamounts	2018-05-05 12:00:00	77.1354	gpe3	-12.65	-9.2	61.1514
Thunnus albacares	YFT112	169044	Southern seamounts	2018-05-06	77.6354	gpe3	-12.675	-9.275	52.3733
Thunnus albacares	YFT112	169044	Southern seamounts	2018-05-06 12:00:00	78.1354	gpe3	-12.7	-9.3	48.9414
Thunnus albacares	YFT112	169044	Southern seamounts	2018-05-07	78.6354	gpe3	-12.725	-9.3	48.3024
Thunnus albacares	YFT112	169044	Southern seamounts	2018-05-07 12:00:00	79.1354	gpe3	-12.725	-9.3	48.3024
Thunnus albacares	YFT112	169044	Southern seamounts	2018-05-08	79.6354	gpe3	-12.7	-9.3	48.9414
Thunnus albacares	YFT112	169044	Southern seamounts	2018-05-08 12:00:00	80.1354	gpe3	-12.7	-9.3	48.9414
Thunnus albacares	YFT112	169044	Southern seamounts	2018-05-09	80.6354	gpe3	-12.675	-9.3	49.7236
Thunnus albacares	YFT112	169044	Southern seamounts	2018-05-09 12:00:00	81.1354	gpe3	-12.65	-9.3	50.6424
Thunnus albacares	YFT112	169044	Southern seamounts	2018-05-10	81.6354	gpe3	-12.65	-9.3	50.6424
Thunnus albacares	YFT112	169044	Southern seamounts	2018-05-10 12:00:00	82.1354	gpe3	-12.65	-9.3	50.6424
Thunnus albacares	YFT112	169044	Southern seamounts	2018-05-11	82.6354	gpe3	-12.625	-9.3	51.6904
Thunnus albacares	YFT112	169044	Southern seamounts	2018-05-11 12:00:00	83.1354	gpe3	-12.625	-9.325	49.1611
Thunnus albacares	YFT112	169044	Southern seamounts	2018-05-12	83.6354	gpe3	-12.625	-9.35	46.6411
Thunnus albacares	YFT112	169044	Southern seamounts	2018-05-12 12:00:00	84.1354	gpe3	-12.575	-9.375	46.8401
Thunnus albacares	YFT112	169044	Southern seamounts	2018-05-13	84.6354	gpe3	-12.475	-9.375	53.4844
Thunnus albacares	YFT112	169044	Southern seamounts	2018-05-13 12:00:00	85.1354	gpe3	-12.375	-9.4	49.4403
Thunnus albacares	YFT112	169044	Southern seamounts	2018-05-14	85.6354	gpe3	-12.25	-9.5	32.5581
Thunnus albacares	YFT112	169044	Southern seamounts	2018-05-14 12:00:00	86.1354	gpe3	-12.175	-9.6	18.8843
Thunnus albacares	YFT112	169044	Southern seamounts	2018-05-15	86.6354	release	-12.0565	-9.8013	3.23899

## Sheet: SPOT Data
species	ptt	datetime	type	lc	satellites	residual	error.radius	error.semi.major.axis	error.semi.minor.axis	error.ellipse.orientation	seamount_dist_km	longitude	latitude
Carcharhinus falciformis	165742	2017-06-13 21:11:09	FastGPS	NA	4	0.6	NA	NA	NA	NA	0.977095	-12.8239	-9.7549
Carcharhinus falciformis	165742	2017-06-15 08:43:25	FastGPS	NA	4	0.3	NA	NA	NA	NA	6.52508	-12.7455	-9.7128
Carcharhinus falciformis	165742	2017-06-15 16:55:22	FastGPS	NA	6	5.6	NA	NA	NA	NA	0.915087	-12.8022	-9.7592
Carcharhinus falciformis	165742	2017-06-15 21:37:23	FastGPS	NA	4	1.2	NA	NA	NA	NA	7.55729	-12.7378	-9.7765
Carcharhinus falciformis	165742	2017-06-19 02:48:02	FastGPS	NA	4	1.8	NA	NA	NA	NA	1.35379	-12.8377	-9.7486
Carcharhinus falciformis	165742	2017-06-20 20:27:45	FastGPS	NA	8	8	NA	NA	NA	NA	0	-12.8174	-9.7437
Carcharhinus falciformis	165742	2017-06-26 05:11:48	FastGPS	NA	4	3.1	NA	NA	NA	NA	0.884327	-12.7936	-9.7519
Carcharhinus falciformis	165742	2017-06-28 05:22:07	FastGPS	NA	4	0.3	NA	NA	NA	NA	0.428622	-12.8331	-9.7285
Carcharhinus falciformis	165742	2017-07-03 08:20:20	FastGPS	NA	4	0.5	NA	NA	NA	NA	0	-12.8182	-9.745
Carcharhinus falciformis	165742	2017-07-05 15:12:41	FastGPS	NA	4	0.2	NA	NA	NA	NA	0	-12.8033	-9.7415
Carcharhinus falciformis	165742	2017-07-07 20:52:12	FastGPS	NA	4	0.4	NA	NA	NA	NA	0	-12.8082	-9.7368
Carcharhinus falciformis	165742	2017-07-10 17:26:42	FastGPS	NA	8	7.2	NA	NA	NA	NA	0	-12.8216	-9.7446
Carcharhinus falciformis	165742	2017-07-12 05:23:33	FastGPS	NA	6	10.4	NA	NA	NA	NA	0	-12.8054	-9.7362
Carcharhinus falciformis	165742	2017-07-18 01:49:01	FastGPS	NA	4	8.7	NA	NA	NA	NA	2.33714	-12.8202	-9.7712
Carcharhinus falciformis	165742	2017-08-03 19:10:58	FastGPS	NA	4	0.8	NA	NA	NA	NA	96.123	-13.7025	-9.8098
Carcharhinus falciformis	165742	2017-08-08 17:03:30	FastGPS	NA	4	0.1	NA	NA	NA	NA	63.6726	-13.287	-9.3764
Carcharhinus falciformis	165742	2017-08-10 17:31:24	FastGPS	NA	4	0.5	NA	NA	NA	NA	95.0234	-12.5522	-8.9068
Carcharhinus falciformis	165742	2017-08-11 01:50:00	FastGPS	NA	4	0.5	NA	NA	NA	NA	74.4025	-12.5477	-9.1073
Carcharhinus falciformis	165742	2017-08-12 17:00:33	FastGPS	NA	4	1.2	NA	NA	NA	NA	12.694	-12.0611	-9.639
Carcharhinus falciformis	165742	2017-08-17 19:23:24	Argos	3	NA	NA	134	184	97	1NA8	3.35048	-12.0767	-9.7221
Carcharhinus falciformis	165742	2017-08-17 19:26:11	FastGPS	NA	4	0.5	NA	NA	NA	NA	3.16299	-12.0778	-9.7236
Carcharhinus falciformis	165742	2017-08-27 23:32:33	FastGPS	NA	4	0.7	NA	NA	NA	NA	6.01949	-12.1436	-9.8136
Carcharhinus falciformis	165742	2017-08-29 17:00:39	FastGPS	NA	4	0.4	NA	NA	NA	NA	52.1805	-12.4237	-10.1262
Carcharhinus falciformis	165742	2017-09-07 17:01:59	Argos	B	NA	NA	5670	199170	161	79	31.2694	-12.9463	-10.0016
Carcharhinus falciformis	165742	2017-09-07 20:24:24	Argos	B	NA	NA	5640	20905	1521	8NA	28.3313	-12.9505	-9.9696
Carcharhinus falciformis	165742	2017-09-09 00:16:24	Argos	B	NA	NA	8514	162650	445	117	45.06	-13.2401	-9.7507
Carcharhinus falciformis	165742	2017-09-09 10:30:23	Argos	B	NA	NA	13282	19428	9079	73	84.6483	-13.5398	-9.4319
Carcharhinus falciformis	165742	2017-09-09 18:21:13	Argos	B	NA	NA	16249	32320	8168	99	105.112	-13.6138	-9.1854
Carcharhinus falciformis	165742	2017-09-09 19:32:07	Argos	B	NA	NA	16784	38664	7285	119	106.534	-13.6199	-9.1717
Carcharhinus falciformis	165742	2017-09-10 17:36:12	FastGPS	NA	4	0.2	NA	NA	NA	NA	138.574	-13.6161	-8.7509
Carcharhinus falciformis	165742	2017-09-13 07:34:50	FastGPS	NA	4	0.3	NA	NA	NA	NA	102.404	-12.9909	-8.8152
Carcharhinus falciformis	165742	2017-09-13 15:43:30	FastGPS	NA	8	5.1	NA	NA	NA	NA	84.0292	-12.8887	-8.9686
Carcharhinus falciformis	165742	2017-09-16 21:03:04	FastGPS	NA	4	0.6	NA	NA	NA	NA	0.185343	-12.0976	-9.7529
Carcharhinus falciformis	165742	2017-09-20 20:55:30	Argos	B	NA	NA	11817	415241	336	98	76.0817	-13.5139	-9.6186
Carcharhinus falciformis	165742	2017-09-21 21:18:31	Argos	B	NA	NA	48693	438706	5404	78	30.8347	-12.5441	-9.8625
Carcharhinus falciformis	165742	2017-10-03 06:03:04	Argos	B	NA	NA	9309	98327	881	55	4.03146	-12.0026	-9.7279
Carcharhinus falciformis	165742	2017-10-17 20:44:54	Argos	B	NA	NA	20511	20511	20511	NA	15.5209	-12.2555	-9.7869

## Sheet: Acoustic total daily detections
id	transmitter	species	track_start	date	total_detections	hours_detected
SILK02	15549	C. falciformis	2017-06-03	2017-06-03	46	7
SILK02	15549	C. falciformis	2017-06-03	2017-06-04	0	0
SILK02	15549	C. falciformis	2017-06-03	2017-06-05	0	0
SILK02	15549	C. falciformis	2017-06-03	2017-06-06	0	0
SILK02	15549	C. falciformis	2017-06-03	2017-06-07	0	0
SILK02	15549	C. falciformis	2017-06-03	2017-06-08	0	0
SILK02	15549	C. falciformis	2017-06-03	2017-06-09	0	0
SILK02	15549	C. falciformis	2017-06-03	2017-06-10	0	0
SILK02	15549	C. falciformis	2017-06-03	2017-06-11	0	0
SILK02	15549	C. falciformis	2017-06-03	2017-06-12	0	0
SILK02	15549	C. falciformis	2017-06-03	2017-06-13	0	0
SILK02	15549	C. falciformis	2017-06-03	2017-06-14	0	0
SILK02	15549	C. falciformis	2017-06-03	2017-06-15	0	0
SILK02	15549	C. falciformis	2017-06-03	2017-06-16	0	0
SILK02	15549	C. falciformis	2017-06-03	2017-06-17	0	0
SILK02	15549	C. falciformis	2017-06-03	2017-06-18	0	0
SILK02	15549	C. falciformis	2017-06-03	2017-06-19	0	0
SILK02	15549	C. falciformis	2017-06-03	2017-06-20	0	0
SILK02	15549	C. falciformis	2017-06-03	2017-06-21	0	0
SILK02	15549	C. falciformis	2017-06-03	2017-06-22	0	0
SILK02	15549	C. falciformis	2017-06-03	2017-06-23	0	0
SILK02	15549	C. falciformis	2017-06-03	2017-06-24	0	0
SILK02	15549	C. falciformis	2017-06-03	2017-06-25	0	0
SILK02	15549	C. falciformis	2017-06-03	2017-06-26	0	0
SILK02	15549	C. falciformis	2017-06-03	2017-06-27	0	0
SILK02	15549	C. falciformis	2017-06-03	2017-06-28	0	0
SILK02	15549	C. falciformis	2017-06-03	2017-06-29	0	0
SILK02	15549	C. falciformis	2017-06-03	2017-06-30	0	0
SILK02	15549	C. falciformis	2017-06-03	2017-07-01	0	0
SILK02	15549	C. falciformis	2017-06-03	2017-07-02	0	0
SILK02	15549	C. falciformis	2017-06-03	2017-07-03	0	0
SILK02	15549	C. falciformis	2017-06-03	2017-07-04	0	0
SILK02	15549	C. falciformis	2017-06-03	2017-07-05	0	0
SILK02	15549	C. falciformis	2017-06-03	2017-07-06	0	0
SILK02	15549	C. falciformis	2017-06-03	2017-07-07	0	0
SILK02	15549	C. falciformis	2017-06-03	2017-07-08	0	0
SILK02	15549	C. falciformis	2017-06-03	2017-07-09	0	0
SILK02	15549	C. falciformis	2017-06-03	2017-07-10	0	0
SILK02	15549	C. falciformis	2017-06-03	2017-07-11	0	0
SILK02	15549	C. falciformis	2017-06-03	2017-07-12	0	0
SILK02	15549	C. falciformis	2017-06-03	2017-07-13	0	0
SILK02	15549	C. falciformis	2017-06-03	2017-07-14	0	0
SILK02	15549	C. falciformis	2017-06-03	2017-07-15	0	0
SILK02	15549	C. falciformis	2017-06-03	2017-07-16	0	0
SILK02	15549	C. falciformis	2017-06-03	2017-07-17	0	0
SILK02	15549	C. falciformis	2017-06-03	2017-07-18	0	0
SILK02	15549	C. falciformis	2017-06-03	2017-07-19	0	0
SILK02	15549	C. falciformis	2017-06-03	2017-07-20	0	0
SILK02	15549	C. falciformis	2017-06-03	2017-07-21	0	0
SILK02	15549	C. falciformis	2017-06-03	2017-07-22	0	0
SILK02	15549	C. falciformis	2017-06-03	2017-07-23	0	0
SILK02	15549	C. falciformis	2017-06-03	2017-07-24	0	0
SILK02	15549	C. falciformis	2017-06-03	2017-07-25	0	0
SILK02	15549	C. falciformis	2017-06-03	2017-07-26	0	0
SILK02	15549	C. falciformis	2017-06-03	2017-07-27	0	0
SILK02	15549	C. falciformis	2017-06-03	2017-07-28	0	0
SILK02	15549	C. falciformis	2017-06-03	2017-07-29	0	0
SILK02	15549	C. falciformis	2017-06-03	2017-07-30	0	0
SILK02	15549	C. falciformis	2017-06-03	2017-07-31	0	0
SILK02	15549	C. falciformis	2017-06-03	2017-08-01	0	0
SILK02	15549	C. falciformis	2017-06-03	2017-08-02	0	0
SILK02	15549	C. falciformis	2017-06-03	2017-08-03	0	0
SILK02	15549	C. falciformis	2017-06-03	2017-08-04	0	0
SILK02	15549	C. falciformis	2017-06-03	2017-08-05	0	0
SILK02	15549	C. falciformis	2017-06-03	2017-08-06	0	0
SILK02	15549	C. falciformis	2017-06-03	2017-08-07	0	0
SILK02	15549	C. falciformis	2017-06-03	2017-08-08	0	0
SILK02	15549	C. falciformis	2017-06-03	2017-08-09	0	0
SILK02	15549	C. falciformis	2017-06-03	2017-08-10	0	0
SILK02	15549	C. falciformis	2017-06-03	2017-08-11	0	0
SILK02	15549	C. falciformis	2017-06-03	2017-08-12	0	0
SILK02	15549	C. falciformis	2017-06-03	2017-08-13	0	0
SILK02	15549	C. falciformis	2017-06-03	2017-08-14	0	0
SILK02	15549	C. falciformis	2017-06-03	2017-08-15	0	0
SILK02	15549	C. falciformis	2017-06-03	2017-08-16	0	0
SILK02	15549	C. falciformis	2017-06-03	2017-08-17	0	0
SILK02	15549	C. falciformis	2017-06-03	2017-08-18	0	0
SILK02	15549	C. falciformis	2017-06-03	2017-08-19	0	0
SILK02	15549	C. falciformis	2017-06-03	2017-08-20	0	0
SILK02	15549	C. falciformis	2017-06-03	2017-08-21	0	0
SILK02	15549	C. falciformis	2017-06-03	2017-08-22	0	0
SILK02	15549	C. falciformis	2017-06-03	2017-08-23	0	0
SILK02	15549	C. falciformis	2017-06-03	2017-08-24	0	0
SILK02	15549	C. falciformis	2017-06-03	2017-08-25	0	0
SILK02	15549	C. falciformis	2017-06-03	2017-08-26	0	0
SILK02	15549	C. falciformis	2017-06-03	2017-08-27	0	0
SILK02	15549	C. falciformis	2017-06-03	2017-08-28	0	0
SILK02	15549	C. falciformis	2017-06-03	2017-08-29	0	0
SILK02	15549	C. falciformis	2017-06-03	2017-08-30	0	0
SILK02	15549	C. falciformis	2017-06-03	2017-08-31	0	0
SILK02	15549	C. falciformis	2017-06-03	2017-09-01	0	0
SILK02	15549	C. falciformis	2017-06-03	2017-09-02	0	0
SILK02	15549	C. falciformis	2017-06-03	2017-09-03	0	0
SILK02	15549	C. falciformis	2017-06-03	2017-09-04	0	0
SILK02	15549	C. falciformis	2017-06-03	2017-09-05	0	0
SILK02	15549	C. falciformis	2017-06-03	2017-09-06	0	0
SILK02	15549	C. falciformis	2017-06-03	2017-09-07	0	0
SILK02	15549	C. falciformis	2017-06-03	2017-09-08	0	0
SILK02	15549	C. falciformis	2017-06-03	2017-09-09	0	0
SILK02	15549	C. falciformis	2017-06-03	2017-09-10	0	0
SILK02	15549	C. falciformis	2017-06-03	2017-09-11	0	0
SILK02	15549	C. falciformis	2017-06-03	2017-09-12	0	0
SILK02	15549	C. falciformis	2017-06-03	2017-09-13	0	0
SILK02	15549	C. falciformis	2017-06-03	2017-09-14	0	0
SILK02	15549	C. falciformis	2017-06-03	2017-09-15	0	0
SILK02	15549	C. falciformis	2017-06-03	2017-09-16	0	0
SILK02	15549	C. falciformis	2017-06-03	2017-09-17	0	0
SILK02	15549	C. falciformis	2017-06-03	2017-09-18	0	0
SILK02	15549	C. falciformis	2017-06-03	2017-09-19	0	0
SILK02	15549	C. falciformis	2017-06-03	2017-09-20	0	0
SILK02	15549	C. falciformis	2017-06-03	2017-09-21	0	0
SILK02	15549	C. falciformis	2017-06-03	2017-09-22	0	0
SILK02	15549	C. falciformis	2017-06-03	2017-09-23	0	0
SILK02	15549	C. falciformis	2017-06-03	2017-09-24	0	0
SILK02	15549	C. falciformis	2017-06-03	2017-09-25	0	0
SILK02	15549	C. falciformis	2017-06-03	2017-09-26	0	0
SILK02	15549	C. falciformis	2017-06-03	2017-09-27	0	0
SILK02	15549	C. falciformis	2017-06-03	2017-09-28	0	0
SILK02	15549	C. falciformis	2017-06-03	2017-09-29	0	0
SILK02	15549	C. falciformis	2017-06-03	2017-09-30	0	0
SILK02	15549	C. falciformis	2017-06-03	2017-10-01	0	0
SILK02	15549	C. falciformis	2017-06-03	2017-10-02	0	0
SILK02	15549	C. falciformis	2017-06-03	2017-10-03	0	0
SILK02	15549	C. falciformis	2017-06-03	2017-10-04	0	0
SILK02	15549	C. falciformis	2017-06-03	2017-10-05	0	0
SILK02	15549	C. falciformis	2017-06-03	2017-10-06	0	0
SILK02	15549	C. falciformis	2017-06-03	2017-10-07	0	0
SILK02	15549	C. falciformis	2017-06-03	2017-10-08	0	0
SILK02	15549	C. falciformis	2017-06-03	2017-10-09	0	0
SILK02	15549	C. falciformis	2017-06-03	2017-10-10	0	0
SILK02	15549	C. falciformis	2017-06-03	2017-10-11	0	0
SILK02	15549	C. falciformis	2017-06-03	2017-10-12	0	0
SILK02	15549	C. falciformis	2017-06-03	2017-10-13	0	0
SILK02	15549	C. falciformis	2017-06-03	2017-10-14	0	0
SILK02	15549	C. falciformis	2017-06-03	2017-10-15	0	0
SILK02	15549	C. falciformis	2017-06-03	2017-10-16	0	0
SILK02	15549	C. falciformis	2017-06-03	2017-10-17	0	0
SILK02	15549	C. falciformis	2017-06-03	2017-10-18	0	0
SILK02	15549	C. falciformis	2017-06-03	2017-10-19	0	0
SILK02	15549	C. falciformis	2017-06-03	2017-10-20	0	0
SILK02	15549	C. falciformis	2017-06-03	2017-10-21	0	0
SILK02	15549	C. falciformis	2017-06-03	2017-10-22	0	0
SILK02	15549	C. falciformis	2017-06-03	2017-10-23	0	0
SILK02	15549	C. falciformis	2017-06-03	2017-10-24	0	0
SILK02	15549	C. falciformis	2017-06-03	2017-10-25	0	0
SILK02	15549	C. falciformis	2017-06-03	2017-10-26	0	0
SILK02	15549	C. falciformis	2017-06-03	2017-10-27	0	0
SILK02	15549	C. falciformis	2017-06-03	2017-10-28	0	0
SILK02	15549	C. falciformis	2017-06-03	2017-10-29	0	0
SILK02	15549	C. falciformis	2017-06-03	2017-10-30	0	0
SILK02	15549	C. falciformis	2017-06-03	2017-10-31	0	0
SILK02	15549	C. falciformis	2017-06-03	2017-11-01	0	0
SILK02	15549	C. falciformis	2017-06-03	2017-11-02	0	0
SILK02	15549	C. falciformis	2017-06-03	2017-11-03	0	0
SILK02	15549	C. falciformis	2017-06-03	2017-11-04	0	0
SILK02	15549	C. falciformis	2017-06-03	2017-11-05	0	0
SILK02	15549	C. falciformis	2017-06-03	2017-11-06	0	0
SILK02	15549	C. falciformis	2017-06-03	2017-11-07	0	0
SILK02	15549	C. falciformis	2017-06-03	2017-11-08	0	0
SILK02	15549	C. falciformis	2017-06-03	2017-11-09	0	0
SILK02	15549	C. falciformis	2017-06-03	2017-11-10	0	0
SILK02	15549	C. falciformis	2017-06-03	2017-11-11	0	0
SILK02	15549	C. falciformis	2017-06-03	2017-11-12	0	0
SILK02	15549	C. falciformis	2017-06-03	2017-11-13	0	0
SILK02	15549	C. falciformis	2017-06-03	2017-11-14	0	0
SILK02	15549	C. falciformis	2017-06-03	2017-11-15	0	0
SILK02	15549	C. falciformis	2017-06-03	2017-11-16	0	0
SILK02	15549	C. falciformis	2017-06-03	2017-11-17	0	0
SILK02	15549	C. falciformis	2017-06-03	2017-11-18	0	0
SILK02	15549	C. falciformis	2017-06-03	2017-11-19	0	0
SILK02	15549	C. falciformis	2017-06-03	2017-11-20	0	0
SILK02	15549	C. falciformis	2017-06-03	2017-11-21	0	0
SILK02	15549	C. falciformis	2017-06-03	2017-11-22	0	0
SILK02	15549	C. falciformis	2017-06-03	2017-11-23	0	0
SILK02	15549	C. falciformis	2017-06-03	2017-11-24	0	0
SILK02	15549	C. falciformis	2017-06-03	2017-11-25	0	0
SILK02	15549	C. falciformis	2017-06-03	2017-11-26	0	0
SILK02	15549	C. falciformis	2017-06-03	2017-11-27	0	0
SILK02	15549	C. falciformis	2017-06-03	2017-11-28	0	0
SILK02	15549	C. falciformis	2017-06-03	2017-11-29	0	0
SILK02	15549	C. falciformis	2017-06-03	2017-11-30	0	0
SILK02	15549	C. falciformis	2017-06-03	2017-12-01	0	0
SILK02	15549	C. falciformis	2017-06-03	2017-12-02	0	0
SILK02	15549	C. falciformis	2017-06-03	2017-12-03	0	0
SILK02	15549	C. falciformis	2017-06-03	2017-12-04	0	0
SILK02	15549	C. falciformis	2017-06-03	2017-12-05	0	0
SILK02	15549	C. falciformis	2017-06-03	2017-12-06	0	0
SILK02	15549	C. falciformis	2017-06-03	2017-12-07	0	0
SILK02	15549	C. falciformis	2017-06-03	2017-12-08	0	0
SILK02	15549	C. falciformis	2017-06-03	2017-12-09	0	0
SILK02	15549	C. falciformis	2017-06-03	2017-12-10	0	0
SILK02	15549	C. falciformis	2017-06-03	2017-12-11	0	0
SILK02	15549	C. falciformis	2017-06-03	2017-12-12	0	0
SILK02	15549	C. falciformis	2017-06-03	2017-12-13	0	0
SILK02	15549	C. falciformis	2017-06-03	2017-12-14	0	0
SILK02	15549	C. falciformis	2017-06-03	2017-12-15	0	0
SILK02	15549	C. falciformis	2017-06-03	2017-12-16	0	0
SILK02	15549	C. falciformis	2017-06-03	2017-12-17	0	0
SILK02	15549	C. falciformis	2017-06-03	2017-12-18	0	0
SILK02	15549	C. falciformis	2017-06-03	2017-12-19	0	0
SILK02	15549	C. falciformis	2017-06-03	2017-12-20	0	0
SILK02	15549	C. falciformis	2017-06-03	2017-12-21	0	0
SILK02	15549	C. falciformis	2017-06-03	2017-12-22	0	0
SILK02	15549	C. falciformis	2017-06-03	2017-12-23	0	0
SILK02	15549	C. falciformis	2017-06-03	2017-12-24	0	0
SILK02	15549	C. falciformis	2017-06-03	2017-12-25	0	0
SILK02	15549	C. falciformis	2017-06-03	2017-12-26	0	0
SILK02	15549	C. falciformis	2017-06-03	2017-12-27	0	0
SILK02	15549	C. falciformis	2017-06-03	2017-12-28	0	0
SILK02	15549	C. falciformis	2017-06-03	2017-12-29	0	0
SILK02	15549	C. falciformis	2017-06-03	2017-12-30	0	0
SILK02	15549	C. falciformis	2017-06-03	2017-12-31	0	0
SILK02	15549	C. falciformis	2017-06-03	2018-01-01	0	0
SILK02	15549	C. falciformis	2017-06-03	2018-01-02	0	0
SILK02	15549	C. falciformis	2017-06-03	2018-01-03	0	0
SILK02	15549	C. falciformis	2017-06-03	2018-01-04	0	0
SILK02	15549	C. falciformis	2017-06-03	2018-01-05	0	0
SILK02	15549	C. falciformis	2017-06-03	2018-01-06	0	0
SILK02	15549	C. falciformis	2017-06-03	2018-01-07	0	0
SILK02	15549	C. falciformis	2017-06-03	2018-01-08	0	0
SILK02	15549	C. falciformis	2017-06-03	2018-01-09	0	0
SILK02	15549	C. falciformis	2017-06-03	2018-01-10	0	0
SILK02	15549	C. falciformis	2017-06-03	2018-01-11	0	0
SILK02	15549	C. falciformis	2017-06-03	2018-01-12	0	0
SILK02	15549	C. falciformis	2017-06-03	2018-01-13	0	0
SILK02	15549	C. falciformis	2017-06-03	2018-01-14	0	0
SILK02	15549	C. falciformis	2017-06-03	2018-01-15	0	0
SILK02	15549	C. falciformis	2017-06-03	2018-01-16	0	0
SILK02	15549	C. falciformis	2017-06-03	2018-01-17	0	0
SILK02	15549	C. falciformis	2017-06-03	2018-01-18	0	0
SILK02	15549	C. falciformis	2017-06-03	2018-01-19	0	0
SILK02	15549	C. falciformis	2017-06-03	2018-01-20	0	0
SILK02	15549	C. falciformis	2017-06-03	2018-01-21	0	0
SILK02	15549	C. falciformis	2017-06-03	2018-01-22	0	0
SILK02	15549	C. falciformis	2017-06-03	2018-01-23	0	0
SILK02	15549	C. falciformis	2017-06-03	2018-01-24	0	0
SILK02	15549	C. falciformis	2017-06-03	2018-01-25	0	0
SILK02	15549	C. falciformis	2017-06-03	2018-01-26	0	0
SILK02	15549	C. falciformis	2017-06-03	2018-01-27	0	0
SILK02	15549	C. falciformis	2017-06-03	2018-01-28	0	0
SILK02	15549	C. falciformis	2017-06-03	2018-01-29	0	0
SILK02	15549	C. falciformis	2017-06-03	2018-01-30	0	0
SILK02	15549	C. falciformis	2017-06-03	2018-01-31	0	0
SILK02	15549	C. falciformis	2017-06-03	2018-02-01	0	0
SILK02	15549	C. falciformis	2017-06-03	2018-02-02	0	0
SILK02	15549	C. falciformis	2017-06-03	2018-02-03	0	0
SILK02	15549	C. falciformis	2017-06-03	2018-02-04	0	0
SILK02	15549	C. falciformis	2017-06-03	2018-02-05	0	0
SILK02	15549	C. falciformis	2017-06-03	2018-02-06	0	0
SILK02	15549	C. falciformis	2017-06-03	2018-02-07	0	0
SILK02	15549	C. falciformis	2017-06-03	2018-02-08	0	0
SILK02	15549	C. falciformis	2017-06-03	2018-02-09	0	0
SILK02	15549	C. falciformis	2017-06-03	2018-02-10	0	0
SILK02	15549	C. falciformis	2017-06-03	2018-02-11	0	0
SILK02	15549	C. falciformis	2017-06-03	2018-02-12	0	0
SILK02	15549	C. falciformis	2017-06-03	2018-02-13	0	0
SILK02	15549	C. falciformis	2017-06-03	2018-02-14	0	0
SILK02	15549	C. falciformis	2017-06-03	2018-02-15	0	0
SILK02	15549	C. falciformis	2017-06-03	2018-02-16	0	0
SILK02	15549	C. falciformis	2017-06-03	2018-02-17	0	0
SILK02	15549	C. falciformis	2017-06-03	2018-02-18	0	0
SILK02	15549	C. falciformis	2017-06-03	2018-02-19	0	0
SILK02	15549	C. falciformis	2017-06-03	2018-02-20	0	0
SILK02	15549	C. falciformis	2017-06-03	2018-02-21	0	0
SILK02	15549	C. falciformis	2017-06-03	2018-02-22	0	0
SILK02	15549	C. falciformis	2017-06-03	2018-02-23	0	0
SILK02	15549	C. falciformis	2017-06-03	2018-02-24	0	0
SILK02	15549	C. falciformis	2017-06-03	2018-02-25	0	0
SILK02	15549	C. falciformis	2017-06-03	2018-02-26	0	0
SILK02	15549	C. falciformis	2017-06-03	2018-02-27	0	0
SILK02	15549	C. falciformis	2017-06-03	2018-02-28	0	0
SILK02	15549	C. falciformis	2017-06-03	2018-03-01	0	0
SILK02	15549	C. falciformis	2017-06-03	2018-03-02	0	0
SILK02	15549	C. falciformis	2017-06-03	2018-03-03	0	0
SILK02	15549	C. falciformis	2017-06-03	2018-03-04	0	0
SILK02	15549	C. falciformis	2017-06-03	2018-03-05	0	0
SILK02	15549	C. falciformis	2017-06-03	2018-03-06	0	0
SILK02	15549	C. falciformis	2017-06-03	2018-03-07	0	0
SILK02	15549	C. falciformis	2017-06-03	2018-03-08	0	0
SILK02	15549	C. falciformis	2017-06-03	2018-03-09	0	0
SILK02	15549	C. falciformis	2017-06-03	2018-03-10	0	0
SILK02	15549	C. falciformis	2017-06-03	2018-03-11	0	0
SILK02	15549	C. falciformis	2017-06-03	2018-03-12	0	0
SILK02	15549	C. falciformis	2017-06-03	2018-03-13	0	0
SILK02	15549	C. falciformis	2017-06-03	2018-03-14	0	0
SILK02	15549	C. falciformis	2017-06-03	2018-03-15	0	0
SILK02	15549	C. falciformis	2017-06-03	2018-03-16	0	0
SILK02	15549	C. falciformis	2017-06-03	2018-03-17	0	0
SILK02	15549	C. falciformis	2017-06-03	2018-03-18	0	0
SILK02	15549	C. falciformis	2017-06-03	2018-03-19	0	0
SILK02	15549	C. falciformis	2017-06-03	2018-03-20	0	0
SILK02	15549	C. falciformis	2017-06-03	2018-03-21	0	0
SILK02	15549	C. falciformis	2017-06-03	2018-03-22	0	0
SILK02	15549	C. falciformis	2017-06-03	2018-03-23	0	0
SILK02	15549	C. falciformis	2017-06-03	2018-03-24	0	0
SILK02	15549	C. falciformis	2017-06-03	2018-03-25	0	0
SILK02	15549	C. falciformis	2017-06-03	2018-03-26	0	0
SILK02	15549	C. falciformis	2017-06-03	2018-03-27	0	0
SILK02	15549	C. falciformis	2017-06-03	2018-03-28	0	0
SILK02	15549	C. falciformis	2017-06-03	2018-03-29	0	0
SILK02	15549	C. falciformis	2017-06-03	2018-03-30	0	0
SILK02	15549	C. falciformis	2017-06-03	2018-03-31	0	0
SILK02	15549	C. falciformis	2017-06-03	2018-04-01	0	0
SILK02	15549	C. falciformis	2017-06-03	2018-04-02	0	0
SILK02	15549	C. falciformis	2017-06-03	2018-04-03	0	0
SILK02	15549	C. falciformis	2017-06-03	2018-04-04	0	0
SILK02	15549	C. falciformis	2017-06-03	2018-04-05	0	0
SILK02	15549	C. falciformis	2017-06-03	2018-04-06	0	0
SILK02	15549	C. falciformis	2017-06-03	2018-04-07	0	0
SILK02	15549	C. falciformis	2017-06-03	2018-04-08	0	0
SILK02	15549	C. falciformis	2017-06-03	2018-04-09	0	0
SILK02	15549	C. falciformis	2017-06-03	2018-04-10	0	0
SILK02	15549	C. falciformis	2017-06-03	2018-04-11	0	0
SILK02	15549	C. falciformis	2017-06-03	2018-04-12	0	0
SILK02	15549	C. falciformis	2017-06-03	2018-04-13	0	0
SILK02	15549	C. falciformis	2017-06-03	2018-04-14	0	0
SILK02	15549	C. falciformis	2017-06-03	2018-04-15	0	0
SILK02	15549	C. falciformis	2017-06-03	2018-04-16	0	0
SILK02	15549	C. falciformis	2017-06-03	2018-04-17	0	0
SILK02	15549	C. falciformis	2017-06-03	2018-04-18	0	0
SILK02	15549	C. falciformis	2017-06-03	2018-04-19	0	0
SILK02	15549	C. falciformis	2017-06-03	2018-04-20	0	0
SILK02	15549	C. falciformis	2017-06-03	2018-04-21	0	0
SILK02	15549	C. falciformis	2017-06-03	2018-04-22	0	0
SILK02	15549	C. falciformis	2017-06-03	2018-04-23	0	0
SILK02	15549	C. falciformis	2017-06-03	2018-04-24	0	0
SILK02	15549	C. falciformis	2017-06-03	2018-04-25	0	0
SILK02	15549	C. falciformis	2017-06-03	2018-04-26	0	0
SILK02	15549	C. falciformis	2017-06-03	2018-04-27	0	0
SILK02	15549	C. falciformis	2017-06-03	2018-04-28	0	0
SILK02	15549	C. falciformis	2017-06-03	2018-04-29	0	0
SILK02	15549	C. falciformis	2017-06-03	2018-04-30	0	0
SILK02	15549	C. falciformis	2017-06-03	2018-05-01	0	0
SILK02	15549	C. falciformis	2017-06-03	2018-05-02	0	0
SILK02	15549	C. falciformis	2017-06-03	2018-05-03	0	0
SILK02	15549	C. falciformis	2017-06-03	2018-05-04	0	0
SILK02	15549	C. falciformis	2017-06-03	2018-05-05	0	0
SILK02	15549	C. falciformis	2017-06-03	2018-05-06	0	0
SILK02	15549	C. falciformis	2017-06-03	2018-05-07	0	0
SILK02	15549	C. falciformis	2017-06-03	2018-05-08	0	0
SILK02	15549	C. falciformis	2017-06-03	2018-05-09	0	0
SILK02	15549	C. falciformis	2017-06-03	2018-05-10	0	0
SILK02	15549	C. falciformis	2017-06-03	2018-05-11	0	0
SILK02	15549	C. falciformis	2017-06-03	2018-05-12	0	0
SILK02	15549	C. falciformis	2017-06-03	2018-05-13	0	0
SILK02	15549	C. falciformis	2017-06-03	2018-05-14	0	0
SILK02	15549	C. falciformis	2017-06-03	2018-05-15	0	0
SILK02	15549	C. falciformis	2017-06-03	2018-05-16	0	0
SILK02	15549	C. falciformis	2017-06-03	2018-05-17	0	0
SILK02	15549	C. falciformis	2017-06-03	2018-05-18	0	0
SILK02	15549	C. falciformis	2017-06-03	2018-05-19	0	0
SILK02	15549	C. falciformis	2017-06-03	2018-05-20	0	0
SILK02	15549	C. falciformis	2017-06-03	2018-05-21	0	0
SILK02	15549	C. falciformis	2017-06-03	2018-05-22	0	0
SILK02	15549	C. falciformis	2017-06-03	2018-05-23	0	0
SILK02	15549	C. falciformis	2017-06-03	2018-05-24	0	0
SILK02	15549	C. falciformis	2017-06-03	2018-05-25	0	0
SILK02	15549	C. falciformis	2017-06-03	2018-05-26	0	0
SILK02	15549	C. falciformis	2017-06-03	2018-05-27	0	0
SILK02	15549	C. falciformis	2017-06-03	2018-05-28	0	0
SILK02	15549	C. falciformis	2017-06-03	2018-05-29	0	0
SILK02	15549	C. falciformis	2017-06-03	2018-05-30	0	0
SILK02	15549	C. falciformis	2017-06-03	2018-05-31	0	0
SILK02	15549	C. falciformis	2017-06-03	2018-06-01	0	0
SILK02	15549	C. falciformis	2017-06-03	2018-06-02	0	0
SILK02	15549	C. falciformis	2017-06-03	2018-06-03	0	0
SILK02	15549	C. falciformis	2017-06-03	2018-06-04	0	0
SILK02	15549	C. falciformis	2017-06-03	2018-06-05	0	0
SILK02	15549	C. falciformis	2017-06-03	2018-06-06	0	0
SILK02	15549	C. falciformis	2017-06-03	2018-06-07	0	0
SILK02	15549	C. falciformis	2017-06-03	2018-06-08	0	0
SILK02	15549	C. falciformis	2017-06-03	2018-06-09	0	0
SILK02	15549	C. falciformis	2017-06-03	2018-06-10	0	0
SILK02	15549	C. falciformis	2017-06-03	2018-06-11	0	0
SILK02	15549	C. falciformis	2017-06-03	2018-06-12	0	0
SILK02	15549	C. falciformis	2017-06-03	2018-06-13	0	0
SILK02	15549	C. falciformis	2017-06-03	2018-06-14	0	0
SILK02	15549	C. falciformis	2017-06-03	2018-06-15	0	0
SILK02	15549	C. falciformis	2017-06-03	2018-06-16	0	0
SILK02	15549	C. falciformis	2017-06-03	2018-06-17	0	0
SILK02	15549	C. falciformis	2017-06-03	2018-06-18	0	0
SILK02	15549	C. falciformis	2017-06-03	2018-06-19	0	0
SILK02	15549	C. falciformis	2017-06-03	2018-06-20	0	0
SILK02	15549	C. falciformis	2017-06-03	2018-06-21	0	0
SILK02	15549	C. falciformis	2017-06-03	2018-06-22	0	0
SILK02	15549	C. falciformis	2017-06-03	2018-06-23	0	0
SILK02	15549	C. falciformis	2017-06-03	2018-06-24	0	0
SILK02	15549	C. falciformis	2017-06-03	2018-06-25	0	0
SILK02	15549	C. falciformis	2017-06-03	2018-06-26	0	0
SILK02	15549	C. falciformis	2017-06-03	2018-06-27	0	0
SILK02	15549	C. falciformis	2017-06-03	2018-06-28	0	0
SILK02	15549	C. falciformis	2017-06-03	2018-06-29	0	0
SILK02	15549	C. falciformis	2017-06-03	2018-06-30	0	0
SILK02	15549	C. falciformis	2017-06-03	2018-07-01	0	0
SILK02	15549	C. falciformis	2017-06-03	2018-07-02	0	0
SILK02	15549	C. falciformis	2017-06-03	2018-07-03	0	0
SILK02	15549	C. falciformis	2017-06-03	2018-07-04	0	0
SILK02	15549	C. falciformis	2017-06-03	2018-07-05	0	0
SILK02	15549	C. falciformis	2017-06-03	2018-07-06	0	0
SILK02	15549	C. falciformis	2017-06-03	2018-07-07	0	0
SILK02	15549	C. falciformis	2017-06-03	2018-07-08	0	0
SILK02	15549	C. falciformis	2017-06-03	2018-07-09	0	0
SILK02	15549	C. falciformis	2017-06-03	2018-07-10	0	0
SILK02	15549	C. falciformis	2017-06-03	2018-07-11	0	0
SILK02	15549	C. falciformis	2017-06-03	2018-07-12	0	0
SILK02	15549	C. falciformis	2017-06-03	2018-07-13	0	0
SILK02	15549	C. falciformis	2017-06-03	2018-07-14	0	0
SILK02	15549	C. falciformis	2017-06-03	2018-07-15	0	0
SILK02	15549	C. falciformis	2017-06-03	2018-07-16	0	0
SILK02	15549	C. falciformis	2017-06-03	2018-07-17	0	0
SILK02	15549	C. falciformis	2017-06-03	2018-07-18	0	0
SILK02	15549	C. falciformis	2017-06-03	2018-07-19	0	0
SILK02	15549	C. falciformis	2017-06-03	2018-07-20	0	0
SILK02	15549	C. falciformis	2017-06-03	2018-07-21	0	0
SILK02	15549	C. falciformis	2017-06-03	2018-07-22	0	0
SILK02	15549	C. falciformis	2017-06-03	2018-07-23	0	0
SILK02	15549	C. falciformis	2017-06-03	2018-07-24	0	0
SILK02	15549	C. falciformis	2017-06-03	2018-07-25	0	0
SILK02	15549	C. falciformis	2017-06-03	2018-07-26	0	0
SILK02	15549	C. falciformis	2017-06-03	2018-07-27	0	0
SILK02	15549	C. falciformis	2017-06-03	2018-07-28	0	0
SILK02	15549	C. falciformis	2017-06-03	2018-07-29	0	0
SILK02	15549	C. falciformis	2017-06-03	2018-07-30	0	0
SILK02	15549	C. falciformis	2017-06-03	2018-07-31	0	0
SILK02	15549	C. falciformis	2017-06-03	2018-08-01	0	0
SILK02	15549	C. falciformis	2017-06-03	2018-08-02	0	0
SILK02	15549	C. falciformis	2017-06-03	2018-08-03	0	0
SILK02	15549	C. falciformis	2017-06-03	2018-08-04	0	0
SILK02	15549	C. falciformis	2017-06-03	2018-08-05	0	0
SILK02	15549	C. falciformis	2017-06-03	2018-08-06	0	0
SILK02	15549	C. falciformis	2017-06-03	2018-08-07	0	0
SILK02	15549	C. falciformis	2017-06-03	2018-08-08	0	0
SILK02	15549	C. falciformis	2017-06-03	2018-08-09	0	0
SILK02	15549	C. falciformis	2017-06-03	2018-08-10	0	0
SILK02	15549	C. falciformis	2017-06-03	2018-08-11	0	0
SILK02	15549	C. falciformis	2017-06-03	2018-08-12	0	0
SILK02	15549	C. falciformis	2017-06-03	2018-08-13	0	0
SILK02	15549	C. falciformis	2017-06-03	2018-08-14	0	0
SILK02	15549	C. falciformis	2017-06-03	2018-08-15	0	0
SILK02	15549	C. falciformis	2017-06-03	2018-08-16	0	0
SILK02	15549	C. falciformis	2017-06-03	2018-08-17	0	0
SILK02	15549	C. falciformis	2017-06-03	2018-08-18	0	0
SILK02	15549	C. falciformis	2017-06-03	2018-08-19	0	0
SILK02	15549	C. falciformis	2017-06-03	2018-08-20	0	0
SILK02	15549	C. falciformis	2017-06-03	2018-08-21	0	0
SILK02	15549	C. falciformis	2017-06-03	2018-08-22	0	0
SILK02	15549	C. falciformis	2017-06-03	2018-08-23	0	0
SILK02	15549	C. falciformis	2017-06-03	2018-08-24	0	0
SILK02	15549	C. falciformis	2017-06-03	2018-08-25	0	0
SILK02	15549	C. falciformis	2017-06-03	2018-08-26	0	0
SILK02	15549	C. falciformis	2017-06-03	2018-08-27	0	0
SILK02	15549	C. falciformis	2017-06-03	2018-08-28	0	0
SILK02	15549	C. falciformis	2017-06-03	2018-08-29	0	0
SILK02	15549	C. falciformis	2017-06-03	2018-08-30	0	0
SILK02	15549	C. falciformis	2017-06-03	2018-08-31	0	0
SILK02	15549	C. falciformis	2017-06-03	2018-09-01	0	0
SILK02	15549	C. falciformis	2017-06-03	2018-09-02	0	0
SILK02	15549	C. falciformis	2017-06-03	2018-09-03	0	0
SILK02	15549	C. falciformis	2017-06-03	2018-09-04	0	0
SILK02	15549	C. falciformis	2017-06-03	2018-09-05	0	0
SILK02	15549	C. falciformis	2017-06-03	2018-09-06	0	0
SILK02	15549	C. falciformis	2017-06-03	2018-09-07	0	0
SILK02	15549	C. falciformis	2017-06-03	2018-09-08	0	0
SILK02	15549	C. falciformis	2017-06-03	2018-09-09	0	0
SILK02	15549	C. falciformis	2017-06-03	2018-09-10	0	0
SILK02	15549	C. falciformis	2017-06-03	2018-09-11	0	0
SILK02	15549	C. falciformis	2017-06-03	2018-09-12	0	0
SILK02	15549	C. falciformis	2017-06-03	2018-09-13	0	0
SILK02	15549	C. falciformis	2017-06-03	2018-09-14	0	0
SILK02	15549	C. falciformis	2017-06-03	2018-09-15	0	0
SILK02	15549	C. falciformis	2017-06-03	2018-09-16	0	0
SILK02	15549	C. falciformis	2017-06-03	2018-09-17	0	0
SILK02	15549	C. falciformis	2017-06-03	2018-09-18	0	0
SILK02	15549	C. falciformis	2017-06-03	2018-09-19	0	0
SILK02	15549	C. falciformis	2017-06-03	2018-09-20	0	0
SILK02	15549	C. falciformis	2017-06-03	2018-09-21	0	0
SILK02	15549	C. falciformis	2017-06-03	2018-09-22	0	0
SILK02	15549	C. falciformis	2017-06-03	2018-09-23	0	0
SILK02	15549	C. falciformis	2017-06-03	2018-09-24	0	0
SILK02	15549	C. falciformis	2017-06-03	2018-09-25	0	0
SILK02	15549	C. falciformis	2017-06-03	2018-09-26	0	0
SILK02	15549	C. falciformis	2017-06-03	2018-09-27	0	0
SILK02	15549	C. falciformis	2017-06-03	2018-09-28	0	0
SILK02	15549	C. falciformis	2017-06-03	2018-09-29	0	0
SILK02	15549	C. falciformis	2017-06-03	2018-09-30	0	0
SILK02	15549	C. falciformis	2017-06-03	2018-10-01	0	0
SILK02	15549	C. falciformis	2017-06-03	2018-10-02	0	0
SILK02	15549	C. falciformis	2017-06-03	2018-10-03	0	0
SILK02	15549	C. falciformis	2017-06-03	2018-10-04	0	0
SILK02	15549	C. falciformis	2017-06-03	2018-10-05	0	0
SILK02	15549	C. falciformis	2017-06-03	2018-10-06	0	0
SILK02	15549	C. falciformis	2017-06-03	2018-10-07	0	0
SILK02	15549	C. falciformis	2017-06-03	2018-10-08	0	0
SILK02	15549	C. falciformis	2017-06-03	2018-10-09	0	0
SILK02	15549	C. falciformis	2017-06-03	2018-10-10	0	0
SILK02	15549	C. falciformis	2017-06-03	2018-10-11	0	0
SILK02	15549	C. falciformis	2017-06-03	2018-10-12	0	0
SILK02	15549	C. falciformis	2017-06-03	2018-10-13	0	0
SILK02	15549	C. falciformis	2017-06-03	2018-10-14	0	0
SILK02	15549	C. falciformis	2017-06-03	2018-10-15	0	0
SILK02	15549	C. falciformis	2017-06-03	2018-10-16	0	0
SILK02	15549	C. falciformis	2017-06-03	2018-10-17	0	0
SILK02	15549	C. falciformis	2017-06-03	2018-10-18	0	0
SILK02	15549	C. falciformis	2017-06-03	2018-10-19	0	0
SILK02	15549	C. falciformis	2017-06-03	2018-10-20	0	0
SILK02	15549	C. falciformis	2017-06-03	2018-10-21	0	0
SILK02	15549	C. falciformis	2017-06-03	2018-10-22	0	0
SILK02	15549	C. falciformis	2017-06-03	2018-10-23	0	0
SILK02	15549	C. falciformis	2017-06-03	2018-10-24	0	0
SILK02	15549	C. falciformis	2017-06-03	2018-10-25	0	0
SILK02	15549	C. falciformis	2017-06-03	2018-10-26	0	0
SILK02	15549	C. falciformis	2017-06-03	2018-10-27	0	0
SILK02	15549	C. falciformis	2017-06-03	2018-10-28	0	0
SILK02	15549	C. falciformis	2017-06-03	2018-10-29	0	0
SILK02	15549	C. falciformis	2017-06-03	2018-10-30	0	0
SILK02	15549	C. falciformis	2017-06-03	2018-10-31	0	0
SILK02	15549	C. falciformis	2017-06-03	2018-11-01	0	0
SILK02	15549	C. falciformis	2017-06-03	2018-11-02	0	0
SILK02	15549	C. falciformis	2017-06-03	2018-11-03	0	0
SILK02	15549	C. falciformis	2017-06-03	2018-11-04	0	0
SILK02	15549	C. falciformis	2017-06-03	2018-11-05	0	0
SILK02	15549	C. falciformis	2017-06-03	2018-11-06	0	0
SILK02	15549	C. falciformis	2017-06-03	2018-11-07	0	0
SILK02	15549	C. falciformis	2017-06-03	2018-11-08	0	0
SILK02	15549	C. falciformis	2017-06-03	2018-11-09	0	0
SILK02	15549	C. falciformis	2017-06-03	2018-11-10	0	0
SILK02	15549	C. falciformis	2017-06-03	2018-11-11	0	0
SILK02	15549	C. falciformis	2017-06-03	2018-11-12	0	0
SILK02	15549	C. falciformis	2017-06-03	2018-11-13	0	0
SILK02	15549	C. falciformis	2017-06-03	2018-11-14	0	0
SILK02	15549	C. falciformis	2017-06-03	2018-11-15	0	0
SILK02	15549	C. falciformis	2017-06-03	2018-11-16	0	0
SILK02	15549	C. falciformis	2017-06-03	2018-11-17	0	0
SILK02	15549	C. falciformis	2017-06-03	2018-11-18	0	0
SILK02	15549	C. falciformis	2017-06-03	2018-11-19	0	0
SILK02	15549	C. falciformis	2017-06-03	2018-11-20	0	0
SILK02	15549	C. falciformis	2017-06-03	2018-11-21	0	0
SILK02	15549	C. falciformis	2017-06-03	2018-11-22	0	0
SILK02	15549	C. falciformis	2017-06-03	2018-11-23	0	0
SILK02	15549	C. falciformis	2017-06-03	2018-11-24	0	0
SILK02	15549	C. falciformis	2017-06-03	2018-11-25	0	0
SILK02	15549	C. falciformis	2017-06-03	2018-11-26	0	0
SILK02	15549	C. falciformis	2017-06-03	2018-11-27	0	0
SILK02	15549	C. falciformis	2017-06-03	2018-11-28	0	0
SILK02	15549	C. falciformis	2017-06-03	2018-11-29	0	0
SILK02	15549	C. falciformis	2017-06-03	2018-11-30	0	0
SILK02	15549	C. falciformis	2017-06-03	2018-12-01	0	0
SILK02	15549	C. falciformis	2017-06-03	2018-12-02	0	0
SILK02	15549	C. falciformis	2017-06-03	2018-12-03	0	0
SILK02	15549	C. falciformis	2017-06-03	2018-12-04	0	0
SILK02	15549	C. falciformis	2017-06-03	2018-12-05	0	0
SILK02	15549	C. falciformis	2017-06-03	2018-12-06	0	0
SILK02	15549	C. falciformis	2017-06-03	2018-12-07	0	0
SILK02	15549	C. falciformis	2017-06-03	2018-12-08	0	0
SILK02	15549	C. falciformis	2017-06-03	2018-12-09	0	0
SILK02	15549	C. falciformis	2017-06-03	2018-12-10	0	0
SILK02	15549	C. falciformis	2017-06-03	2018-12-11	0	0
SILK02	15549	C. falciformis	2017-06-03	2018-12-12	0	0
SILK02	15549	C. falciformis	2017-06-03	2018-12-13	0	0
SILK02	15549	C. falciformis	2017-06-03	2018-12-14	0	0
SILK02	15549	C. falciformis	2017-06-03	2018-12-15	0	0
SILK02	15549	C. falciformis	2017-06-03	2018-12-16	0	0
SILK02	15549	C. falciformis	2017-06-03	2018-12-17	0	0
SILK02	15549	C. falciformis	2017-06-03	2018-12-18	0	0
SILK02	15549	C. falciformis	2017-06-03	2018-12-19	0	0
SILK02	15549	C. falciformis	2017-06-03	2018-12-20	0	0
SILK02	15549	C. falciformis	2017-06-03	2018-12-21	0	0
SILK02	15549	C. falciformis	2017-06-03	2018-12-22	0	0
SILK02	15549	C. falciformis	2017-06-03	2018-12-23	0	0
SILK02	15549	C. falciformis	2017-06-03	2018-12-24	0	0
SILK02	15549	C. falciformis	2017-06-03	2018-12-25	0	0
SILK02	15549	C. falciformis	2017-06-03	2018-12-26	0	0
SILK02	15549	C. falciformis	2017-06-03	2018-12-27	0	0
SILK02	15549	C. falciformis	2017-06-03	2018-12-28	0	0
SILK02	15549	C. falciformis	2017-06-03	2018-12-29	0	0
SILK02	15549	C. falciformis	2017-06-03	2018-12-30	0	0
SILK02	15549	C. falciformis	2017-06-03	2018-12-31	0	0
SILK02	15549	C. falciformis	2017-06-03	2019-01-01	0	0
SILK02	15549	C. falciformis	2017-06-03	2019-01-02	0	0
SILK02	15549	C. falciformis	2017-06-03	2019-01-03	0	0
SILK02	15549	C. falciformis	2017-06-03	2019-01-04	0	0
SILK02	15549	C. falciformis	2017-06-03	2019-01-05	0	0
SILK02	15549	C. falciformis	2017-06-03	2019-01-06	0	0
SILK02	15549	C. falciformis	2017-06-03	2019-01-07	0	0
SILK02	15549	C. falciformis	2017-06-03	2019-01-08	0	0
SILK02	15549	C. falciformis	2017-06-03	2019-01-09	0	0
SILK02	15549	C. falciformis	2017-06-03	2019-01-10	0	0
SILK02	15549	C. falciformis	2017-06-03	2019-01-11	0	0
SILK02	15549	C. falciformis	2017-06-03	2019-01-12	0	0
SILK02	15549	C. falciformis	2017-06-03	2019-01-13	0	0
SILK02	15549	C. falciformis	2017-06-03	2019-01-14	0	0
SILK02	15549	C. falciformis	2017-06-03	2019-01-15	0	0
SILK02	15549	C. falciformis	2017-06-03	2019-01-16	0	0
SILK02	15549	C. falciformis	2017-06-03	2019-01-17	0	0
SILK02	15549	C. falciformis	2017-06-03	2019-01-18	0	0
SILK03	15538	C. falciformis	2017-06-03	2017-06-03	4	1
SILK03	15538	C. falciformis	2017-06-03	2017-06-04	14	2
SILK03	15538	C. falciformis	2017-06-03	2017-06-05	0	0
SILK03	15538	C. falciformis	2017-06-03	2017-06-06	96	11
SILK03	15538	C. falciformis	2017-06-03	2017-06-07	74	16
SILK03	15538	C. falciformis	2017-06-03	2017-06-08	47	11
SILK03	15538	C. falciformis	2017-06-03	2017-06-09	57	10
SILK03	15538	C. falciformis	2017-06-03	2017-06-10	243	18
SILK03	15538	C. falciformis	2017-06-03	2017-06-11	187	19
SILK03	15538	C. falciformis	2017-06-03	2017-06-12	185	16
SILK03	15538	C. falciformis	2017-06-03	2017-06-13	235	22
SILK03	15538	C. falciformis	2017-06-03	2017-06-14	164	14
SILK03	15538	C. falciformis	2017-06-03	2017-06-15	131	20
SILK03	15538	C. falciformis	2017-06-03	2017-06-16	229	17
SILK03	15538	C. falciformis	2017-06-03	2017-06-17	259	21
SILK03	15538	C. falciformis	2017-06-03	2017-06-18	262	21
SILK03	15538	C. falciformis	2017-06-03	2017-06-19	269	20
SILK03	15538	C. falciformis	2017-06-03	2017-06-20	233	22
SILK03	15538	C. falciformis	2017-06-03	2017-06-21	308	20
SILK03	15538	C. falciformis	2017-06-03	2017-06-22	334	23
SILK03	15538	C. falciformis	2017-06-03	2017-06-23	285	23
SILK03	15538	C. falciformis	2017-06-03	2017-06-24	263	18
SILK03	15538	C. falciformis	2017-06-03	2017-06-25	391	23
SILK03	15538	C. falciformis	2017-06-03	2017-06-26	307	22
SILK03	15538	C. falciformis	2017-06-03	2017-06-27	294	20
SILK03	15538	C. falciformis	2017-06-03	2017-06-28	265	19
SILK03	15538	C. falciformis	2017-06-03	2017-06-29	329	19
SILK03	15538	C. falciformis	2017-06-03	2017-06-30	295	23
SILK03	15538	C. falciformis	2017-06-03	2017-07-01	330	21
SILK03	15538	C. falciformis	2017-06-03	2017-07-02	335	22
SILK03	15538	C. falciformis	2017-06-03	2017-07-03	360	24
SILK03	15538	C. falciformis	2017-06-03	2017-07-04	283	21
SILK03	15538	C. falciformis	2017-06-03	2017-07-05	411	22
SILK03	15538	C. falciformis	2017-06-03	2017-07-06	477	24
SILK03	15538	C. falciformis	2017-06-03	2017-07-07	342	22
SILK03	15538	C. falciformis	2017-06-03	2017-07-08	351	22
SILK03	15538	C. falciformis	2017-06-03	2017-07-09	482	24
SILK03	15538	C. falciformis	2017-06-03	2017-07-10	413	22
SILK03	15538	C. falciformis	2017-06-03	2017-07-11	461	23
SILK03	15538	C. falciformis	2017-06-03	2017-07-12	332	20
SILK03	15538	C. falciformis	2017-06-03	2017-07-13	289	19
SILK03	15538	C. falciformis	2017-06-03	2017-07-14	327	22
SILK03	15538	C. falciformis	2017-06-03	2017-07-15	310	20
SILK03	15538	C. falciformis	2017-06-03	2017-07-16	322	20
SILK03	15538	C. falciformis	2017-06-03	2017-07-17	323	21
SILK03	15538	C. falciformis	2017-06-03	2017-07-18	245	20
SILK03	15538	C. falciformis	2017-06-03	2017-07-19	270	21
SILK03	15538	C. falciformis	2017-06-03	2017-07-20	297	23
SILK03	15538	C. falciformis	2017-06-03	2017-07-21	350	24
SILK03	15538	C. falciformis	2017-06-03	2017-07-22	319	24
SILK03	15538	C. falciformis	2017-06-03	2017-07-23	348	22
SILK03	15538	C. falciformis	2017-06-03	2017-07-24	217	20
SILK03	15538	C. falciformis	2017-06-03	2017-07-25	313	21
SILK03	15538	C. falciformis	2017-06-03	2017-07-26	297	18
SILK03	15538	C. falciformis	2017-06-03	2017-07-27	443	24
SILK03	15538	C. falciformis	2017-06-03	2017-07-28	456	24
SILK03	15538	C. falciformis	2017-06-03	2017-07-29	486	24
SILK03	15538	C. falciformis	2017-06-03	2017-07-30	345	22
SILK03	15538	C. falciformis	2017-06-03	2017-07-31	332	22
SILK03	15538	C. falciformis	2017-06-03	2017-08-01	328	19
SILK03	15538	C. falciformis	2017-06-03	2017-08-02	463	24
SILK03	15538	C. falciformis	2017-06-03	2017-08-03	466	21
SILK03	15538	C. falciformis	2017-06-03	2017-08-04	421	23
SILK03	15538	C. falciformis	2017-06-03	2017-08-05	401	24
SILK03	15538	C. falciformis	2017-06-03	2017-08-06	436	24
SILK03	15538	C. falciformis	2017-06-03	2017-08-07	385	23
SILK03	15538	C. falciformis	2017-06-03	2017-08-08	450	24
SILK03	15538	C. falciformis	2017-06-03	2017-08-09	266	23
SILK03	15538	C. falciformis	2017-06-03	2017-08-10	355	24
SILK03	15538	C. falciformis	2017-06-03	2017-08-11	372	24
SILK03	15538	C. falciformis	2017-06-03	2017-08-12	387	23
SILK03	15538	C. falciformis	2017-06-03	2017-08-13	378	22
SILK03	15538	C. falciformis	2017-06-03	2017-08-14	431	24
SILK03	15538	C. falciformis	2017-06-03	2017-08-15	289	23
SILK03	15538	C. falciformis	2017-06-03	2017-08-16	241	22
SILK03	15538	C. falciformis	2017-06-03	2017-08-17	431	24
SILK03	15538	C. falciformis	2017-06-03	2017-08-18	360	24
SILK03	15538	C. falciformis	2017-06-03	2017-08-19	372	23
SILK03	15538	C. falciformis	2017-06-03	2017-08-20	347	24
SILK03	15538	C. falciformis	2017-06-03	2017-08-21	351	23
SILK03	15538	C. falciformis	2017-06-03	2017-08-22	297	22
SILK03	15538	C. falciformis	2017-06-03	2017-08-23	280	23
SILK03	15538	C. falciformis	2017-06-03	2017-08-24	380	22
SILK03	15538	C. falciformis	2017-06-03	2017-08-25	390	24
SILK03	15538	C. falciformis	2017-06-03	2017-08-26	405	24
SILK03	15538	C. falciformis	2017-06-03	2017-08-27	455	24
SILK03	15538	C. falciformis	2017-06-03	2017-08-28	500	24
SILK03	15538	C. falciformis	2017-06-03	2017-08-29	401	24
SILK03	15538	C. falciformis	2017-06-03	2017-08-30	391	23
SILK03	15538	C. falciformis	2017-06-03	2017-08-31	399	23
SILK03	15538	C. falciformis	2017-06-03	2017-09-01	384	23
SILK03	15538	C. falciformis	2017-06-03	2017-09-02	315	18
SILK03	15538	C. falciformis	2017-06-03	2017-09-03	371	22
SILK03	15538	C. falciformis	2017-06-03	2017-09-04	88	16
SILK03	15538	C. falciformis	2017-06-03	2017-09-05	83	14
SILK03	15538	C. falciformis	2017-06-03	2017-09-06	85	13
SILK03	15538	C. falciformis	2017-06-03	2017-09-07	156	15
SILK03	15538	C. falciformis	2017-06-03	2017-09-08	186	20
SILK03	15538	C. falciformis	2017-06-03	2017-09-09	159	17
SILK03	15538	C. falciformis	2017-06-03	2017-09-10	499	24
SILK03	15538	C. falciformis	2017-06-03	2017-09-11	467	24
SILK03	15538	C. falciformis	2017-06-03	2017-09-12	257	21
SILK03	15538	C. falciformis	2017-06-03	2017-09-13	309	24
SILK03	15538	C. falciformis	2017-06-03	2017-09-14	250	21
SILK03	15538	C. falciformis	2017-06-03	2017-09-15	261	22
SILK03	15538	C. falciformis	2017-06-03	2017-09-16	305	23
SILK03	15538	C. falciformis	2017-06-03	2017-09-17	249	19
SILK03	15538	C. falciformis	2017-06-03	2017-09-18	132	16
SILK03	15538	C. falciformis	2017-06-03	2017-09-19	380	24
SILK03	15538	C. falciformis	2017-06-03	2017-09-20	342	23
SILK03	15538	C. falciformis	2017-06-03	2017-09-21	299	22
SILK03	15538	C. falciformis	2017-06-03	2017-09-22	281	23
SILK03	15538	C. falciformis	2017-06-03	2017-09-23	277	21
SILK03	15538	C. falciformis	2017-06-03	2017-09-24	317	22
SILK03	15538	C. falciformis	2017-06-03	2017-09-25	101	13
SILK03	15538	C. falciformis	2017-06-03	2017-09-26	122	17
SILK03	15538	C. falciformis	2017-06-03	2017-09-27	147	19
SILK03	15538	C. falciformis	2017-06-03	2017-09-28	222	23
SILK03	15538	C. falciformis	2017-06-03	2017-09-29	201	18
SILK03	15538	C. falciformis	2017-06-03	2017-09-30	179	21
SILK03	15538	C. falciformis	2017-06-03	2017-10-01	168	16
SILK03	15538	C. falciformis	2017-06-03	2017-10-02	103	16
SILK03	15538	C. falciformis	2017-06-03	2017-10-03	149	18
SILK03	15538	C. falciformis	2017-06-03	2017-10-04	103	15
SILK03	15538	C. falciformis	2017-06-03	2017-10-05	149	17
SILK03	15538	C. falciformis	2017-06-03	2017-10-06	201	20
SILK03	15538	C. falciformis	2017-06-03	2017-10-07	186	21
SILK03	15538	C. falciformis	2017-06-03	2017-10-08	333	24
SILK03	15538	C. falciformis	2017-06-03	2017-10-09	301	23
SILK03	15538	C. falciformis	2017-06-03	2017-10-10	180	17
SILK03	15538	C. falciformis	2017-06-03	2017-10-11	150	18
SILK03	15538	C. falciformis	2017-06-03	2017-10-12	122	19
SILK03	15538	C. falciformis	2017-06-03	2017-10-13	53	9
SILK03	15538	C. falciformis	2017-06-03	2017-10-14	136	20
SILK03	15538	C. falciformis	2017-06-03	2017-10-15	169	17
SILK03	15538	C. falciformis	2017-06-03	2017-10-16	153	21
SILK03	15538	C. falciformis	2017-06-03	2017-10-17	191	22
SILK03	15538	C. falciformis	2017-06-03	2017-10-18	98	15
SILK03	15538	C. falciformis	2017-06-03	2017-10-19	204	20
SILK03	15538	C. falciformis	2017-06-03	2017-10-20	161	19
SILK03	15538	C. falciformis	2017-06-03	2017-10-21	164	17
SILK03	15538	C. falciformis	2017-06-03	2017-10-22	158	19
SILK03	15538	C. falciformis	2017-06-03	2017-10-23	152	19
SILK03	15538	C. falciformis	2017-06-03	2017-10-24	119	22
SILK03	15538	C. falciformis	2017-06-03	2017-10-25	139	19
SILK03	15538	C. falciformis	2017-06-03	2017-10-26	123	21
SILK03	15538	C. falciformis	2017-06-03	2017-10-27	94	19
SILK03	15538	C. falciformis	2017-06-03	2017-10-28	82	16
SILK03	15538	C. falciformis	2017-06-03	2017-10-29	134	18
SILK03	15538	C. falciformis	2017-06-03	2017-10-30	116	21
SILK03	15538	C. falciformis	2017-06-03	2017-10-31	140	22
SILK03	15538	C. falciformis	2017-06-03	2017-11-01	98	18
SILK03	15538	C. falciformis	2017-06-03	2017-11-02	67	14
SILK03	15538	C. falciformis	2017-06-03	2017-11-03	54	17
SILK03	15538	C. falciformis	2017-06-03	2017-11-04	70	19
SILK03	15538	C. falciformis	2017-06-03	2017-11-05	51	12
SILK03	15538	C. falciformis	2017-06-03	2017-11-06	62	16
SILK03	15538	C. falciformis	2017-06-03	2017-11-07	66	16
SILK03	15538	C. falciformis	2017-06-03	2017-11-08	47	15
SILK03	15538	C. falciformis	2017-06-03	2017-11-09	90	13
SILK03	15538	C. falciformis	2017-06-03	2017-11-10	87	18
SILK03	15538	C. falciformis	2017-06-03	2017-11-11	55	17
SILK03	15538	C. falciformis	2017-06-03	2017-11-12	58	11
SILK03	15538	C. falciformis	2017-06-03	2017-11-13	65	15
SILK03	15538	C. falciformis	2017-06-03	2017-11-14	63	19
SILK03	15538	C. falciformis	2017-06-03	2017-11-15	51	11
SILK03	15538	C. falciformis	2017-06-03	2017-11-16	64	14
SILK03	15538	C. falciformis	2017-06-03	2017-11-17	75	14
SILK03	15538	C. falciformis	2017-06-03	2017-11-18	39	11
SILK03	15538	C. falciformis	2017-06-03	2017-11-19	72	17
SILK03	15538	C. falciformis	2017-06-03	2017-11-20	55	10
SILK03	15538	C. falciformis	2017-06-03	2017-11-21	42	15
SILK03	15538	C. falciformis	2017-06-03	2017-11-22	32	12
SILK03	15538	C. falciformis	2017-06-03	2017-11-23	78	18
SILK03	15538	C. falciformis	2017-06-03	2017-11-24	89	22
SILK03	15538	C. falciformis	2017-06-03	2017-11-25	80	18
SILK03	15538	C. falciformis	2017-06-03	2017-11-26	92	20
SILK03	15538	C. falciformis	2017-06-03	2017-11-27	50	18
SILK03	15538	C. falciformis	2017-06-03	2017-11-28	98	20
SILK03	15538	C. falciformis	2017-06-03	2017-11-29	87	21
SILK03	15538	C. falciformis	2017-06-03	2017-11-30	62	18
SILK03	15538	C. falciformis	2017-06-03	2017-12-01	76	21
SILK03	15538	C. falciformis	2017-06-03	2017-12-02	70	17
SILK03	15538	C. falciformis	2017-06-03	2017-12-03	82	21
SILK03	15538	C. falciformis	2017-06-03	2017-12-04	78	17
SILK03	15538	C. falciformis	2017-06-03	2017-12-05	109	19
SILK03	15538	C. falciformis	2017-06-03	2017-12-06	87	18
SILK03	15538	C. falciformis	2017-06-03	2017-12-07	101	19
SILK03	15538	C. falciformis	2017-06-03	2017-12-08	81	18
SILK03	15538	C. falciformis	2017-06-03	2017-12-09	87	19
SILK03	15538	C. falciformis	2017-06-03	2017-12-10	81	19
SILK03	15538	C. falciformis	2017-06-03	2017-12-11	111	17
SILK03	15538	C. falciformis	2017-06-03	2017-12-12	82	19
SILK03	15538	C. falciformis	2017-06-03	2017-12-13	78	19
SILK03	15538	C. falciformis	2017-06-03	2017-12-14	95	17
SILK03	15538	C. falciformis	2017-06-03	2017-12-15	98	19
SILK03	15538	C. falciformis	2017-06-03	2017-12-16	96	18
SILK03	15538	C. falciformis	2017-06-03	2017-12-17	113	20
SILK03	15538	C. falciformis	2017-06-03	2017-12-18	107	19
SILK03	15538	C. falciformis	2017-06-03	2017-12-19	100	17
SILK03	15538	C. falciformis	2017-06-03	2017-12-20	88	15
SILK03	15538	C. falciformis	2017-06-03	2017-12-21	74	16
SILK03	15538	C. falciformis	2017-06-03	2017-12-22	94	19
SILK03	15538	C. falciformis	2017-06-03	2017-12-23	73	17
SILK03	15538	C. falciformis	2017-06-03	2017-12-24	49	14
SILK03	15538	C. falciformis	2017-06-03	2017-12-25	65	17
SILK03	15538	C. falciformis	2017-06-03	2017-12-26	82	19
SILK03	15538	C. falciformis	2017-06-03	2017-12-27	61	16
SILK03	15538	C. falciformis	2017-06-03	2017-12-28	79	21
SILK03	15538	C. falciformis	2017-06-03	2017-12-29	76	16
SILK03	15538	C. falciformis	2017-06-03	2017-12-30	84	20
SILK03	15538	C. falciformis	2017-06-03	2017-12-31	105	21
SILK03	15538	C. falciformis	2017-06-03	2018-01-01	110	19
SILK03	15538	C. falciformis	2017-06-03	2018-01-02	80	20
SILK03	15538	C. falciformis	2017-06-03	2018-01-03	116	20
SILK03	15538	C. falciformis	2017-06-03	2018-01-04	46	14
SILK03	15538	C. falciformis	2017-06-03	2018-01-05	63	17
SILK03	15538	C. falciformis	2017-06-03	2018-01-06	79	16
SILK03	15538	C. falciformis	2017-06-03	2018-01-07	104	21
SILK03	15538	C. falciformis	2017-06-03	2018-01-08	90	19
SILK03	15538	C. falciformis	2017-06-03	2018-01-09	85	14
SILK03	15538	C. falciformis	2017-06-03	2018-01-10	97	20
SILK03	15538	C. falciformis	2017-06-03	2018-01-11	77	15
SILK03	15538	C. falciformis	2017-06-03	2018-01-12	129	19
SILK03	15538	C. falciformis	2017-06-03	2018-01-13	143	21
SILK03	15538	C. falciformis	2017-06-03	2018-01-14	41	13
SILK03	15538	C. falciformis	2017-06-03	2018-01-15	113	21
SILK03	15538	C. falciformis	2017-06-03	2018-01-16	78	18
SILK03	15538	C. falciformis	2017-06-03	2018-01-17	60	16
SILK03	15538	C. falciformis	2017-06-03	2018-01-18	93	22
SILK03	15538	C. falciformis	2017-06-03	2018-01-19	108	21
SILK03	15538	C. falciformis	2017-06-03	2018-01-20	62	16
SILK03	15538	C. falciformis	2017-06-03	2018-01-21	96	20
SILK03	15538	C. falciformis	2017-06-03	2018-01-22	74	11
SILK03	15538	C. falciformis	2017-06-03	2018-01-23	34	11
SILK03	15538	C. falciformis	2017-06-03	2018-01-24	48	15
SILK03	15538	C. falciformis	2017-06-03	2018-01-25	45	9
SILK03	15538	C. falciformis	2017-06-03	2018-01-26	82	16
SILK03	15538	C. falciformis	2017-06-03	2018-01-27	82	17
SILK03	15538	C. falciformis	2017-06-03	2018-01-28	88	16
SILK03	15538	C. falciformis	2017-06-03	2018-01-29	116	17
SILK03	15538	C. falciformis	2017-06-03	2018-01-30	187	20
SILK03	15538	C. falciformis	2017-06-03	2018-01-31	101	18
SILK03	15538	C. falciformis	2017-06-03	2018-02-01	116	13
SILK03	15538	C. falciformis	2017-06-03	2018-02-02	92	16
SILK03	15538	C. falciformis	2017-06-03	2018-02-03	85	15
SILK03	15538	C. falciformis	2017-06-03	2018-02-04	43	9
SILK03	15538	C. falciformis	2017-06-03	2018-02-05	110	20
SILK03	15538	C. falciformis	2017-06-03	2018-02-06	88	19
SILK03	15538	C. falciformis	2017-06-03	2018-02-07	64	15
SILK03	15538	C. falciformis	2017-06-03	2018-02-08	64	18
SILK03	15538	C. falciformis	2017-06-03	2018-02-09	128	20
SILK03	15538	C. falciformis	2017-06-03	2018-02-10	128	19
SILK03	15538	C. falciformis	2017-06-03	2018-02-11	119	18
SILK03	15538	C. falciformis	2017-06-03	2018-02-12	138	17
SILK03	15538	C. falciformis	2017-06-03	2018-02-13	83	17
SILK03	15538	C. falciformis	2017-06-03	2018-02-14	78	16
SILK03	15538	C. falciformis	2017-06-03	2018-02-15	60	16
SILK03	15538	C. falciformis	2017-06-03	2018-02-16	109	17
SILK03	15538	C. falciformis	2017-06-03	2018-02-17	74	15
SILK03	15538	C. falciformis	2017-06-03	2018-02-18	133	20
SILK03	15538	C. falciformis	2017-06-03	2018-02-19	98	17
SILK03	15538	C. falciformis	2017-06-03	2018-02-20	97	18
SILK03	15538	C. falciformis	2017-06-03	2018-02-21	39	11
SILK03	15538	C. falciformis	2017-06-03	2018-02-22	126	23
SILK03	15538	C. falciformis	2017-06-03	2018-02-23	33	8
SILK03	15538	C. falciformis	2017-06-03	2018-02-24	107	16
SILK03	15538	C. falciformis	2017-06-03	2018-02-25	74	14
SILK03	15538	C. falciformis	2017-06-03	2018-02-26	28	10
SILK03	15538	C. falciformis	2017-06-03	2018-02-27	78	17
SILK03	15538	C. falciformis	2017-06-03	2018-02-28	64	15
SILK03	15538	C. falciformis	2017-06-03	2018-03-01	81	18
SILK03	15538	C. falciformis	2017-06-03	2018-03-02	91	16
SILK03	15538	C. falciformis	2017-06-03	2018-03-03	112	14
SILK03	15538	C. falciformis	2017-06-03	2018-03-04	114	15
SILK03	15538	C. falciformis	2017-06-03	2018-03-05	89	13
SILK03	15538	C. falciformis	2017-06-03	2018-03-06	66	12
SILK03	15538	C. falciformis	2017-06-03	2018-03-07	85	17
SILK03	15538	C. falciformis	2017-06-03	2018-03-08	92	13
SILK03	15538	C. falciformis	2017-06-03	2018-03-09	85	14
SILK03	15538	C. falciformis	2017-06-03	2018-03-10	94	19
SILK03	15538	C. falciformis	2017-06-03	2018-03-11	78	18
SILK03	15538	C. falciformis	2017-06-03	2018-03-12	100	18
SILK03	15538	C. falciformis	2017-06-03	2018-03-13	80	18
SILK03	15538	C. falciformis	2017-06-03	2018-03-14	85	15
SILK03	15538	C. falciformis	2017-06-03	2018-03-15	94	14
SILK03	15538	C. falciformis	2017-06-03	2018-03-16	65	12
SILK03	15538	C. falciformis	2017-06-03	2018-03-17	107	15
SILK03	15538	C. falciformis	2017-06-03	2018-03-18	79	14
SILK03	15538	C. falciformis	2017-06-03	2018-03-19	0	0
SILK03	15538	C. falciformis	2017-06-03	2018-03-20	0	0
SILK03	15538	C. falciformis	2017-06-03	2018-03-21	0	0
SILK03	15538	C. falciformis	2017-06-03	2018-03-22	0	0
SILK03	15538	C. falciformis	2017-06-03	2018-03-23	0	0
SILK03	15538	C. falciformis	2017-06-03	2018-03-24	0	0
SILK03	15538	C. falciformis	2017-06-03	2018-03-25	0	0
SILK03	15538	C. falciformis	2017-06-03	2018-03-26	0	0
SILK03	15538	C. falciformis	2017-06-03	2018-03-27	0	0
SILK03	15538	C. falciformis	2017-06-03	2018-03-28	0	0
SILK03	15538	C. falciformis	2017-06-03	2018-03-29	0	0
SILK03	15538	C. falciformis	2017-06-03	2018-03-30	0	0
SILK03	15538	C. falciformis	2017-06-03	2018-03-31	0	0
SILK03	15538	C. falciformis	2017-06-03	2018-04-01	0	0
SILK03	15538	C. falciformis	2017-06-03	2018-04-02	0	0
SILK03	15538	C. falciformis	2017-06-03	2018-04-03	0	0
SILK03	15538	C. falciformis	2017-06-03	2018-04-04	0	0
SILK03	15538	C. falciformis	2017-06-03	2018-04-05	0	0
SILK03	15538	C. falciformis	2017-06-03	2018-04-06	0	0
SILK03	15538	C. falciformis	2017-06-03	2018-04-07	0	0
SILK03	15538	C. falciformis	2017-06-03	2018-04-08	0	0
SILK03	15538	C. falciformis	2017-06-03	2018-04-09	0	0
SILK03	15538	C. falciformis	2017-06-03	2018-04-10	0	0
SILK03	15538	C. falciformis	2017-06-03	2018-04-11	0	0
SILK03	15538	C. falciformis	2017-06-03	2018-04-12	0	0
SILK03	15538	C. falciformis	2017-06-03	2018-04-13	0	0
SILK03	15538	C. falciformis	2017-06-03	2018-04-14	0	0
SILK03	15538	C. falciformis	2017-06-03	2018-04-15	0	0
SILK03	15538	C. falciformis	2017-06-03	2018-04-16	0	0
SILK03	15538	C. falciformis	2017-06-03	2018-04-17	0	0
SILK03	15538	C. falciformis	2017-06-03	2018-04-18	0	0
SILK03	15538	C. falciformis	2017-06-03	2018-04-19	0	0
SILK03	15538	C. falciformis	2017-06-03	2018-04-20	0	0
SILK03	15538	C. falciformis	2017-06-03	2018-04-21	0	0
SILK03	15538	C. falciformis	2017-06-03	2018-04-22	0	0
SILK03	15538	C. falciformis	2017-06-03	2018-04-23	0	0
SILK03	15538	C. falciformis	2017-06-03	2018-04-24	0	0
SILK03	15538	C. falciformis	2017-06-03	2018-04-25	0	0
SILK03	15538	C. falciformis	2017-06-03	2018-04-26	0	0
SILK03	15538	C. falciformis	2017-06-03	2018-04-27	0	0
SILK03	15538	C. falciformis	2017-06-03	2018-04-28	0	0
SILK03	15538	C. falciformis	2017-06-03	2018-04-29	0	0
SILK03	15538	C. falciformis	2017-06-03	2018-04-30	0	0
SILK03	15538	C. falciformis	2017-06-03	2018-05-01	0	0
SILK03	15538	C. falciformis	2017-06-03	2018-05-02	0	0
SILK03	15538	C. falciformis	2017-06-03	2018-05-03	0	0
SILK03	15538	C. falciformis	2017-06-03	2018-05-04	0	0
SILK03	15538	C. falciformis	2017-06-03	2018-05-05	0	0
SILK03	15538	C. falciformis	2017-06-03	2018-05-06	0	0
SILK03	15538	C. falciformis	2017-06-03	2018-05-07	0	0
SILK03	15538	C. falciformis	2017-06-03	2018-05-08	0	0
SILK03	15538	C. falciformis	2017-06-03	2018-05-09	0	0
SILK03	15538	C. falciformis	2017-06-03	2018-05-10	34	7
SILK03	15538	C. falciformis	2017-06-03	2018-05-11	132	23
SILK03	15538	C. falciformis	2017-06-03	2018-05-12	210	20
SILK03	15538	C. falciformis	2017-06-03	2018-05-13	101	14
SILK03	15538	C. falciformis	2017-06-03	2018-05-14	0	0
SILK03	15538	C. falciformis	2017-06-03	2018-05-15	111	20
SILK03	15538	C. falciformis	2017-06-03	2018-05-16	160	23
SILK03	15538	C. falciformis	2017-06-03	2018-05-17	249	19
SILK03	15538	C. falciformis	2017-06-03	2018-05-18	0	0
SILK03	15538	C. falciformis	2017-06-03	2018-05-19	0	0
SILK03	15538	C. falciformis	2017-06-03	2018-05-20	0	0
SILK03	15538	C. falciformis	2017-06-03	2018-05-21	0	0
SILK03	15538	C. falciformis	2017-06-03	2018-05-22	0	0
SILK03	15538	C. falciformis	2017-06-03	2018-05-23	0	0
SILK03	15538	C. falciformis	2017-06-03	2018-05-24	0	0
SILK03	15538	C. falciformis	2017-06-03	2018-05-25	0	0
SILK03	15538	C. falciformis	2017-06-03	2018-05-26	0	0
SILK03	15538	C. falciformis	2017-06-03	2018-05-27	0	0
SILK03	15538	C. falciformis	2017-06-03	2018-05-28	0	0
SILK03	15538	C. falciformis	2017-06-03	2018-05-29	0	0
SILK03	15538	C. falciformis	2017-06-03	2018-05-30	0	0
SILK03	15538	C. falciformis	2017-06-03	2018-05-31	0	0
SILK03	15538	C. falciformis	2017-06-03	2018-06-01	0	0
SILK03	15538	C. falciformis	2017-06-03	2018-06-02	0	0
SILK03	15538	C. falciformis	2017-06-03	2018-06-03	99	13
SILK03	15538	C. falciformis	2017-06-03	2018-06-04	151	18
SILK03	15538	C. falciformis	2017-06-03	2018-06-05	171	14
SILK03	15538	C. falciformis	2017-06-03	2018-06-06	113	18
SILK03	15538	C. falciformis	2017-06-03	2018-06-07	125	14
SILK03	15538	C. falciformis	2017-06-03	2018-06-08	164	18
SILK03	15538	C. falciformis	2017-06-03	2018-06-09	123	11
SILK03	15538	C. falciformis	2017-06-03	2018-06-10	0	0
SILK03	15538	C. falciformis	2017-06-03	2018-06-11	19	5
SILK03	15538	C. falciformis	2017-06-03	2018-06-12	85	12
SILK03	15538	C. falciformis	2017-06-03	2018-06-13	202	19
SILK03	15538	C. falciformis	2017-06-03	2018-06-14	148	19
SILK03	15538	C. falciformis	2017-06-03	2018-06-15	141	15
SILK03	15538	C. falciformis	2017-06-03	2018-06-16	116	14
SILK03	15538	C. falciformis	2017-06-03	2018-06-17	40	9
SILK03	15538	C. falciformis	2017-06-03	2018-06-18	32	7
SILK03	15538	C. falciformis	2017-06-03	2018-06-19	0	0
SILK03	15538	C. falciformis	2017-06-03	2018-06-20	0	0
SILK03	15538	C. falciformis	2017-06-03	2018-06-21	0	0
SILK03	15538	C. falciformis	2017-06-03	2018-06-22	75	11
SILK03	15538	C. falciformis	2017-06-03	2018-06-23	97	14
SILK03	15538	C. falciformis	2017-06-03	2018-06-24	83	15
SILK03	15538	C. falciformis	2017-06-03	2018-06-25	111	14
SILK03	15538	C. falciformis	2017-06-03	2018-06-26	103	15
SILK03	15538	C. falciformis	2017-06-03	2018-06-27	153	18
SILK03	15538	C. falciformis	2017-06-03	2018-06-28	136	15
SILK03	15538	C. falciformis	2017-06-03	2018-06-29	60	11
SILK03	15538	C. falciformis	2017-06-03	2018-06-30	68	10
SILK03	15538	C. falciformis	2017-06-03	2018-07-01	18	3
SILK03	15538	C. falciformis	2017-06-03	2018-07-02	58	7
SILK03	15538	C. falciformis	2017-06-03	2018-07-03	0	0
SILK03	15538	C. falciformis	2017-06-03	2018-07-04	0	0
SILK03	15538	C. falciformis	2017-06-03	2018-07-05	0	0
SILK03	15538	C. falciformis	2017-06-03	2018-07-06	0	0
SILK03	15538	C. falciformis	2017-06-03	2018-07-07	0	0
SILK03	15538	C. falciformis	2017-06-03	2018-07-08	0	0
SILK03	15538	C. falciformis	2017-06-03	2018-07-09	0	0
SILK03	15538	C. falciformis	2017-06-03	2018-07-10	0	0
SILK03	15538	C. falciformis	2017-06-03	2018-07-11	36	4
SILK03	15538	C. falciformis	2017-06-03	2018-07-12	109	16
SILK03	15538	C. falciformis	2017-06-03	2018-07-13	163	14
SILK03	15538	C. falciformis	2017-06-03	2018-07-14	137	16
SILK03	15538	C. falciformis	2017-06-03	2018-07-15	85	9
SILK03	15538	C. falciformis	2017-06-03	2018-07-16	264	20
SILK03	15538	C. falciformis	2017-06-03	2018-07-17	139	12
SILK03	15538	C. falciformis	2017-06-03	2018-07-18	267	19
SILK03	15538	C. falciformis	2017-06-03	2018-07-19	153	12
SILK03	15538	C. falciformis	2017-06-03	2018-07-20	208	17
SILK03	15538	C. falciformis	2017-06-03	2018-07-21	117	12
SILK03	15538	C. falciformis	2017-06-03	2018-07-22	198	17
SILK03	15538	C. falciformis	2017-06-03	2018-07-23	166	18
SILK03	15538	C. falciformis	2017-06-03	2018-07-24	191	20
SILK03	15538	C. falciformis	2017-06-03	2018-07-25	91	14
SILK03	15538	C. falciformis	2017-06-03	2018-07-26	172	19
SILK03	15538	C. falciformis	2017-06-03	2018-07-27	211	17
SILK03	15538	C. falciformis	2017-06-03	2018-07-28	282	22
SILK03	15538	C. falciformis	2017-06-03	2018-07-29	205	19
SILK03	15538	C. falciformis	2017-06-03	2018-07-30	122	16
SILK03	15538	C. falciformis	2017-06-03	2018-07-31	210	19
SILK03	15538	C. falciformis	2017-06-03	2018-08-01	149	16
SILK03	15538	C. falciformis	2017-06-03	2018-08-02	103	13
SILK03	15538	C. falciformis	2017-06-03	2018-08-03	157	15
SILK03	15538	C. falciformis	2017-06-03	2018-08-04	320	22
SILK03	15538	C. falciformis	2017-06-03	2018-08-05	269	20
SILK03	15538	C. falciformis	2017-06-03	2018-08-06	41	5
SILK03	15538	C. falciformis	2017-06-03	2018-08-07	246	17
SILK03	15538	C. falciformis	2017-06-03	2018-08-08	302	19
SILK03	15538	C. falciformis	2017-06-03	2018-08-09	163	12
SILK03	15538	C. falciformis	2017-06-03	2018-08-10	289	17
SILK03	15538	C. falciformis	2017-06-03	2018-08-11	268	17
SILK03	15538	C. falciformis	2017-06-03	2018-08-12	238	16
SILK03	15538	C. falciformis	2017-06-03	2018-08-13	130	10
SILK03	15538	C. falciformis	2017-06-03	2018-08-14	16	6
SILK03	15538	C. falciformis	2017-06-03	2018-08-15	217	14
SILK03	15538	C. falciformis	2017-06-03	2018-08-16	9	4
SILK03	15538	C. falciformis	2017-06-03	2018-08-17	213	18
SILK03	15538	C. falciformis	2017-06-03	2018-08-18	95	12
SILK03	15538	C. falciformis	2017-06-03	2018-08-19	34	6
SILK03	15538	C. falciformis	2017-06-03	2018-08-20	257	15
SILK03	15538	C. falciformis	2017-06-03	2018-08-21	74	9
SILK03	15538	C. falciformis	2017-06-03	2018-08-22	127	15
SILK03	15538	C. falciformis	2017-06-03	2018-08-23	177	17
SILK03	15538	C. falciformis	2017-06-03	2018-08-24	146	15
SILK03	15538	C. falciformis	2017-06-03	2018-08-25	146	19
SILK03	15538	C. falciformis	2017-06-03	2018-08-26	196	22
SILK03	15538	C. falciformis	2017-06-03	2018-08-27	141	12
SILK03	15538	C. falciformis	2017-06-03	2018-08-28	240	19
SILK03	15538	C. falciformis	2017-06-03	2018-08-29	360	23
SILK03	15538	C. falciformis	2017-06-03	2018-08-30	212	18
SILK03	15538	C. falciformis	2017-06-03	2018-08-31	157	17
SILK03	15538	C. falciformis	2017-06-03	2018-09-01	94	11
SILK03	15538	C. falciformis	2017-06-03	2018-09-02	169	14
SILK03	15538	C. falciformis	2017-06-03	2018-09-03	78	9
SILK03	15538	C. falciformis	2017-06-03	2018-09-04	24	6
SILK03	15538	C. falciformis	2017-06-03	2018-09-05	97	9
SILK03	15538	C. falciformis	2017-06-03	2018-09-06	127	14
SILK03	15538	C. falciformis	2017-06-03	2018-09-07	72	8
SILK03	15538	C. falciformis	2017-06-03	2018-09-08	168	14
SILK03	15538	C. falciformis	2017-06-03	2018-09-09	179	14
SILK03	15538	C. falciformis	2017-06-03	2018-09-10	169	16
SILK03	15538	C. falciformis	2017-06-03	2018-09-11	87	12
SILK03	15538	C. falciformis	2017-06-03	2018-09-12	18	3
SILK03	15538	C. falciformis	2017-06-03	2018-09-13	100	11
SILK03	15538	C. falciformis	2017-06-03	2018-09-14	55	9
SILK03	15538	C. falciformis	2017-06-03	2018-09-15	116	12
SILK03	15538	C. falciformis	2017-06-03	2018-09-16	120	13
SILK03	15538	C. falciformis	2017-06-03	2018-09-17	121	13
SILK03	15538	C. falciformis	2017-06-03	2018-09-18	136	12
SILK03	15538	C. falciformis	2017-06-03	2018-09-19	74	11
SILK03	15538	C. falciformis	2017-06-03	2018-09-20	102	17
SILK03	15538	C. falciformis	2017-06-03	2018-09-21	43	7
SILK03	15538	C. falciformis	2017-06-03	2018-09-22	59	13
SILK03	15538	C. falciformis	2017-06-03	2018-09-23	32	7
SILK03	15538	C. falciformis	2017-06-03	2018-09-24	110	17
SILK03	15538	C. falciformis	2017-06-03	2018-09-25	41	6
SILK03	15538	C. falciformis	2017-06-03	2018-09-26	107	12
SILK03	15538	C. falciformis	2017-06-03	2018-09-27	63	12
SILK03	15538	C. falciformis	2017-06-03	2018-09-28	55	10
SILK03	15538	C. falciformis	2017-06-03	2018-09-29	15	3
SILK03	15538	C. falciformis	2017-06-03	2018-09-30	49	9
SILK03	15538	C. falciformis	2017-06-03	2018-10-01	189	18
SILK03	15538	C. falciformis	2017-06-03	2018-10-02	81	10
SILK03	15538	C. falciformis	2017-06-03	2018-10-03	164	13
SILK03	15538	C. falciformis	2017-06-03	2018-10-04	178	19
SILK03	15538	C. falciformis	2017-06-03	2018-10-05	169	16
SILK03	15538	C. falciformis	2017-06-03	2018-10-06	149	15
SILK03	15538	C. falciformis	2017-06-03	2018-10-07	62	8
SILK03	15538	C. falciformis	2017-06-03	2018-10-08	114	15
SILK03	15538	C. falciformis	2017-06-03	2018-10-09	103	12
SILK03	15538	C. falciformis	2017-06-03	2018-10-10	47	8
SILK03	15538	C. falciformis	2017-06-03	2018-10-11	89	16
SILK03	15538	C. falciformis	2017-06-03	2018-10-12	210	16
SILK03	15538	C. falciformis	2017-06-03	2018-10-13	128	15
SILK03	15538	C. falciformis	2017-06-03	2018-10-14	54	12
SILK03	15538	C. falciformis	2017-06-03	2018-10-15	77	13
SILK03	15538	C. falciformis	2017-06-03	2018-10-16	119	15
SILK03	15538	C. falciformis	2017-06-03	2018-10-17	134	12
SILK03	15538	C. falciformis	2017-06-03	2018-10-18	0	0
SILK03	15538	C. falciformis	2017-06-03	2018-10-19	0	0
SILK03	15538	C. falciformis	2017-06-03	2018-10-20	206	15
SILK03	15538	C. falciformis	2017-06-03	2018-10-21	202	14
SILK03	15538	C. falciformis	2017-06-03	2018-10-22	252	19
SILK03	15538	C. falciformis	2017-06-03	2018-10-23	254	17
SILK03	15538	C. falciformis	2017-06-03	2018-10-24	154	13
SILK03	15538	C. falciformis	2017-06-03	2018-10-25	84	10
SILK03	15538	C. falciformis	2017-06-03	2018-10-26	64	11
SILK03	15538	C. falciformis	2017-06-03	2018-10-27	88	9
SILK03	15538	C. falciformis	2017-06-03	2018-10-28	0	0
SILK03	15538	C. falciformis	2017-06-03	2018-10-29	123	13
SILK03	15538	C. falciformis	2017-06-03	2018-10-30	69	12
SILK03	15538	C. falciformis	2017-06-03	2018-10-31	135	12
SILK03	15538	C. falciformis	2017-06-03	2018-11-01	21	8
SILK03	15538	C. falciformis	2017-06-03	2018-11-02	153	14
SILK03	15538	C. falciformis	2017-06-03	2018-11-03	51	7
SILK03	15538	C. falciformis	2017-06-03	2018-11-04	86	14
SILK03	15538	C. falciformis	2017-06-03	2018-11-05	77	12
SILK03	15538	C. falciformis	2017-06-03	2018-11-06	98	13
SILK03	15538	C. falciformis	2017-06-03	2018-11-07	173	16
SILK03	15538	C. falciformis	2017-06-03	2018-11-08	179	16
SILK03	15538	C. falciformis	2017-06-03	2018-11-09	158	14
SILK03	15538	C. falciformis	2017-06-03	2018-11-10	138	9
SILK03	15538	C. falciformis	2017-06-03	2018-11-11	68	8
SILK03	15538	C. falciformis	2017-06-03	2018-11-12	29	6
SILK03	15538	C. falciformis	2017-06-03	2018-11-13	37	4
SILK03	15538	C. falciformis	2017-06-03	2018-11-14	94	10
SILK03	15538	C. falciformis	2017-06-03	2018-11-15	40	6
SILK03	15538	C. falciformis	2017-06-03	2018-11-16	57	9
SILK03	15538	C. falciformis	2017-06-03	2018-11-17	30	8
SILK03	15538	C. falciformis	2017-06-03	2018-11-18	65	14
SILK03	15538	C. falciformis	2017-06-03	2018-11-19	30	5
SILK03	15538	C. falciformis	2017-06-03	2018-11-20	81	12
SILK03	15538	C. falciformis	2017-06-03	2018-11-21	0	0
SILK03	15538	C. falciformis	2017-06-03	2018-11-22	0	0
SILK03	15538	C. falciformis	2017-06-03	2018-11-23	0	0
SILK03	15538	C. falciformis	2017-06-03	2018-11-24	0	0
SILK03	15538	C. falciformis	2017-06-03	2018-11-25	0	0
SILK03	15538	C. falciformis	2017-06-03	2018-11-26	0	0
SILK03	15538	C. falciformis	2017-06-03	2018-11-27	0	0
SILK03	15538	C. falciformis	2017-06-03	2018-11-28	0	0
SILK03	15538	C. falciformis	2017-06-03	2018-11-29	0	0
SILK03	15538	C. falciformis	2017-06-03	2018-11-30	0	0
SILK03	15538	C. falciformis	2017-06-03	2018-12-01	0	0
SILK03	15538	C. falciformis	2017-06-03	2018-12-02	0	0
SILK03	15538	C. falciformis	2017-06-03	2018-12-03	77	12
SILK03	15538	C. falciformis	2017-06-03	2018-12-04	96	13
SILK03	15538	C. falciformis	2017-06-03	2018-12-05	0	0
SILK03	15538	C. falciformis	2017-06-03	2018-12-06	0	0
SILK03	15538	C. falciformis	2017-06-03	2018-12-07	0	0
SILK03	15538	C. falciformis	2017-06-03	2018-12-08	0	0
SILK03	15538	C. falciformis	2017-06-03	2018-12-09	0	0
SILK03	15538	C. falciformis	2017-06-03	2018-12-10	0	0
SILK03	15538	C. falciformis	2017-06-03	2018-12-11	0	0
SILK03	15538	C. falciformis	2017-06-03	2018-12-12	0	0
SILK03	15538	C. falciformis	2017-06-03	2018-12-13	0	0
SILK03	15538	C. falciformis	2017-06-03	2018-12-14	0	0
SILK03	15538	C. falciformis	2017-06-03	2018-12-15	0	0
SILK03	15538	C. falciformis	2017-06-03	2018-12-16	0	0
SILK03	15538	C. falciformis	2017-06-03	2018-12-17	0	0
SILK03	15538	C. falciformis	2017-06-03	2018-12-18	0	0
SILK03	15538	C. falciformis	2017-06-03	2018-12-19	0	0
SILK03	15538	C. falciformis	2017-06-03	2018-12-20	0	0
SILK03	15538	C. falciformis	2017-06-03	2018-12-21	0	0
SILK03	15538	C. falciformis	2017-06-03	2018-12-22	0	0
SILK03	15538	C. falciformis	2017-06-03	2018-12-23	0	0
SILK03	15538	C. falciformis	2017-06-03	2018-12-24	0	0
SILK03	15538	C. falciformis	2017-06-03	2018-12-25	0	0
SILK03	15538	C. falciformis	2017-06-03	2018-12-26	0	0
SILK03	15538	C. falciformis	2017-06-03	2018-12-27	0	0
SILK03	15538	C. falciformis	2017-06-03	2018-12-28	0	0
SILK03	15538	C. falciformis	2017-06-03	2018-12-29	0	0
SILK03	15538	C. falciformis	2017-06-03	2018-12-30	0	0
SILK03	15538	C. falciformis	2017-06-03	2018-12-31	0	0
SILK03	15538	C. falciformis	2017-06-03	2019-01-01	0	0
SILK03	15538	C. falciformis	2017-06-03	2019-01-02	0	0
SILK03	15538	C. falciformis	2017-06-03	2019-01-03	0	0
SILK03	15538	C. falciformis	2017-06-03	2019-01-04	0	0
SILK03	15538	C. falciformis	2017-06-03	2019-01-05	0	0
SILK03	15538	C. falciformis	2017-06-03	2019-01-06	0	0
SILK03	15538	C. falciformis	2017-06-03	2019-01-07	0	0
SILK03	15538	C. falciformis	2017-06-03	2019-01-08	0	0
SILK03	15538	C. falciformis	2017-06-03	2019-01-09	0	0
SILK03	15538	C. falciformis	2017-06-03	2019-01-10	0	0
SILK03	15538	C. falciformis	2017-06-03	2019-01-11	0	0
SILK03	15538	C. falciformis	2017-06-03	2019-01-12	0	0
SILK03	15538	C. falciformis	2017-06-03	2019-01-13	0	0
SILK03	15538	C. falciformis	2017-06-03	2019-01-14	0	0
SILK03	15538	C. falciformis	2017-06-03	2019-01-15	0	0
SILK03	15538	C. falciformis	2017-06-03	2019-01-16	0	0
SILK03	15538	C. falciformis	2017-06-03	2019-01-17	0	0
SILK03	15538	C. falciformis	2017-06-03	2019-01-18	0	0
SILK04	15542	C. falciformis	2017-06-03	NA	NA	NA
SILK05	15531	C. falciformis	2017-06-08	2017-06-08	34	9
SILK05	15531	C. falciformis	2017-06-08	2017-06-09	0	0
SILK05	15531	C. falciformis	2017-06-08	2017-06-10	0	0
SILK05	15531	C. falciformis	2017-06-08	2017-06-11	0	0
SILK05	15531	C. falciformis	2017-06-08	2017-06-12	0	0
SILK05	15531	C. falciformis	2017-06-08	2017-06-13	0	0
SILK05	15531	C. falciformis	2017-06-08	2017-06-14	0	0
SILK05	15531	C. falciformis	2017-06-08	2017-06-15	0	0
SILK05	15531	C. falciformis	2017-06-08	2017-06-16	0	0
SILK05	15531	C. falciformis	2017-06-08	2017-06-17	37	9
SILK05	15531	C. falciformis	2017-06-08	2017-06-18	24	11
SILK05	15531	C. falciformis	2017-06-08	2017-06-19	60	15
SILK05	15531	C. falciformis	2017-06-08	2017-06-20	74	8
SILK05	15531	C. falciformis	2017-06-08	2017-06-21	75	19
SILK05	15531	C. falciformis	2017-06-08	2017-06-22	84	13
SILK05	15531	C. falciformis	2017-06-08	2017-06-23	36	10
SILK05	15531	C. falciformis	2017-06-08	2017-06-24	24	6
SILK05	15531	C. falciformis	2017-06-08	2017-06-25	44	12
SILK05	15531	C. falciformis	2017-06-08	2017-06-26	45	10
SILK05	15531	C. falciformis	2017-06-08	2017-06-27	97	14
SILK05	15531	C. falciformis	2017-06-08	2017-06-28	60	8
SILK05	15531	C. falciformis	2017-06-08	2017-06-29	37	8
SILK05	15531	C. falciformis	2017-06-08	2017-06-30	46	6
SILK05	15531	C. falciformis	2017-06-08	2017-07-01	46	12
SILK05	15531	C. falciformis	2017-06-08	2017-07-02	37	8
SILK05	15531	C. falciformis	2017-06-08	2017-07-03	15	6
SILK05	15531	C. falciformis	2017-06-08	2017-07-04	156	14
SILK05	15531	C. falciformis	2017-06-08	2017-07-05	43	10
SILK05	15531	C. falciformis	2017-06-08	2017-07-06	70	13
SILK05	15531	C. falciformis	2017-06-08	2017-07-07	83	17
SILK05	15531	C. falciformis	2017-06-08	2017-07-08	72	11
SILK05	15531	C. falciformis	2017-06-08	2017-07-09	121	17
SILK05	15531	C. falciformis	2017-06-08	2017-07-10	9	6
SILK05	15531	C. falciformis	2017-06-08	2017-07-11	7	4
SILK05	15531	C. falciformis	2017-06-08	2017-07-12	147	17
SILK05	15531	C. falciformis	2017-06-08	2017-07-13	163	19
SILK05	15531	C. falciformis	2017-06-08	2017-07-14	152	15
SILK05	15531	C. falciformis	2017-06-08	2017-07-15	136	15
SILK05	15531	C. falciformis	2017-06-08	2017-07-16	52	6
SILK05	15531	C. falciformis	2017-06-08	2017-07-17	63	6
SILK05	15531	C. falciformis	2017-06-08	2017-07-18	149	13
SILK05	15531	C. falciformis	2017-06-08	2017-07-19	134	16
SILK05	15531	C. falciformis	2017-06-08	2017-07-20	0	0
SILK05	15531	C. falciformis	2017-06-08	2017-07-21	0	0
SILK05	15531	C. falciformis	2017-06-08	2017-07-22	9	3
SILK05	15531	C. falciformis	2017-06-08	2017-07-23	11	1
SILK05	15531	C. falciformis	2017-06-08	2017-07-24	7	2
SILK05	15531	C. falciformis	2017-06-08	2017-07-25	46	8
SILK05	15531	C. falciformis	2017-06-08	2017-07-26	0	0
SILK05	15531	C. falciformis	2017-06-08	2017-07-27	0	0
SILK05	15531	C. falciformis	2017-06-08	2017-07-28	0	0
SILK05	15531	C. falciformis	2017-06-08	2017-07-29	0	0
SILK05	15531	C. falciformis	2017-06-08	2017-07-30	0	0
SILK05	15531	C. falciformis	2017-06-08	2017-07-31	0	0
SILK05	15531	C. falciformis	2017-06-08	2017-08-01	66	9
SILK05	15531	C. falciformis	2017-06-08	2017-08-02	0	0
SILK05	15531	C. falciformis	2017-06-08	2017-08-03	0	0
SILK05	15531	C. falciformis	2017-06-08	2017-08-04	1	1
SILK05	15531	C. falciformis	2017-06-08	2017-08-05	51	9
SILK05	15531	C. falciformis	2017-06-08	2017-08-06	42	4
SILK05	15531	C. falciformis	2017-06-08	2017-08-07	0	0
SILK05	15531	C. falciformis	2017-06-08	2017-08-08	0	0
SILK05	15531	C. falciformis	2017-06-08	2017-08-09	59	6
SILK05	15531	C. falciformis	2017-06-08	2017-08-10	11	4
SILK05	15531	C. falciformis	2017-06-08	2017-08-11	8	4
SILK05	15531	C. falciformis	2017-06-08	2017-08-12	10	4
SILK05	15531	C. falciformis	2017-06-08	2017-08-13	10	4
SILK05	15531	C. falciformis	2017-06-08	2017-08-14	54	10
SILK05	15531	C. falciformis	2017-06-08	2017-08-15	31	7
SILK05	15531	C. falciformis	2017-06-08	2017-08-16	28	6
SILK05	15531	C. falciformis	2017-06-08	2017-08-17	3	1
SILK05	15531	C. falciformis	2017-06-08	2017-08-18	55	9
SILK05	15531	C. falciformis	2017-06-08	2017-08-19	72	11
SILK05	15531	C. falciformis	2017-06-08	2017-08-20	133	12
SILK05	15531	C. falciformis	2017-06-08	2017-08-21	91	11
SILK05	15531	C. falciformis	2017-06-08	2017-08-22	35	6
SILK05	15531	C. falciformis	2017-06-08	2017-08-23	183	14
SILK05	15531	C. falciformis	2017-06-08	2017-08-24	83	9
SILK05	15531	C. falciformis	2017-06-08	2017-08-25	180	16
SILK05	15531	C. falciformis	2017-06-08	2017-08-26	14	2
SILK05	15531	C. falciformis	2017-06-08	2017-08-27	57	10
SILK05	15531	C. falciformis	2017-06-08	2017-08-28	1	1
SILK05	15531	C. falciformis	2017-06-08	2017-08-29	0	0
SILK05	15531	C. falciformis	2017-06-08	2017-08-30	0	0
SILK05	15531	C. falciformis	2017-06-08	2017-08-31	78	11
SILK05	15531	C. falciformis	2017-06-08	2017-09-01	30	3
SILK05	15531	C. falciformis	2017-06-08	2017-09-02	25	5
SILK05	15531	C. falciformis	2017-06-08	2017-09-03	28	3
SILK05	15531	C. falciformis	2017-06-08	2017-09-04	0	0
SILK05	15531	C. falciformis	2017-06-08	2017-09-05	0	0
SILK05	15531	C. falciformis	2017-06-08	2017-09-06	0	0
SILK05	15531	C. falciformis	2017-06-08	2017-09-07	0	0
SILK05	15531	C. falciformis	2017-06-08	2017-09-08	0	0
SILK05	15531	C. falciformis	2017-06-08	2017-09-09	0	0
SILK05	15531	C. falciformis	2017-06-08	2017-09-10	0	0
SILK05	15531	C. falciformis	2017-06-08	2017-09-11	0	0
SILK05	15531	C. falciformis	2017-06-08	2017-09-12	0	0
SILK05	15531	C. falciformis	2017-06-08	2017-09-13	0	0
SILK05	15531	C. falciformis	2017-06-08	2017-09-14	0	0
SILK05	15531	C. falciformis	2017-06-08	2017-09-15	0	0
SILK05	15531	C. falciformis	2017-06-08	2017-09-16	0	0
SILK05	15531	C. falciformis	2017-06-08	2017-09-17	0	0
SILK05	15531	C. falciformis	2017-06-08	2017-09-18	0	0
SILK05	15531	C. falciformis	2017-06-08	2017-09-19	0	0
SILK05	15531	C. falciformis	2017-06-08	2017-09-20	0	0
SILK05	15531	C. falciformis	2017-06-08	2017-09-21	0	0
SILK05	15531	C. falciformis	2017-06-08	2017-09-22	0	0
SILK05	15531	C. falciformis	2017-06-08	2017-09-23	0	0
SILK05	15531	C. falciformis	2017-06-08	2017-09-24	0	0
SILK05	15531	C. falciformis	2017-06-08	2017-09-25	0	0
SILK05	15531	C. falciformis	2017-06-08	2017-09-26	0	0
SILK05	15531	C. falciformis	2017-06-08	2017-09-27	0	0
SILK05	15531	C. falciformis	2017-06-08	2017-09-28	0	0
SILK05	15531	C. falciformis	2017-06-08	2017-09-29	0	0
SILK05	15531	C. falciformis	2017-06-08	2017-09-30	0	0
SILK05	15531	C. falciformis	2017-06-08	2017-10-01	0	0
SILK05	15531	C. falciformis	2017-06-08	2017-10-02	0	0
SILK05	15531	C. falciformis	2017-06-08	2017-10-03	0	0
SILK05	15531	C. falciformis	2017-06-08	2017-10-04	0	0
SILK05	15531	C. falciformis	2017-06-08	2017-10-05	0	0
SILK05	15531	C. falciformis	2017-06-08	2017-10-06	0	0
SILK05	15531	C. falciformis	2017-06-08	2017-10-07	0	0
SILK05	15531	C. falciformis	2017-06-08	2017-10-08	0	0
SILK05	15531	C. falciformis	2017-06-08	2017-10-09	0	0
SILK05	15531	C. falciformis	2017-06-08	2017-10-10	0	0
SILK05	15531	C. falciformis	2017-06-08	2017-10-11	0	0
SILK05	15531	C. falciformis	2017-06-08	2017-10-12	0	0
SILK05	15531	C. falciformis	2017-06-08	2017-10-13	0	0
SILK05	15531	C. falciformis	2017-06-08	2017-10-14	0	0
SILK05	15531	C. falciformis	2017-06-08	2017-10-15	0	0
SILK05	15531	C. falciformis	2017-06-08	2017-10-16	0	0
SILK05	15531	C. falciformis	2017-06-08	2017-10-17	0	0
SILK05	15531	C. falciformis	2017-06-08	2017-10-18	0	0
SILK05	15531	C. falciformis	2017-06-08	2017-10-19	0	0
SILK05	15531	C. falciformis	2017-06-08	2017-10-20	0	0
SILK05	15531	C. falciformis	2017-06-08	2017-10-21	0	0
SILK05	15531	C. falciformis	2017-06-08	2017-10-22	0	0
SILK05	15531	C. falciformis	2017-06-08	2017-10-23	0	0
SILK05	15531	C. falciformis	2017-06-08	2017-10-24	0	0
SILK05	15531	C. falciformis	2017-06-08	2017-10-25	0	0
SILK05	15531	C. falciformis	2017-06-08	2017-10-26	0	0
SILK05	15531	C. falciformis	2017-06-08	2017-10-27	0	0
SILK05	15531	C. falciformis	2017-06-08	2017-10-28	0	0
SILK05	15531	C. falciformis	2017-06-08	2017-10-29	0	0
SILK05	15531	C. falciformis	2017-06-08	2017-10-30	0	0
SILK05	15531	C. falciformis	2017-06-08	2017-10-31	0	0
SILK05	15531	C. falciformis	2017-06-08	2017-11-01	0	0
SILK05	15531	C. falciformis	2017-06-08	2017-11-02	0	0
SILK05	15531	C. falciformis	2017-06-08	2017-11-03	0	0
SILK05	15531	C. falciformis	2017-06-08	2017-11-04	0	0
SILK05	15531	C. falciformis	2017-06-08	2017-11-05	0	0
SILK05	15531	C. falciformis	2017-06-08	2017-11-06	0	0
SILK05	15531	C. falciformis	2017-06-08	2017-11-07	0	0
SILK05	15531	C. falciformis	2017-06-08	2017-11-08	0	0
SILK05	15531	C. falciformis	2017-06-08	2017-11-09	0	0
SILK05	15531	C. falciformis	2017-06-08	2017-11-10	0	0
SILK05	15531	C. falciformis	2017-06-08	2017-11-11	0	0
SILK05	15531	C. falciformis	2017-06-08	2017-11-12	0	0
SILK05	15531	C. falciformis	2017-06-08	2017-11-13	0	0
SILK05	15531	C. falciformis	2017-06-08	2017-11-14	0	0
SILK05	15531	C. falciformis	2017-06-08	2017-11-15	0	0
SILK05	15531	C. falciformis	2017-06-08	2017-11-16	0	0
SILK05	15531	C. falciformis	2017-06-08	2017-11-17	0	0
SILK05	15531	C. falciformis	2017-06-08	2017-11-18	0	0
SILK05	15531	C. falciformis	2017-06-08	2017-11-19	0	0
SILK05	15531	C. falciformis	2017-06-08	2017-11-20	0	0
SILK05	15531	C. falciformis	2017-06-08	2017-11-21	0	0
SILK05	15531	C. falciformis	2017-06-08	2017-11-22	0	0
SILK05	15531	C. falciformis	2017-06-08	2017-11-23	0	0
SILK05	15531	C. falciformis	2017-06-08	2017-11-24	0	0
SILK05	15531	C. falciformis	2017-06-08	2017-11-25	0	0
SILK05	15531	C. falciformis	2017-06-08	2017-11-26	0	0
SILK05	15531	C. falciformis	2017-06-08	2017-11-27	0	0
SILK05	15531	C. falciformis	2017-06-08	2017-11-28	0	0
SILK05	15531	C. falciformis	2017-06-08	2017-11-29	0	0
SILK05	15531	C. falciformis	2017-06-08	2017-11-30	0	0
SILK05	15531	C. falciformis	2017-06-08	2017-12-01	0	0
SILK05	15531	C. falciformis	2017-06-08	2017-12-02	0	0
SILK05	15531	C. falciformis	2017-06-08	2017-12-03	0	0
SILK05	15531	C. falciformis	2017-06-08	2017-12-04	0	0
SILK05	15531	C. falciformis	2017-06-08	2017-12-05	0	0
SILK05	15531	C. falciformis	2017-06-08	2017-12-06	0	0
SILK05	15531	C. falciformis	2017-06-08	2017-12-07	0	0
SILK05	15531	C. falciformis	2017-06-08	2017-12-08	0	0
SILK05	15531	C. falciformis	2017-06-08	2017-12-09	0	0
SILK05	15531	C. falciformis	2017-06-08	2017-12-10	0	0
SILK05	15531	C. falciformis	2017-06-08	2017-12-11	0	0
SILK05	15531	C. falciformis	2017-06-08	2017-12-12	0	0
SILK05	15531	C. falciformis	2017-06-08	2017-12-13	0	0
SILK05	15531	C. falciformis	2017-06-08	2017-12-14	0	0
SILK05	15531	C. falciformis	2017-06-08	2017-12-15	0	0
SILK05	15531	C. falciformis	2017-06-08	2017-12-16	0	0
SILK05	15531	C. falciformis	2017-06-08	2017-12-17	0	0
SILK05	15531	C. falciformis	2017-06-08	2017-12-18	0	0
SILK05	15531	C. falciformis	2017-06-08	2017-12-19	0	0
SILK05	15531	C. falciformis	2017-06-08	2017-12-20	0	0
SILK05	15531	C. falciformis	2017-06-08	2017-12-21	0	0
SILK05	15531	C. falciformis	2017-06-08	2017-12-22	0	0
SILK05	15531	C. falciformis	2017-06-08	2017-12-23	0	0
SILK05	15531	C. falciformis	2017-06-08	2017-12-24	0	0
SILK05	15531	C. falciformis	2017-06-08	2017-12-25	0	0
SILK05	15531	C. falciformis	2017-06-08	2017-12-26	0	0
SILK05	15531	C. falciformis	2017-06-08	2017-12-27	0	0
SILK05	15531	C. falciformis	2017-06-08	2017-12-28	0	0
SILK05	15531	C. falciformis	2017-06-08	2017-12-29	0	0
SILK05	15531	C. falciformis	2017-06-08	2017-12-30	0	0
SILK05	15531	C. falciformis	2017-06-08	2017-12-31	0	0
SILK05	15531	C. falciformis	2017-06-08	2018-01-01	0	0
SILK05	15531	C. falciformis	2017-06-08	2018-01-02	0	0
SILK05	15531	C. falciformis	2017-06-08	2018-01-03	0	0
SILK05	15531	C. falciformis	2017-06-08	2018-01-04	0	0
SILK05	15531	C. falciformis	2017-06-08	2018-01-05	0	0
SILK05	15531	C. falciformis	2017-06-08	2018-01-06	0	0
SILK05	15531	C. falciformis	2017-06-08	2018-01-07	0	0
SILK05	15531	C. falciformis	2017-06-08	2018-01-08	0	0
SILK05	15531	C. falciformis	2017-06-08	2018-01-09	0	0
SILK05	15531	C. falciformis	2017-06-08	2018-01-10	0	0
SILK05	15531	C. falciformis	2017-06-08	2018-01-11	0	0
SILK05	15531	C. falciformis	2017-06-08	2018-01-12	0	0
SILK05	15531	C. falciformis	2017-06-08	2018-01-13	0	0
SILK05	15531	C. falciformis	2017-06-08	2018-01-14	0	0
SILK05	15531	C. falciformis	2017-06-08	2018-01-15	0	0
SILK05	15531	C. falciformis	2017-06-08	2018-01-16	0	0
SILK05	15531	C. falciformis	2017-06-08	2018-01-17	0	0
SILK05	15531	C. falciformis	2017-06-08	2018-01-18	0	0
SILK05	15531	C. falciformis	2017-06-08	2018-01-19	0	0
SILK05	15531	C. falciformis	2017-06-08	2018-01-20	0	0
SILK05	15531	C. falciformis	2017-06-08	2018-01-21	0	0
SILK05	15531	C. falciformis	2017-06-08	2018-01-22	0	0
SILK05	15531	C. falciformis	2017-06-08	2018-01-23	0	0
SILK05	15531	C. falciformis	2017-06-08	2018-01-24	0	0
SILK05	15531	C. falciformis	2017-06-08	2018-01-25	0	0
SILK05	15531	C. falciformis	2017-06-08	2018-01-26	0	0
SILK05	15531	C. falciformis	2017-06-08	2018-01-27	0	0
SILK05	15531	C. falciformis	2017-06-08	2018-01-28	0	0
SILK05	15531	C. falciformis	2017-06-08	2018-01-29	0	0
SILK05	15531	C. falciformis	2017-06-08	2018-01-30	0	0
SILK05	15531	C. falciformis	2017-06-08	2018-01-31	0	0
SILK05	15531	C. falciformis	2017-06-08	2018-02-01	0	0
SILK05	15531	C. falciformis	2017-06-08	2018-02-02	0	0
SILK05	15531	C. falciformis	2017-06-08	2018-02-03	0	0
SILK05	15531	C. falciformis	2017-06-08	2018-02-04	0	0
SILK05	15531	C. falciformis	2017-06-08	2018-02-05	0	0
SILK05	15531	C. falciformis	2017-06-08	2018-02-06	0	0
SILK05	15531	C. falciformis	2017-06-08	2018-02-07	0	0
SILK05	15531	C. falciformis	2017-06-08	2018-02-08	0	0
SILK05	15531	C. falciformis	2017-06-08	2018-02-09	0	0
SILK05	15531	C. falciformis	2017-06-08	2018-02-10	0	0
SILK05	15531	C. falciformis	2017-06-08	2018-02-11	0	0
SILK05	15531	C. falciformis	2017-06-08	2018-02-12	0	0
SILK05	15531	C. falciformis	2017-06-08	2018-02-13	0	0
SILK05	15531	C. falciformis	2017-06-08	2018-02-14	0	0
SILK05	15531	C. falciformis	2017-06-08	2018-02-15	0	0
SILK05	15531	C. falciformis	2017-06-08	2018-02-16	0	0
SILK05	15531	C. falciformis	2017-06-08	2018-02-17	0	0
SILK05	15531	C. falciformis	2017-06-08	2018-02-18	0	0
SILK05	15531	C. falciformis	2017-06-08	2018-02-19	0	0
SILK05	15531	C. falciformis	2017-06-08	2018-02-20	0	0
SILK05	15531	C. falciformis	2017-06-08	2018-02-21	0	0
SILK05	15531	C. falciformis	2017-06-08	2018-02-22	0	0
SILK05	15531	C. falciformis	2017-06-08	2018-02-23	0	0
SILK05	15531	C. falciformis	2017-06-08	2018-02-24	0	0
SILK05	15531	C. falciformis	2017-06-08	2018-02-25	0	0
SILK05	15531	C. falciformis	2017-06-08	2018-02-26	0	0
SILK05	15531	C. falciformis	2017-06-08	2018-02-27	0	0
SILK05	15531	C. falciformis	2017-06-08	2018-02-28	0	0
SILK05	15531	C. falciformis	2017-06-08	2018-03-01	0	0
SILK05	15531	C. falciformis	2017-06-08	2018-03-02	0	0
SILK05	15531	C. falciformis	2017-06-08	2018-03-03	0	0
SILK05	15531	C. falciformis	2017-06-08	2018-03-04	0	0
SILK05	15531	C. falciformis	2017-06-08	2018-03-05	0	0
SILK05	15531	C. falciformis	2017-06-08	2018-03-06	0	0
SILK05	15531	C. falciformis	2017-06-08	2018-03-07	0	0
SILK05	15531	C. falciformis	2017-06-08	2018-03-08	0	0
SILK05	15531	C. falciformis	2017-06-08	2018-03-09	0	0
SILK05	15531	C. falciformis	2017-06-08	2018-03-10	0	0
SILK05	15531	C. falciformis	2017-06-08	2018-03-11	0	0
SILK05	15531	C. falciformis	2017-06-08	2018-03-12	0	0
SILK05	15531	C. falciformis	2017-06-08	2018-03-13	0	0
SILK05	15531	C. falciformis	2017-06-08	2018-03-14	0	0
SILK05	15531	C. falciformis	2017-06-08	2018-03-15	0	0
SILK05	15531	C. falciformis	2017-06-08	2018-03-16	0	0
SILK05	15531	C. falciformis	2017-06-08	2018-03-17	0	0
SILK05	15531	C. falciformis	2017-06-08	2018-03-18	0	0
SILK05	15531	C. falciformis	2017-06-08	2018-03-19	0	0
SILK05	15531	C. falciformis	2017-06-08	2018-03-20	0	0
SILK05	15531	C. falciformis	2017-06-08	2018-03-21	0	0
SILK05	15531	C. falciformis	2017-06-08	2018-03-22	0	0
SILK05	15531	C. falciformis	2017-06-08	2018-03-23	0	0
SILK05	15531	C. falciformis	2017-06-08	2018-03-24	0	0
SILK05	15531	C. falciformis	2017-06-08	2018-03-25	0	0
SILK05	15531	C. falciformis	2017-06-08	2018-03-26	0	0
SILK05	15531	C. falciformis	2017-06-08	2018-03-27	0	0
SILK05	15531	C. falciformis	2017-06-08	2018-03-28	0	0
SILK05	15531	C. falciformis	2017-06-08	2018-03-29	0	0
SILK05	15531	C. falciformis	2017-06-08	2018-03-30	0	0
SILK05	15531	C. falciformis	2017-06-08	2018-03-31	0	0
SILK05	15531	C. falciformis	2017-06-08	2018-04-01	0	0
SILK05	15531	C. falciformis	2017-06-08	2018-04-02	0	0
SILK05	15531	C. falciformis	2017-06-08	2018-04-03	0	0
SILK05	15531	C. falciformis	2017-06-08	2018-04-04	0	0
SILK05	15531	C. falciformis	2017-06-08	2018-04-05	0	0
SILK05	15531	C. falciformis	2017-06-08	2018-04-06	0	0
SILK05	15531	C. falciformis	2017-06-08	2018-04-07	0	0
SILK05	15531	C. falciformis	2017-06-08	2018-04-08	0	0
SILK05	15531	C. falciformis	2017-06-08	2018-04-09	0	0
SILK05	15531	C. falciformis	2017-06-08	2018-04-10	0	0
SILK05	15531	C. falciformis	2017-06-08	2018-04-11	0	0
SILK05	15531	C. falciformis	2017-06-08	2018-04-12	0	0
SILK05	15531	C. falciformis	2017-06-08	2018-04-13	0	0
SILK05	15531	C. falciformis	2017-06-08	2018-04-14	0	0
SILK05	15531	C. falciformis	2017-06-08	2018-04-15	0	0
SILK05	15531	C. falciformis	2017-06-08	2018-04-16	0	0
SILK05	15531	C. falciformis	2017-06-08	2018-04-17	0	0
SILK05	15531	C. falciformis	2017-06-08	2018-04-18	0	0
SILK05	15531	C. falciformis	2017-06-08	2018-04-19	0	0
SILK05	15531	C. falciformis	2017-06-08	2018-04-20	0	0
SILK05	15531	C. falciformis	2017-06-08	2018-04-21	0	0
SILK05	15531	C. falciformis	2017-06-08	2018-04-22	0	0
SILK05	15531	C. falciformis	2017-06-08	2018-04-23	0	0
SILK05	15531	C. falciformis	2017-06-08	2018-04-24	0	0
SILK05	15531	C. falciformis	2017-06-08	2018-04-25	0	0
SILK05	15531	C. falciformis	2017-06-08	2018-04-26	0	0
SILK05	15531	C. falciformis	2017-06-08	2018-04-27	0	0
SILK05	15531	C. falciformis	2017-06-08	2018-04-28	0	0
SILK05	15531	C. falciformis	2017-06-08	2018-04-29	0	0
SILK05	15531	C. falciformis	2017-06-08	2018-04-30	0	0
SILK05	15531	C. falciformis	2017-06-08	2018-05-01	0	0
SILK05	15531	C. falciformis	2017-06-08	2018-05-02	0	0
SILK05	15531	C. falciformis	2017-06-08	2018-05-03	0	0
SILK05	15531	C. falciformis	2017-06-08	2018-05-04	0	0
SILK05	15531	C. falciformis	2017-06-08	2018-05-05	0	0
SILK05	15531	C. falciformis	2017-06-08	2018-05-06	0	0
SILK05	15531	C. falciformis	2017-06-08	2018-05-07	0	0
SILK05	15531	C. falciformis	2017-06-08	2018-05-08	0	0
SILK05	15531	C. falciformis	2017-06-08	2018-05-09	0	0
SILK05	15531	C. falciformis	2017-06-08	2018-05-10	0	0
SILK05	15531	C. falciformis	2017-06-08	2018-05-11	0	0
SILK05	15531	C. falciformis	2017-06-08	2018-05-12	0	0
SILK05	15531	C. falciformis	2017-06-08	2018-05-13	0	0
SILK05	15531	C. falciformis	2017-06-08	2018-05-14	0	0
SILK05	15531	C. falciformis	2017-06-08	2018-05-15	0	0
SILK05	15531	C. falciformis	2017-06-08	2018-05-16	0	0
SILK05	15531	C. falciformis	2017-06-08	2018-05-17	0	0
SILK05	15531	C. falciformis	2017-06-08	2018-05-18	0	0
SILK05	15531	C. falciformis	2017-06-08	2018-05-19	0	0
SILK05	15531	C. falciformis	2017-06-08	2018-05-20	0	0
SILK05	15531	C. falciformis	2017-06-08	2018-05-21	0	0
SILK05	15531	C. falciformis	2017-06-08	2018-05-22	0	0
SILK05	15531	C. falciformis	2017-06-08	2018-05-23	0	0
SILK05	15531	C. falciformis	2017-06-08	2018-05-24	0	0
SILK05	15531	C. falciformis	2017-06-08	2018-05-25	0	0
SILK05	15531	C. falciformis	2017-06-08	2018-05-26	0	0
SILK05	15531	C. falciformis	2017-06-08	2018-05-27	0	0
SILK05	15531	C. falciformis	2017-06-08	2018-05-28	0	0
SILK05	15531	C. falciformis	2017-06-08	2018-05-29	0	0
SILK05	15531	C. falciformis	2017-06-08	2018-05-30	0	0
SILK05	15531	C. falciformis	2017-06-08	2018-05-31	0	0
SILK05	15531	C. falciformis	2017-06-08	2018-06-01	0	0
SILK05	15531	C. falciformis	2017-06-08	2018-06-02	0	0
SILK05	15531	C. falciformis	2017-06-08	2018-06-03	0	0
SILK05	15531	C. falciformis	2017-06-08	2018-06-04	0	0
SILK05	15531	C. falciformis	2017-06-08	2018-06-05	0	0
SILK05	15531	C. falciformis	2017-06-08	2018-06-06	0	0
SILK05	15531	C. falciformis	2017-06-08	2018-06-07	0	0
SILK05	15531	C. falciformis	2017-06-08	2018-06-08	0	0
SILK05	15531	C. falciformis	2017-06-08	2018-06-09	0	0
SILK05	15531	C. falciformis	2017-06-08	2018-06-10	0	0
SILK05	15531	C. falciformis	2017-06-08	2018-06-11	0	0
SILK05	15531	C. falciformis	2017-06-08	2018-06-12	0	0
SILK05	15531	C. falciformis	2017-06-08	2018-06-13	0	0
SILK05	15531	C. falciformis	2017-06-08	2018-06-14	0	0
SILK05	15531	C. falciformis	2017-06-08	2018-06-15	0	0
SILK05	15531	C. falciformis	2017-06-08	2018-06-16	0	0
SILK05	15531	C. falciformis	2017-06-08	2018-06-17	0	0
SILK05	15531	C. falciformis	2017-06-08	2018-06-18	0	0
SILK05	15531	C. falciformis	2017-06-08	2018-06-19	0	0
SILK05	15531	C. falciformis	2017-06-08	2018-06-20	0	0
SILK05	15531	C. falciformis	2017-06-08	2018-06-21	0	0
SILK05	15531	C. falciformis	2017-06-08	2018-06-22	0	0
SILK05	15531	C. falciformis	2017-06-08	2018-06-23	0	0
SILK05	15531	C. falciformis	2017-06-08	2018-06-24	0	0
SILK05	15531	C. falciformis	2017-06-08	2018-06-25	0	0
SILK05	15531	C. falciformis	2017-06-08	2018-06-26	0	0
SILK05	15531	C. falciformis	2017-06-08	2018-06-27	0	0
SILK05	15531	C. falciformis	2017-06-08	2018-06-28	0	0
SILK05	15531	C. falciformis	2017-06-08	2018-06-29	0	0
SILK05	15531	C. falciformis	2017-06-08	2018-06-30	0	0
SILK05	15531	C. falciformis	2017-06-08	2018-07-01	0	0
SILK05	15531	C. falciformis	2017-06-08	2018-07-02	0	0
SILK05	15531	C. falciformis	2017-06-08	2018-07-03	0	0
SILK05	15531	C. falciformis	2017-06-08	2018-07-04	0	0
SILK05	15531	C. falciformis	2017-06-08	2018-07-05	0	0
SILK05	15531	C. falciformis	2017-06-08	2018-07-06	0	0
SILK05	15531	C. falciformis	2017-06-08	2018-07-07	0	0
SILK05	15531	C. falciformis	2017-06-08	2018-07-08	0	0
SILK05	15531	C. falciformis	2017-06-08	2018-07-09	0	0
SILK05	15531	C. falciformis	2017-06-08	2018-07-10	0	0
SILK05	15531	C. falciformis	2017-06-08	2018-07-11	0	0
SILK05	15531	C. falciformis	2017-06-08	2018-07-12	0	0
SILK05	15531	C. falciformis	2017-06-08	2018-07-13	0	0
SILK05	15531	C. falciformis	2017-06-08	2018-07-14	0	0
SILK05	15531	C. falciformis	2017-06-08	2018-07-15	0	0
SILK05	15531	C. falciformis	2017-06-08	2018-07-16	0	0
SILK05	15531	C. falciformis	2017-06-08	2018-07-17	0	0
SILK05	15531	C. falciformis	2017-06-08	2018-07-18	0	0
SILK05	15531	C. falciformis	2017-06-08	2018-07-19	0	0
SILK05	15531	C. falciformis	2017-06-08	2018-07-20	0	0
SILK05	15531	C. falciformis	2017-06-08	2018-07-21	0	0
SILK05	15531	C. falciformis	2017-06-08	2018-07-22	0	0
SILK05	15531	C. falciformis	2017-06-08	2018-07-23	0	0
SILK05	15531	C. falciformis	2017-06-08	2018-07-24	0	0
SILK05	15531	C. falciformis	2017-06-08	2018-07-25	0	0
SILK05	15531	C. falciformis	2017-06-08	2018-07-26	0	0
SILK05	15531	C. falciformis	2017-06-08	2018-07-27	0	0
SILK05	15531	C. falciformis	2017-06-08	2018-07-28	0	0
SILK05	15531	C. falciformis	2017-06-08	2018-07-29	0	0
SILK05	15531	C. falciformis	2017-06-08	2018-07-30	0	0
SILK05	15531	C. falciformis	2017-06-08	2018-07-31	0	0
SILK05	15531	C. falciformis	2017-06-08	2018-08-01	0	0
SILK05	15531	C. falciformis	2017-06-08	2018-08-02	0	0
SILK05	15531	C. falciformis	2017-06-08	2018-08-03	0	0
SILK05	15531	C. falciformis	2017-06-08	2018-08-04	0	0
SILK05	15531	C. falciformis	2017-06-08	2018-08-05	0	0
SILK05	15531	C. falciformis	2017-06-08	2018-08-06	0	0
SILK05	15531	C. falciformis	2017-06-08	2018-08-07	0	0
SILK05	15531	C. falciformis	2017-06-08	2018-08-08	0	0
SILK05	15531	C. falciformis	2017-06-08	2018-08-09	0	0
SILK05	15531	C. falciformis	2017-06-08	2018-08-10	0	0
SILK05	15531	C. falciformis	2017-06-08	2018-08-11	0	0
SILK05	15531	C. falciformis	2017-06-08	2018-08-12	0	0
SILK05	15531	C. falciformis	2017-06-08	2018-08-13	0	0
SILK05	15531	C. falciformis	2017-06-08	2018-08-14	0	0
SILK05	15531	C. falciformis	2017-06-08	2018-08-15	0	0
SILK05	15531	C. falciformis	2017-06-08	2018-08-16	0	0
SILK05	15531	C. falciformis	2017-06-08	2018-08-17	0	0
SILK05	15531	C. falciformis	2017-06-08	2018-08-18	0	0
SILK05	15531	C. falciformis	2017-06-08	2018-08-19	0	0
SILK05	15531	C. falciformis	2017-06-08	2018-08-20	0	0
SILK05	15531	C. falciformis	2017-06-08	2018-08-21	0	0
SILK05	15531	C. falciformis	2017-06-08	2018-08-22	0	0
SILK05	15531	C. falciformis	2017-06-08	2018-08-23	0	0
SILK05	15531	C. falciformis	2017-06-08	2018-08-24	0	0
SILK05	15531	C. falciformis	2017-06-08	2018-08-25	0	0
SILK05	15531	C. falciformis	2017-06-08	2018-08-26	0	0
SILK05	15531	C. falciformis	2017-06-08	2018-08-27	0	0
SILK05	15531	C. falciformis	2017-06-08	2018-08-28	0	0
SILK05	15531	C. falciformis	2017-06-08	2018-08-29	0	0
SILK05	15531	C. falciformis	2017-06-08	2018-08-30	0	0
SILK05	15531	C. falciformis	2017-06-08	2018-08-31	0	0
SILK05	15531	C. falciformis	2017-06-08	2018-09-01	0	0
SILK05	15531	C. falciformis	2017-06-08	2018-09-02	0	0
SILK05	15531	C. falciformis	2017-06-08	2018-09-03	0	0
SILK05	15531	C. falciformis	2017-06-08	2018-09-04	0	0
SILK05	15531	C. falciformis	2017-06-08	2018-09-05	0	0
SILK05	15531	C. falciformis	2017-06-08	2018-09-06	0	0
SILK05	15531	C. falciformis	2017-06-08	2018-09-07	0	0
SILK05	15531	C. falciformis	2017-06-08	2018-09-08	0	0
SILK05	15531	C. falciformis	2017-06-08	2018-09-09	0	0
SILK05	15531	C. falciformis	2017-06-08	2018-09-10	0	0
SILK05	15531	C. falciformis	2017-06-08	2018-09-11	0	0
SILK05	15531	C. falciformis	2017-06-08	2018-09-12	0	0
SILK05	15531	C. falciformis	2017-06-08	2018-09-13	0	0
SILK05	15531	C. falciformis	2017-06-08	2018-09-14	0	0
SILK05	15531	C. falciformis	2017-06-08	2018-09-15	0	0
SILK05	15531	C. falciformis	2017-06-08	2018-09-16	0	0
SILK05	15531	C. falciformis	2017-06-08	2018-09-17	0	0
SILK05	15531	C. falciformis	2017-06-08	2018-09-18	0	0
SILK05	15531	C. falciformis	2017-06-08	2018-09-19	0	0
SILK05	15531	C. falciformis	2017-06-08	2018-09-20	0	0
SILK05	15531	C. falciformis	2017-06-08	2018-09-21	0	0
SILK05	15531	C. falciformis	2017-06-08	2018-09-22	0	0
SILK05	15531	C. falciformis	2017-06-08	2018-09-23	0	0
SILK05	15531	C. falciformis	2017-06-08	2018-09-24	0	0
SILK05	15531	C. falciformis	2017-06-08	2018-09-25	0	0
SILK05	15531	C. falciformis	2017-06-08	2018-09-26	0	0
SILK05	15531	C. falciformis	2017-06-08	2018-09-27	0	0
SILK05	15531	C. falciformis	2017-06-08	2018-09-28	0	0
SILK05	15531	C. falciformis	2017-06-08	2018-09-29	0	0
SILK05	15531	C. falciformis	2017-06-08	2018-09-30	0	0
SILK05	15531	C. falciformis	2017-06-08	2018-10-01	0	0
SILK05	15531	C. falciformis	2017-06-08	2018-10-02	0	0
SILK05	15531	C. falciformis	2017-06-08	2018-10-03	0	0
SILK05	15531	C. falciformis	2017-06-08	2018-10-04	0	0
SILK05	15531	C. falciformis	2017-06-08	2018-10-05	0	0
SILK05	15531	C. falciformis	2017-06-08	2018-10-06	0	0
SILK05	15531	C. falciformis	2017-06-08	2018-10-07	0	0
SILK05	15531	C. falciformis	2017-06-08	2018-10-08	0	0
SILK05	15531	C. falciformis	2017-06-08	2018-10-09	0	0
SILK05	15531	C. falciformis	2017-06-08	2018-10-10	0	0
SILK05	15531	C. falciformis	2017-06-08	2018-10-11	0	0
SILK05	15531	C. falciformis	2017-06-08	2018-10-12	0	0
SILK05	15531	C. falciformis	2017-06-08	2018-10-13	0	0
SILK05	15531	C. falciformis	2017-06-08	2018-10-14	0	0
SILK05	15531	C. falciformis	2017-06-08	2018-10-15	0	0
SILK05	15531	C. falciformis	2017-06-08	2018-10-16	0	0
SILK05	15531	C. falciformis	2017-06-08	2018-10-17	0	0
SILK05	15531	C. falciformis	2017-06-08	2018-10-18	0	0
SILK05	15531	C. falciformis	2017-06-08	2018-10-19	0	0
SILK05	15531	C. falciformis	2017-06-08	2018-10-20	0	0
SILK05	15531	C. falciformis	2017-06-08	2018-10-21	0	0
SILK05	15531	C. falciformis	2017-06-08	2018-10-22	0	0
SILK05	15531	C. falciformis	2017-06-08	2018-10-23	0	0
SILK05	15531	C. falciformis	2017-06-08	2018-10-24	0	0
SILK05	15531	C. falciformis	2017-06-08	2018-10-25	0	0
SILK05	15531	C. falciformis	2017-06-08	2018-10-26	0	0
SILK05	15531	C. falciformis	2017-06-08	2018-10-27	0	0
SILK05	15531	C. falciformis	2017-06-08	2018-10-28	0	0
SILK05	15531	C. falciformis	2017-06-08	2018-10-29	0	0
SILK05	15531	C. falciformis	2017-06-08	2018-10-30	0	0
SILK05	15531	C. falciformis	2017-06-08	2018-10-31	0	0
SILK05	15531	C. falciformis	2017-06-08	2018-11-01	0	0
SILK05	15531	C. falciformis	2017-06-08	2018-11-02	0	0
SILK05	15531	C. falciformis	2017-06-08	2018-11-03	0	0
SILK05	15531	C. falciformis	2017-06-08	2018-11-04	0	0
SILK05	15531	C. falciformis	2017-06-08	2018-11-05	0	0
SILK05	15531	C. falciformis	2017-06-08	2018-11-06	0	0
SILK05	15531	C. falciformis	2017-06-08	2018-11-07	0	0
SILK05	15531	C. falciformis	2017-06-08	2018-11-08	0	0
SILK05	15531	C. falciformis	2017-06-08	2018-11-09	0	0
SILK05	15531	C. falciformis	2017-06-08	2018-11-10	0	0
SILK05	15531	C. falciformis	2017-06-08	2018-11-11	0	0
SILK05	15531	C. falciformis	2017-06-08	2018-11-12	0	0
SILK05	15531	C. falciformis	2017-06-08	2018-11-13	0	0
SILK05	15531	C. falciformis	2017-06-08	2018-11-14	0	0
SILK05	15531	C. falciformis	2017-06-08	2018-11-15	0	0
SILK05	15531	C. falciformis	2017-06-08	2018-11-16	0	0
SILK05	15531	C. falciformis	2017-06-08	2018-11-17	0	0
SILK05	15531	C. falciformis	2017-06-08	2018-11-18	0	0
SILK05	15531	C. falciformis	2017-06-08	2018-11-19	0	0
SILK05	15531	C. falciformis	2017-06-08	2018-11-20	0	0
SILK05	15531	C. falciformis	2017-06-08	2018-11-21	0	0
SILK05	15531	C. falciformis	2017-06-08	2018-11-22	0	0
SILK05	15531	C. falciformis	2017-06-08	2018-11-23	0	0
SILK05	15531	C. falciformis	2017-06-08	2018-11-24	0	0
SILK05	15531	C. falciformis	2017-06-08	2018-11-25	0	0
SILK05	15531	C. falciformis	2017-06-08	2018-11-26	0	0
SILK05	15531	C. falciformis	2017-06-08	2018-11-27	0	0
SILK05	15531	C. falciformis	2017-06-08	2018-11-28	0	0
SILK05	15531	C. falciformis	2017-06-08	2018-11-29	0	0
SILK05	15531	C. falciformis	2017-06-08	2018-11-30	0	0
SILK05	15531	C. falciformis	2017-06-08	2018-12-01	0	0
SILK05	15531	C. falciformis	2017-06-08	2018-12-02	0	0
SILK05	15531	C. falciformis	2017-06-08	2018-12-03	0	0
SILK05	15531	C. falciformis	2017-06-08	2018-12-04	0	0
SILK05	15531	C. falciformis	2017-06-08	2018-12-05	0	0
SILK05	15531	C. falciformis	2017-06-08	2018-12-06	0	0
SILK05	15531	C. falciformis	2017-06-08	2018-12-07	0	0
SILK05	15531	C. falciformis	2017-06-08	2018-12-08	0	0
SILK05	15531	C. falciformis	2017-06-08	2018-12-09	0	0
SILK05	15531	C. falciformis	2017-06-08	2018-12-10	0	0
SILK05	15531	C. falciformis	2017-06-08	2018-12-11	0	0
SILK05	15531	C. falciformis	2017-06-08	2018-12-12	0	0
SILK05	15531	C. falciformis	2017-06-08	2018-12-13	0	0
SILK05	15531	C. falciformis	2017-06-08	2018-12-14	0	0
SILK05	15531	C. falciformis	2017-06-08	2018-12-15	0	0
SILK05	15531	C. falciformis	2017-06-08	2018-12-16	0	0
SILK05	15531	C. falciformis	2017-06-08	2018-12-17	0	0
SILK05	15531	C. falciformis	2017-06-08	2018-12-18	0	0
SILK05	15531	C. falciformis	2017-06-08	2018-12-19	0	0
SILK05	15531	C. falciformis	2017-06-08	2018-12-20	0	0
SILK05	15531	C. falciformis	2017-06-08	2018-12-21	0	0
SILK05	15531	C. falciformis	2017-06-08	2018-12-22	0	0
SILK05	15531	C. falciformis	2017-06-08	2018-12-23	0	0
SILK05	15531	C. falciformis	2017-06-08	2018-12-24	0	0
SILK05	15531	C. falciformis	2017-06-08	2018-12-25	0	0
SILK05	15531	C. falciformis	2017-06-08	2018-12-26	0	0
SILK05	15531	C. falciformis	2017-06-08	2018-12-27	0	0
SILK05	15531	C. falciformis	2017-06-08	2018-12-28	0	0
SILK05	15531	C. falciformis	2017-06-08	2018-12-29	0	0
SILK05	15531	C. falciformis	2017-06-08	2018-12-30	0	0
SILK05	15531	C. falciformis	2017-06-08	2018-12-31	0	0
SILK05	15531	C. falciformis	2017-06-08	2019-01-01	0	0
SILK05	15531	C. falciformis	2017-06-08	2019-01-02	0	0
SILK05	15531	C. falciformis	2017-06-08	2019-01-03	0	0
SILK05	15531	C. falciformis	2017-06-08	2019-01-04	0	0
SILK05	15531	C. falciformis	2017-06-08	2019-01-05	0	0
SILK05	15531	C. falciformis	2017-06-08	2019-01-06	0	0
SILK05	15531	C. falciformis	2017-06-08	2019-01-07	0	0
SILK05	15531	C. falciformis	2017-06-08	2019-01-08	0	0
SILK05	15531	C. falciformis	2017-06-08	2019-01-09	0	0
SILK05	15531	C. falciformis	2017-06-08	2019-01-10	0	0
SILK05	15531	C. falciformis	2017-06-08	2019-01-11	0	0
SILK05	15531	C. falciformis	2017-06-08	2019-01-12	0	0
SILK05	15531	C. falciformis	2017-06-08	2019-01-13	0	0
SILK05	15531	C. falciformis	2017-06-08	2019-01-14	0	0
SILK05	15531	C. falciformis	2017-06-08	2019-01-15	0	0
SILK05	15531	C. falciformis	2017-06-08	2019-01-16	0	0
SILK05	15531	C. falciformis	2017-06-08	2019-01-17	0	0
SILK05	15531	C. falciformis	2017-06-08	2019-01-18	0	0
SILK06	15524	C. falciformis	2017-06-03	2017-06-03	16	6
SILK06	15524	C. falciformis	2017-06-03	2017-06-04	70	10
SILK06	15524	C. falciformis	2017-06-03	2017-06-05	100	15
SILK06	15524	C. falciformis	2017-06-03	2017-06-06	69	18
SILK06	15524	C. falciformis	2017-06-03	2017-06-07	82	21
SILK06	15524	C. falciformis	2017-06-03	2017-06-08	140	22
SILK06	15524	C. falciformis	2017-06-03	2017-06-09	155	18
SILK06	15524	C. falciformis	2017-06-03	2017-06-10	111	16
SILK06	15524	C. falciformis	2017-06-03	2017-06-11	126	19
SILK06	15524	C. falciformis	2017-06-03	2017-06-12	168	17
SILK06	15524	C. falciformis	2017-06-03	2017-06-13	249	21
SILK06	15524	C. falciformis	2017-06-03	2017-06-14	173	20
SILK06	15524	C. falciformis	2017-06-03	2017-06-15	178	21
SILK06	15524	C. falciformis	2017-06-03	2017-06-16	222	20
SILK06	15524	C. falciformis	2017-06-03	2017-06-17	207	19
SILK06	15524	C. falciformis	2017-06-03	2017-06-18	215	20
SILK06	15524	C. falciformis	2017-06-03	2017-06-19	247	23
SILK06	15524	C. falciformis	2017-06-03	2017-06-20	222	22
SILK06	15524	C. falciformis	2017-06-03	2017-06-21	314	23
SILK06	15524	C. falciformis	2017-06-03	2017-06-22	290	19
SILK06	15524	C. falciformis	2017-06-03	2017-06-23	251	21
SILK06	15524	C. falciformis	2017-06-03	2017-06-24	117	17
SILK06	15524	C. falciformis	2017-06-03	2017-06-25	176	20
SILK06	15524	C. falciformis	2017-06-03	2017-06-26	247	21
SILK06	15524	C. falciformis	2017-06-03	2017-06-27	150	20
SILK06	15524	C. falciformis	2017-06-03	2017-06-28	146	16
SILK06	15524	C. falciformis	2017-06-03	2017-06-29	160	16
SILK06	15524	C. falciformis	2017-06-03	2017-06-30	245	22
SILK06	15524	C. falciformis	2017-06-03	2017-07-01	255	23
SILK06	15524	C. falciformis	2017-06-03	2017-07-02	212	19
SILK06	15524	C. falciformis	2017-06-03	2017-07-03	198	20
SILK06	15524	C. falciformis	2017-06-03	2017-07-04	126	19
SILK06	15524	C. falciformis	2017-06-03	2017-07-05	218	22
SILK06	15524	C. falciformis	2017-06-03	2017-07-06	141	19
SILK06	15524	C. falciformis	2017-06-03	2017-07-07	190	22
SILK06	15524	C. falciformis	2017-06-03	2017-07-08	124	22
SILK06	15524	C. falciformis	2017-06-03	2017-07-09	69	16
SILK06	15524	C. falciformis	2017-06-03	2017-07-10	144	13
SILK06	15524	C. falciformis	2017-06-03	2017-07-11	148	19
SILK06	15524	C. falciformis	2017-06-03	2017-07-12	85	18
SILK06	15524	C. falciformis	2017-06-03	2017-07-13	88	17
SILK06	15524	C. falciformis	2017-06-03	2017-07-14	43	11
SILK06	15524	C. falciformis	2017-06-03	2017-07-15	196	21
SILK06	15524	C. falciformis	2017-06-03	2017-07-16	242	20
SILK06	15524	C. falciformis	2017-06-03	2017-07-17	252	20
SILK06	15524	C. falciformis	2017-06-03	2017-07-18	255	20
SILK06	15524	C. falciformis	2017-06-03	2017-07-19	282	21
SILK06	15524	C. falciformis	2017-06-03	2017-07-20	381	24
SILK06	15524	C. falciformis	2017-06-03	2017-07-21	255	22
SILK06	15524	C. falciformis	2017-06-03	2017-07-22	241	22
SILK06	15524	C. falciformis	2017-06-03	2017-07-23	361	22
SILK06	15524	C. falciformis	2017-06-03	2017-07-24	344	23
SILK06	15524	C. falciformis	2017-06-03	2017-07-25	252	21
SILK06	15524	C. falciformis	2017-06-03	2017-07-26	286	21
SILK06	15524	C. falciformis	2017-06-03	2017-07-27	223	18
SILK06	15524	C. falciformis	2017-06-03	2017-07-28	333	21
SILK06	15524	C. falciformis	2017-06-03	2017-07-29	477	24
SILK06	15524	C. falciformis	2017-06-03	2017-07-30	259	18
SILK06	15524	C. falciformis	2017-06-03	2017-07-31	270	18
SILK06	15524	C. falciformis	2017-06-03	2017-08-01	423	24
SILK06	15524	C. falciformis	2017-06-03	2017-08-02	347	22
SILK06	15524	C. falciformis	2017-06-03	2017-08-03	324	23
SILK06	15524	C. falciformis	2017-06-03	2017-08-04	417	23
SILK06	15524	C. falciformis	2017-06-03	2017-08-05	265	23
SILK06	15524	C. falciformis	2017-06-03	2017-08-06	214	23
SILK06	15524	C. falciformis	2017-06-03	2017-08-07	283	24
SILK06	15524	C. falciformis	2017-06-03	2017-08-08	246	23
SILK06	15524	C. falciformis	2017-06-03	2017-08-09	238	23
SILK06	15524	C. falciformis	2017-06-03	2017-08-10	167	17
SILK06	15524	C. falciformis	2017-06-03	2017-08-11	173	18
SILK06	15524	C. falciformis	2017-06-03	2017-08-12	188	18
SILK06	15524	C. falciformis	2017-06-03	2017-08-13	288	23
SILK06	15524	C. falciformis	2017-06-03	2017-08-14	374	24
SILK06	15524	C. falciformis	2017-06-03	2017-08-15	364	24
SILK06	15524	C. falciformis	2017-06-03	2017-08-16	253	21
SILK06	15524	C. falciformis	2017-06-03	2017-08-17	274	20
SILK06	15524	C. falciformis	2017-06-03	2017-08-18	333	24
SILK06	15524	C. falciformis	2017-06-03	2017-08-19	312	24
SILK06	15524	C. falciformis	2017-06-03	2017-08-20	259	21
SILK06	15524	C. falciformis	2017-06-03	2017-08-21	358	24
SILK06	15524	C. falciformis	2017-06-03	2017-08-22	311	22
SILK06	15524	C. falciformis	2017-06-03	2017-08-23	343	24
SILK06	15524	C. falciformis	2017-06-03	2017-08-24	313	24
SILK06	15524	C. falciformis	2017-06-03	2017-08-25	238	24
SILK06	15524	C. falciformis	2017-06-03	2017-08-26	253	20
SILK06	15524	C. falciformis	2017-06-03	2017-08-27	268	20
SILK06	15524	C. falciformis	2017-06-03	2017-08-28	166	19
SILK06	15524	C. falciformis	2017-06-03	2017-08-29	168	13
SILK06	15524	C. falciformis	2017-06-03	2017-08-30	137	14
SILK06	15524	C. falciformis	2017-06-03	2017-08-31	309	22
SILK06	15524	C. falciformis	2017-06-03	2017-09-01	315	22
SILK06	15524	C. falciformis	2017-06-03	2017-09-02	245	23
SILK06	15524	C. falciformis	2017-06-03	2017-09-03	355	24
SILK06	15524	C. falciformis	2017-06-03	2017-09-04	335	21
SILK06	15524	C. falciformis	2017-06-03	2017-09-05	216	22
SILK06	15524	C. falciformis	2017-06-03	2017-09-06	239	22
SILK06	15524	C. falciformis	2017-06-03	2017-09-07	415	23
SILK06	15524	C. falciformis	2017-06-03	2017-09-08	219	17
SILK06	15524	C. falciformis	2017-06-03	2017-09-09	260	23
SILK06	15524	C. falciformis	2017-06-03	2017-09-10	370	24
SILK06	15524	C. falciformis	2017-06-03	2017-09-11	451	24
SILK06	15524	C. falciformis	2017-06-03	2017-09-12	361	24
SILK06	15524	C. falciformis	2017-06-03	2017-09-13	364	24
SILK06	15524	C. falciformis	2017-06-03	2017-09-14	429	24
SILK06	15524	C. falciformis	2017-06-03	2017-09-15	181	22
SILK06	15524	C. falciformis	2017-06-03	2017-09-16	402	24
SILK06	15524	C. falciformis	2017-06-03	2017-09-17	285	20
SILK06	15524	C. falciformis	2017-06-03	2017-09-18	217	23
SILK06	15524	C. falciformis	2017-06-03	2017-09-19	165	18
SILK06	15524	C. falciformis	2017-06-03	2017-09-20	356	21
SILK06	15524	C. falciformis	2017-06-03	2017-09-21	284	21
SILK06	15524	C. falciformis	2017-06-03	2017-09-22	200	20
SILK06	15524	C. falciformis	2017-06-03	2017-09-23	93	12
SILK06	15524	C. falciformis	2017-06-03	2017-09-24	51	10
SILK06	15524	C. falciformis	2017-06-03	2017-09-25	54	9
SILK06	15524	C. falciformis	2017-06-03	2017-09-26	38	6
SILK06	15524	C. falciformis	2017-06-03	2017-09-27	82	10
SILK06	15524	C. falciformis	2017-06-03	2017-09-28	71	9
SILK06	15524	C. falciformis	2017-06-03	2017-09-29	66	12
SILK06	15524	C. falciformis	2017-06-03	2017-09-30	132	16
SILK06	15524	C. falciformis	2017-06-03	2017-10-01	122	18
SILK06	15524	C. falciformis	2017-06-03	2017-10-02	152	13
SILK06	15524	C. falciformis	2017-06-03	2017-10-03	223	20
SILK06	15524	C. falciformis	2017-06-03	2017-10-04	295	21
SILK06	15524	C. falciformis	2017-06-03	2017-10-05	263	21
SILK06	15524	C. falciformis	2017-06-03	2017-10-06	319	22
SILK06	15524	C. falciformis	2017-06-03	2017-10-07	231	20
SILK06	15524	C. falciformis	2017-06-03	2017-10-08	302	21
SILK06	15524	C. falciformis	2017-06-03	2017-10-09	392	24
SILK06	15524	C. falciformis	2017-06-03	2017-10-10	113	17
SILK06	15524	C. falciformis	2017-06-03	2017-10-11	39	8
SILK06	15524	C. falciformis	2017-06-03	2017-10-12	98	12
SILK06	15524	C. falciformis	2017-06-03	2017-10-13	187	18
SILK06	15524	C. falciformis	2017-06-03	2017-10-14	373	23
SILK06	15524	C. falciformis	2017-06-03	2017-10-15	127	16
SILK06	15524	C. falciformis	2017-06-03	2017-10-16	42	14
SILK06	15524	C. falciformis	2017-06-03	2017-10-17	210	18
SILK06	15524	C. falciformis	2017-06-03	2017-10-18	102	14
SILK06	15524	C. falciformis	2017-06-03	2017-10-19	93	15
SILK06	15524	C. falciformis	2017-06-03	2017-10-20	174	18
SILK06	15524	C. falciformis	2017-06-03	2017-10-21	64	6
SILK06	15524	C. falciformis	2017-06-03	2017-10-22	31	9
SILK06	15524	C. falciformis	2017-06-03	2017-10-23	46	7
SILK06	15524	C. falciformis	2017-06-03	2017-10-24	47	7
SILK06	15524	C. falciformis	2017-06-03	2017-10-25	54	9
SILK06	15524	C. falciformis	2017-06-03	2017-10-26	138	13
SILK06	15524	C. falciformis	2017-06-03	2017-10-27	88	11
SILK06	15524	C. falciformis	2017-06-03	2017-10-28	52	9
SILK06	15524	C. falciformis	2017-06-03	2017-10-29	103	16
SILK06	15524	C. falciformis	2017-06-03	2017-10-30	16	7
SILK06	15524	C. falciformis	2017-06-03	2017-10-31	32	11
SILK06	15524	C. falciformis	2017-06-03	2017-11-01	48	9
SILK06	15524	C. falciformis	2017-06-03	2017-11-02	48	8
SILK06	15524	C. falciformis	2017-06-03	2017-11-03	130	19
SILK06	15524	C. falciformis	2017-06-03	2017-11-04	118	17
SILK06	15524	C. falciformis	2017-06-03	2017-11-05	77	15
SILK06	15524	C. falciformis	2017-06-03	2017-11-06	40	8
SILK06	15524	C. falciformis	2017-06-03	2017-11-07	81	16
SILK06	15524	C. falciformis	2017-06-03	2017-11-08	103	18
SILK06	15524	C. falciformis	2017-06-03	2017-11-09	97	14
SILK06	15524	C. falciformis	2017-06-03	2017-11-10	42	15
SILK06	15524	C. falciformis	2017-06-03	2017-11-11	7	5
SILK06	15524	C. falciformis	2017-06-03	2017-11-12	104	16
SILK06	15524	C. falciformis	2017-06-03	2017-11-13	68	14
SILK06	15524	C. falciformis	2017-06-03	2017-11-14	112	18
SILK06	15524	C. falciformis	2017-06-03	2017-11-15	34	9
SILK06	15524	C. falciformis	2017-06-03	2017-11-16	74	19
SILK06	15524	C. falciformis	2017-06-03	2017-11-17	29	10
SILK06	15524	C. falciformis	2017-06-03	2017-11-18	95	17
SILK06	15524	C. falciformis	2017-06-03	2017-11-19	47	12
SILK06	15524	C. falciformis	2017-06-03	2017-11-20	42	15
SILK06	15524	C. falciformis	2017-06-03	2017-11-21	81	17
SILK06	15524	C. falciformis	2017-06-03	2017-11-22	64	17
SILK06	15524	C. falciformis	2017-06-03	2017-11-23	66	18
SILK06	15524	C. falciformis	2017-06-03	2017-11-24	99	20
SILK06	15524	C. falciformis	2017-06-03	2017-11-25	65	18
SILK06	15524	C. falciformis	2017-06-03	2017-11-26	86	20
SILK06	15524	C. falciformis	2017-06-03	2017-11-27	80	17
SILK06	15524	C. falciformis	2017-06-03	2017-11-28	150	21
SILK06	15524	C. falciformis	2017-06-03	2017-11-29	114	18
SILK06	15524	C. falciformis	2017-06-03	2017-11-30	84	20
SILK06	15524	C. falciformis	2017-06-03	2017-12-01	86	16
SILK06	15524	C. falciformis	2017-06-03	2017-12-02	104	21
SILK06	15524	C. falciformis	2017-06-03	2017-12-03	133	21
SILK06	15524	C. falciformis	2017-06-03	2017-12-04	143	14
SILK06	15524	C. falciformis	2017-06-03	2017-12-05	119	19
SILK06	15524	C. falciformis	2017-06-03	2017-12-06	129	20
SILK06	15524	C. falciformis	2017-06-03	2017-12-07	147	19
SILK06	15524	C. falciformis	2017-06-03	2017-12-08	110	19
SILK06	15524	C. falciformis	2017-06-03	2017-12-09	104	20
SILK06	15524	C. falciformis	2017-06-03	2017-12-10	145	16
SILK06	15524	C. falciformis	2017-06-03	2017-12-11	91	21
SILK06	15524	C. falciformis	2017-06-03	2017-12-12	82	19
SILK06	15524	C. falciformis	2017-06-03	2017-12-13	102	20
SILK06	15524	C. falciformis	2017-06-03	2017-12-14	96	16
SILK06	15524	C. falciformis	2017-06-03	2017-12-15	80	19
SILK06	15524	C. falciformis	2017-06-03	2017-12-16	68	17
SILK06	15524	C. falciformis	2017-06-03	2017-12-17	62	13
SILK06	15524	C. falciformis	2017-06-03	2017-12-18	105	14
SILK06	15524	C. falciformis	2017-06-03	2017-12-19	82	19
SILK06	15524	C. falciformis	2017-06-03	2017-12-20	57	12
SILK06	15524	C. falciformis	2017-06-03	2017-12-21	105	18
SILK06	15524	C. falciformis	2017-06-03	2017-12-22	66	18
SILK06	15524	C. falciformis	2017-06-03	2017-12-23	44	14
SILK06	15524	C. falciformis	2017-06-03	2017-12-24	37	12
SILK06	15524	C. falciformis	2017-06-03	2017-12-25	49	12
SILK06	15524	C. falciformis	2017-06-03	2017-12-26	113	21
SILK06	15524	C. falciformis	2017-06-03	2017-12-27	86	19
SILK06	15524	C. falciformis	2017-06-03	2017-12-28	63	18
SILK06	15524	C. falciformis	2017-06-03	2017-12-29	94	18
SILK06	15524	C. falciformis	2017-06-03	2017-12-30	81	21
SILK06	15524	C. falciformis	2017-06-03	2017-12-31	140	21
SILK06	15524	C. falciformis	2017-06-03	2018-01-01	97	20
SILK06	15524	C. falciformis	2017-06-03	2018-01-02	107	22
SILK06	15524	C. falciformis	2017-06-03	2018-01-03	125	22
SILK06	15524	C. falciformis	2017-06-03	2018-01-04	80	19
SILK06	15524	C. falciformis	2017-06-03	2018-01-05	93	18
SILK06	15524	C. falciformis	2017-06-03	2018-01-06	102	20
[truncated: 15,202 more rows]

## Sheet: Acoustic hourly detections
species	id	transmitter	seamount	hour	total_days_detected_on_array	number_hourly_bins_detected_on_array	mean_n_detections_per_hour	sd_n_detections_per_hour
C. falciformis	SILK03	15538	Grattan	0	35	10	2.42857	4.57156
C. falciformis	SILK03	15538	Grattan	1	35	6	1.37143	3.69487
C. falciformis	SILK03	15538	Grattan	2	35	6	1.11429	2.95825
C. falciformis	SILK03	15538	Grattan	3	35	7	2.11429	4.92157
C. falciformis	SILK03	15538	Grattan	4	35	17	3.85714	4.91183
C. falciformis	SILK03	15538	Grattan	5	35	17	4.2	5.51362
C. falciformis	SILK03	15538	Grattan	6	35	25	4.88571	3.58733
C. falciformis	SILK03	15538	Grattan	7	35	28	8.28571	6.81077
C. falciformis	SILK03	15538	Grattan	8	35	29	7.77143	5.23611
C. falciformis	SILK03	15538	Grattan	9	35	28	8.17143	5.4852
C. falciformis	SILK03	15538	Grattan	10	35	24	6.22857	5.63647
C. falciformis	SILK03	15538	Grattan	11	35	27	6.88571	6.30486
C. falciformis	SILK03	15538	Grattan	12	35	29	7.71429	6.24298
C. falciformis	SILK03	15538	Grattan	13	35	24	6.11429	6.65879
C. falciformis	SILK03	15538	Grattan	14	35	26	5.88571	5.11498
C. falciformis	SILK03	15538	Grattan	15	35	25	6.62857	5.6521
C. falciformis	SILK03	15538	Grattan	16	35	25	6.48571	5.67436
C. falciformis	SILK03	15538	Grattan	17	35	21	4.74286	5.12975
C. falciformis	SILK03	15538	Grattan	18	35	20	4.28571	4.36949
C. falciformis	SILK03	15538	Grattan	19	35	17	3.37143	4.6151
C. falciformis	SILK03	15538	Grattan	20	35	9	2.22857	4.4397
C. falciformis	SILK03	15538	Grattan	21	35	7	1.88571	4.43098
C. falciformis	SILK03	15538	Grattan	22	35	8	2.11429	4.8128
C. falciformis	SILK03	15538	Grattan	23	35	9	1.54286	3.05193
C. falciformis	SILK03	15538	Young	0	418	217	5.26555	7.06488
C. falciformis	SILK03	15538	Young	1	418	205	4.91388	6.73031
C. falciformis	SILK03	15538	Young	2	418	221	5.36124	7.02453
C. falciformis	SILK03	15538	Young	3	418	218	5.06699	6.52869
C. falciformis	SILK03	15538	Young	4	418	223	4.93541	6.31265
C. falciformis	SILK03	15538	Young	5	418	262	5.45455	6.16901
C. falciformis	SILK03	15538	Young	6	418	264	4.73445	5.39862
C. falciformis	SILK03	15538	Young	7	418	269	7.46411	8.17553
C. falciformis	SILK03	15538	Young	8	418	280	8.27751	8.64068
C. falciformis	SILK03	15538	Young	9	418	294	8.29426	8.3776
C. falciformis	SILK03	15538	Young	10	418	286	8.26316	8.39793
C. falciformis	SILK03	15538	Young	11	418	290	8.17703	8.19412
C. falciformis	SILK03	15538	Young	12	418	303	8.3445	8.10637
C. falciformis	SILK03	15538	Young	13	418	307	8.91148	8.45211
C. falciformis	SILK03	15538	Young	14	418	301	8.91148	8.52472
C. falciformis	SILK03	15538	Young	15	418	305	8.83732	8.46447
C. falciformis	SILK03	15538	Young	16	418	301	8.59091	8.23327
C. falciformis	SILK03	15538	Young	17	418	303	8.75598	8.2041
C. falciformis	SILK03	15538	Young	18	418	289	8.11722	8.00678
C. falciformis	SILK03	15538	Young	19	418	268	6.63876	7.19386
C. falciformis	SILK03	15538	Young	20	418	257	6.23206	7.2642
C. falciformis	SILK03	15538	Young	21	418	216	5.26077	7.06098
C. falciformis	SILK03	15538	Young	22	418	206	5.1244	7.21102
C. falciformis	SILK03	15538	Young	23	418	209	5.40431	7.01261
C. falciformis	SILK05	15531	Young	0	58	8	0.793103	2.39706
C. falciformis	SILK05	15531	Young	1	58	11	1.03448	2.75277
C. falciformis	SILK05	15531	Young	2	58	12	1.55172	3.66191
C. falciformis	SILK05	15531	Young	3	58	10	1	2.33208
C. falciformis	SILK05	15531	Young	4	58	16	1.81034	3.2523
C. falciformis	SILK05	15531	Young	5	58	20	3.46552	6.0327
C. falciformis	SILK05	15531	Young	6	58	23	2.94828	4.28961
C. falciformis	SILK05	15531	Young	7	58	23	3.18966	4.55938
C. falciformis	SILK05	15531	Young	8	58	26	3.87931	5.74633
C. falciformis	SILK05	15531	Young	9	58	27	4.05172	5.62083
C. falciformis	SILK05	15531	Young	10	58	28	4.32759	5.75642
C. falciformis	SILK05	15531	Young	11	58	25	4.27586	6.15528
C. falciformis	SILK05	15531	Young	12	58	24	3.84483	5.75464
C. falciformis	SILK05	15531	Young	13	58	24	3.32759	5.18902
C. falciformis	SILK05	15531	Young	14	58	23	3.68966	5.9241
C. falciformis	SILK05	15531	Young	15	58	29	3.5	4.92844
C. falciformis	SILK05	15531	Young	16	58	26	4.12069	6.20152
C. falciformis	SILK05	15531	Young	17	58	26	3.17241	4.85631
C. falciformis	SILK05	15531	Young	18	58	24	3.17241	4.86714
C. falciformis	SILK05	15531	Young	19	58	18	1.98276	4.02837
C. falciformis	SILK05	15531	Young	20	58	12	1.56897	3.77486
C. falciformis	SILK05	15531	Young	21	58	12	1.93103	4.2955
C. falciformis	SILK05	15531	Young	22	58	6	0.87931	2.62964
C. falciformis	SILK05	15531	Young	23	58	5	0.465517	1.87519
C. falciformis	SILK06	15524	Young	0	588	276	4.90816	7.0444
C. falciformis	SILK06	15524	Young	1	588	298	5.02551	6.95846
C. falciformis	SILK06	15524	Young	2	588	291	4.80272	6.67716
C. falciformis	SILK06	15524	Young	3	588	314	5.27381	7.06298
C. falciformis	SILK06	15524	Young	4	588	292	5.07483	7.00605
C. falciformis	SILK06	15524	Young	5	588	310	4.70238	6.43417
C. falciformis	SILK06	15524	Young	6	588	304	3.79422	4.97491
C. falciformis	SILK06	15524	Young	7	588	309	4.56463	5.83891
C. falciformis	SILK06	15524	Young	8	588	309	4.44048	5.8927
C. falciformis	SILK06	15524	Young	9	588	300	4.85544	6.54258
C. falciformis	SILK06	15524	Young	10	588	294	4.81973	6.57636
C. falciformis	SILK06	15524	Young	11	588	316	5.17347	6.65636
C. falciformis	SILK06	15524	Young	12	588	292	4.71939	6.52276
C. falciformis	SILK06	15524	Young	13	588	302	5.06463	6.67951
C. falciformis	SILK06	15524	Young	14	588	317	5.18878	6.57651
C. falciformis	SILK06	15524	Young	15	588	322	5.27211	6.79017
C. falciformis	SILK06	15524	Young	16	588	320	5.40306	6.73412
C. falciformis	SILK06	15524	Young	17	588	367	6.22789	6.90794
C. falciformis	SILK06	15524	Young	18	588	352	5.81633	6.54797
C. falciformis	SILK06	15524	Young	19	588	346	5.58844	6.24819
C. falciformis	SILK06	15524	Young	20	588	317	5.54592	7.109
C. falciformis	SILK06	15524	Young	21	588	280	5.03231	7.25331
C. falciformis	SILK06	15524	Young	22	588	271	5.01361	7.19359
C. falciformis	SILK06	15524	Young	23	588	270	5.02211	7.43016
C. falciformis	SILK07	15523	Grattan	0	153	32	2.05229	4.72367
C. falciformis	SILK07	15523	Grattan	1	153	33	2.06536	4.7388
C. falciformis	SILK07	15523	Grattan	2	153	38	2.01307	4.18957
C. falciformis	SILK07	15523	Grattan	3	153	42	2.56863	5.10387
C. falciformis	SILK07	15523	Grattan	4	153	62	3.86275	5.61373
C. falciformis	SILK07	15523	Grattan	5	153	102	5.55556	5.60884
C. falciformis	SILK07	15523	Grattan	6	153	128	7.44444	5.4494
C. falciformis	SILK07	15523	Grattan	7	153	129	10.0784	6.88584
C. falciformis	SILK07	15523	Grattan	8	153	120	10.1961	7.63136
C. falciformis	SILK07	15523	Grattan	9	153	125	9.48366	7.61154
C. falciformis	SILK07	15523	Grattan	10	153	123	9.43791	8.28825
C. falciformis	SILK07	15523	Grattan	11	153	112	8.01307	7.27286
C. falciformis	SILK07	15523	Grattan	12	153	115	8.84967	7.4611
C. falciformis	SILK07	15523	Grattan	13	153	119	9.24183	7.97036
C. falciformis	SILK07	15523	Grattan	14	153	112	8.81699	8.01843
C. falciformis	SILK07	15523	Grattan	15	153	119	9.54248	7.87901
C. falciformis	SILK07	15523	Grattan	16	153	118	8.60131	7.57015
C. falciformis	SILK07	15523	Grattan	17	153	110	7.90196	7.32225
C. falciformis	SILK07	15523	Grattan	18	153	93	5.87582	6.81457
C. falciformis	SILK07	15523	Grattan	19	153	65	3.52941	5.16065
C. falciformis	SILK07	15523	Grattan	20	153	31	1.79085	3.95144
C. falciformis	SILK07	15523	Grattan	21	153	27	1.5817	4.1416
C. falciformis	SILK07	15523	Grattan	22	153	28	1.77778	4.80436
C. falciformis	SILK07	15523	Grattan	23	153	30	1.7451	4.31876
C. falciformis	SILK07	15523	Young	0	46	14	2.13043	3.84482
C. falciformis	SILK07	15523	Young	1	46	15	2.63043	4.94574
C. falciformis	SILK07	15523	Young	2	46	10	2.56522	6.53079
C. falciformis	SILK07	15523	Young	3	46	10	2.08696	5.61279
C. falciformis	SILK07	15523	Young	4	46	17	3.82609	7.01207
C. falciformis	SILK07	15523	Young	5	46	19	2.93478	4.7861
C. falciformis	SILK07	15523	Young	6	46	18	2.82609	4.89128
C. falciformis	SILK07	15523	Young	7	46	15	1.71739	3.16693
C. falciformis	SILK07	15523	Young	8	46	10	1.21739	2.53783
C. falciformis	SILK07	15523	Young	9	46	8	1.26087	3.34953
C. falciformis	SILK07	15523	Young	10	46	16	1.30435	1.50362
C. falciformis	SILK07	15523	Young	11	46	15	0.956522	0.987849
C. falciformis	SILK07	15523	Young	12	46	4	0.673913	0.990047
C. falciformis	SILK07	15523	Young	13	46	11	0.913043	1.17049
C. falciformis	SILK07	15523	Young	14	46	5	0.630435	0.878349
C. falciformis	SILK07	15523	Young	15	46	9	0.782609	1.26338
C. falciformis	SILK07	15523	Young	16	46	12	0.978261	1.2559
C. falciformis	SILK07	15523	Young	17	46	6	0.76087	1.05798
C. falciformis	SILK07	15523	Young	18	46	15	1.5	2.42899
C. falciformis	SILK07	15523	Young	19	46	19	2.97826	5.07932
C. falciformis	SILK07	15523	Young	20	46	11	2.43478	4.82886
C. falciformis	SILK07	15523	Young	21	46	8	1.6087	3.83828
C. falciformis	SILK07	15523	Young	22	46	10	2.63043	6.00873
C. falciformis	SILK07	15523	Young	23	46	9	2.28261	5.19685
C. falciformis	SILK08	15525	Young	0	595	238	3.21008	4.96702
C. falciformis	SILK08	15525	Young	1	595	214	2.67899	4.43161
C. falciformis	SILK08	15525	Young	2	595	224	2.61008	4.30792
C. falciformis	SILK08	15525	Young	3	595	226	2.8605	4.58063
C. falciformis	SILK08	15525	Young	4	595	266	3.14286	4.47568
C. falciformis	SILK08	15525	Young	5	595	318	3.51597	4.25148
C. falciformis	SILK08	15525	Young	6	595	277	3.16639	4.31319
C. falciformis	SILK08	15525	Young	7	595	301	4.17311	5.31391
C. falciformis	SILK08	15525	Young	8	595	314	4.61345	5.88285
C. falciformis	SILK08	15525	Young	9	595	310	4.58151	5.79109
C. falciformis	SILK08	15525	Young	10	595	315	4.70588	6.04215
C. falciformis	SILK08	15525	Young	11	595	302	4.31261	5.88095
C. falciformis	SILK08	15525	Young	12	595	296	4.38824	5.97206
C. falciformis	SILK08	15525	Young	13	595	291	4.47227	6.22857
C. falciformis	SILK08	15525	Young	14	595	279	4.32269	6.12469
C. falciformis	SILK08	15525	Young	15	595	268	4.01849	5.83799
C. falciformis	SILK08	15525	Young	16	595	271	3.93613	5.74802
C. falciformis	SILK08	15525	Young	17	595	270	3.77815	5.46195
C. falciformis	SILK08	15525	Young	18	595	302	3.75798	4.93581
C. falciformis	SILK08	15525	Young	19	595	363	4.41681	4.7646
C. falciformis	SILK08	15525	Young	20	595	314	4.37311	5.47802
C. falciformis	SILK08	15525	Young	21	595	251	3.52941	5.18419
C. falciformis	SILK08	15525	Young	22	595	254	3.20672	4.98306
C. falciformis	SILK08	15525	Young	23	595	249	3.41513	5.25999
C. falciformis	SILK09	15522	Young	0	580	186	3.56034	6.62503
C. falciformis	SILK09	15522	Young	1	580	194	3.7069	6.61998
C. falciformis	SILK09	15522	Young	2	580	200	3.51552	6.37011
C. falciformis	SILK09	15522	Young	3	580	180	2.81552	5.58329
C. falciformis	SILK09	15522	Young	4	580	196	2.79138	4.96616
C. falciformis	SILK09	15522	Young	5	580	208	2.84828	4.70964
C. falciformis	SILK09	15522	Young	6	580	197	2.51724	4.2704
C. falciformis	SILK09	15522	Young	7	580	209	3.12931	5.61045
C. falciformis	SILK09	15522	Young	8	580	209	3.06552	5.48912
C. falciformis	SILK09	15522	Young	9	580	210	3.15172	5.49779
C. falciformis	SILK09	15522	Young	10	580	202	3.06034	5.51006
C. falciformis	SILK09	15522	Young	11	580	206	3.07069	5.48291
C. falciformis	SILK09	15522	Young	12	580	206	2.75	4.89241
C. falciformis	SILK09	15522	Young	13	580	192	2.70862	5.06431
C. falciformis	SILK09	15522	Young	14	580	213	2.93966	5.03612
C. falciformis	SILK09	15522	Young	15	580	207	2.91724	5.26238
C. falciformis	SILK09	15522	Young	16	580	220	2.84138	4.85567
C. falciformis	SILK09	15522	Young	17	580	250	3.39655	5.08627
C. falciformis	SILK09	15522	Young	18	580	252	3.7	5.71545
C. falciformis	SILK09	15522	Young	19	580	307	4.33448	5.5373
C. falciformis	SILK09	15522	Young	20	580	284	4.73621	6.26538
C. falciformis	SILK09	15522	Young	21	580	226	4.21207	6.62764
C. falciformis	SILK09	15522	Young	22	580	217	4.30517	6.99259
C. falciformis	SILK09	15522	Young	23	580	201	3.95	6.7866
C. falciformis	SILK10	15537	Grattan	0	41	19	6.21951	8.4809
C. falciformis	SILK10	15537	Grattan	1	41	21	7.12195	7.98184
C. falciformis	SILK10	15537	Grattan	2	41	21	6.56098	7.79439
C. falciformis	SILK10	15537	Grattan	3	41	22	6.29268	7.51746
C. falciformis	SILK10	15537	Grattan	4	41	27	7.5122	6.97539
C. falciformis	SILK10	15537	Grattan	5	41	35	9	6.43428
C. falciformis	SILK10	15537	Grattan	6	41	38	8.92683	6.41635
C. falciformis	SILK10	15537	Grattan	7	41	40	13.7805	6.13805
C. falciformis	SILK10	15537	Grattan	8	41	39	15.7317	8.76648
C. falciformis	SILK10	15537	Grattan	9	41	36	15.0488	9.18409
C. falciformis	SILK10	15537	Grattan	10	41	36	14.0976	8.34807
C. falciformis	SILK10	15537	Grattan	11	41	38	12.878	8.29818
C. falciformis	SILK10	15537	Grattan	12	41	36	11.8049	8.71556
C. falciformis	SILK10	15537	Grattan	13	41	36	11.9024	7.84795
C. falciformis	SILK10	15537	Grattan	14	41	37	12.6341	8.31191
C. falciformis	SILK10	15537	Grattan	15	41	36	13.0244	8.32913
C. falciformis	SILK10	15537	Grattan	16	41	37	14.0732	8.27765
C. falciformis	SILK10	15537	Grattan	17	41	36	12.6341	8.2485
C. falciformis	SILK10	15537	Grattan	18	41	36	10.878	6.45056
C. falciformis	SILK10	15537	Grattan	19	41	33	8	5.83095
C. falciformis	SILK10	15537	Grattan	20	41	15	4.78049	7.53828
C. falciformis	SILK10	15537	Grattan	21	41	17	4.14634	6.50216
C. falciformis	SILK10	15537	Grattan	22	41	15	6.70732	9.84186
C. falciformis	SILK10	15537	Grattan	23	41	20	5.56098	7.74612
C. falciformis	SILK12	15513	Grattan	0	532	123	3.06015	6.58653
C. falciformis	SILK12	15513	Grattan	1	532	124	2.90602	6.16583
C. falciformis	SILK12	15513	Grattan	2	532	147	3.38722	6.57081
C. falciformis	SILK12	15513	Grattan	3	532	166	3.82519	6.86303
C. falciformis	SILK12	15513	Grattan	4	532	242	5.2312	7.38127
C. falciformis	SILK12	15513	Grattan	5	532	383	6.8985	6.35552
C. falciformis	SILK12	15513	Grattan	6	532	448	6.25376	4.9022
C. falciformis	SILK12	15513	Grattan	7	532	414	6.55639	6.15238
C. falciformis	SILK12	15513	Grattan	8	532	390	6.32707	6.85594
C. falciformis	SILK12	15513	Grattan	9	532	385	6.42669	7.22338
C. falciformis	SILK12	15513	Grattan	10	532	383	6.29887	6.99468
C. falciformis	SILK12	15513	Grattan	11	532	388	6.42669	7.06336
C. falciformis	SILK12	15513	Grattan	12	532	382	6.93609	7.91478
C. falciformis	SILK12	15513	Grattan	13	532	379	6.86842	7.67818
C. falciformis	SILK12	15513	Grattan	14	532	400	7.21429	7.50462
C. falciformis	SILK12	15513	Grattan	15	532	420	7.5188	7.19605
C. falciformis	SILK12	15513	Grattan	16	532	435	7.62406	6.86551
C. falciformis	SILK12	15513	Grattan	17	532	442	7.44925	6.47982
C. falciformis	SILK12	15513	Grattan	18	532	462	7.49812	6.05141
C. falciformis	SILK12	15513	Grattan	19	532	404	6.79887	5.86243
C. falciformis	SILK12	15513	Grattan	20	532	156	3.56955	6.71514
C. falciformis	SILK12	15513	Grattan	21	532	122	2.83083	6.47155
C. falciformis	SILK12	15513	Grattan	22	532	128	2.8985	6.43211
C. falciformis	SILK12	15513	Grattan	23	532	123	3.22556	6.92235
C. falciformis	SILK13	15526	Grattan	0	48	12	2.5625	4.95472
C. falciformis	SILK13	15526	Grattan	1	48	16	3.89583	6.24752
C. falciformis	SILK13	15526	Grattan	2	48	25	5.875	7.28632
C. falciformis	SILK13	15526	Grattan	3	48	28	7.08333	7.9113
C. falciformis	SILK13	15526	Grattan	4	48	39	8.47917	7.11603
C. falciformis	SILK13	15526	Grattan	5	48	39	9.58333	8.07105
C. falciformis	SILK13	15526	Grattan	6	48	37	6.75	5.53711
C. falciformis	SILK13	15526	Grattan	7	48	40	9.54167	6.57189
C. falciformis	SILK13	15526	Grattan	8	48	37	7.45833	5.99276
C. falciformis	SILK13	15526	Grattan	9	48	36	8.25	6.50532
C. falciformis	SILK13	15526	Grattan	10	48	35	7.41667	7.1988
C. falciformis	SILK13	15526	Grattan	11	48	34	8.3125	7.80386
C. falciformis	SILK13	15526	Grattan	12	48	34	7.35417	7.29176
C. falciformis	SILK13	15526	Grattan	13	48	30	7.41667	7.51405
C. falciformis	SILK13	15526	Grattan	14	48	36	7.52083	6.85097
C. falciformis	SILK13	15526	Grattan	15	48	35	7.77083	6.66282
C. falciformis	SILK13	15526	Grattan	16	48	33	7.54167	7.49456
C. falciformis	SILK13	15526	Grattan	17	48	35	7.70833	7.0589
C. falciformis	SILK13	15526	Grattan	18	48	32	7.20833	6.70014
C. falciformis	SILK13	15526	Grattan	19	48	31	4.85417	5.01907
C. falciformis	SILK13	15526	Grattan	20	48	9	1.70833	4.58006
C. falciformis	SILK13	15526	Grattan	21	48	5	1.10417	3.29564
C. falciformis	SILK13	15526	Grattan	22	48	6	0.645833	2.17813
C. falciformis	SILK13	15526	Grattan	23	48	9	1.25	3.10456
C. falciformis	SILK15	15539	Grattan	0	593	276	5.61551	7.78017
C. falciformis	SILK15	15539	Grattan	1	593	304	6.36425	8.05862
C. falciformis	SILK15	15539	Grattan	2	593	342	6.98651	8.06518
C. falciformis	SILK15	15539	Grattan	3	593	382	8.17369	8.22273
C. falciformis	SILK15	15539	Grattan	4	593	466	9.98988	8.1806
C. falciformis	SILK15	15539	Grattan	5	593	531	10.0826	6.95193
C. falciformis	SILK15	15539	Grattan	6	593	517	8.4199	6.37357
C. falciformis	SILK15	15539	Grattan	7	593	553	12.2664	7.5793
C. falciformis	SILK15	15539	Grattan	8	593	553	13.597	8.08221
C. falciformis	SILK15	15539	Grattan	9	593	545	13.6526	7.83189
C. falciformis	SILK15	15539	Grattan	10	593	538	13.1248	7.78911
C. falciformis	SILK15	15539	Grattan	11	593	547	13.4604	7.89835
C. falciformis	SILK15	15539	Grattan	12	593	542	13.4519	7.97895
C. falciformis	SILK15	15539	Grattan	13	593	557	13.4469	7.61473
C. falciformis	SILK15	15539	Grattan	14	593	551	13.2108	7.89828
C. falciformis	SILK15	15539	Grattan	15	593	553	13.0607	7.68332
C. falciformis	SILK15	15539	Grattan	16	593	565	13.8718	7.5427
C. falciformis	SILK15	15539	Grattan	17	593	563	13.4216	7.25578
C. falciformis	SILK15	15539	Grattan	18	593	565	12.0422	7.13101
C. falciformis	SILK15	15539	Grattan	19	593	536	11.4013	7.28133
C. falciformis	SILK15	15539	Grattan	20	593	331	6.6543	8.25994
C. falciformis	SILK15	15539	Grattan	21	593	269	5.15346	7.53203
C. falciformis	SILK15	15539	Grattan	22	593	266	5.35245	7.71268
C. falciformis	SILK15	15539	Grattan	23	593	266	5.55649	7.95281
C. falciformis	SILK16	15548	Grattan	0	508	275	4.49409	5.3166
C. falciformis	SILK16	15548	Grattan	1	508	280	4.59252	5.24746
C. falciformis	SILK16	15548	Grattan	2	508	277	4.77756	5.62747
C. falciformis	SILK16	15548	Grattan	3	508	284	5.00394	5.56794
C. falciformis	SILK16	15548	Grattan	4	508	287	4.8937	5.55238
C. falciformis	SILK16	15548	Grattan	5	508	284	4.76378	5.3208
C. falciformis	SILK16	15548	Grattan	6	508	262	4.10827	5.10463
C. falciformis	SILK16	15548	Grattan	7	508	284	4.84843	5.75697
C. falciformis	SILK16	15548	Grattan	8	508	286	4.73031	5.46426
C. falciformis	SILK16	15548	Grattan	9	508	284	4.76969	5.50633
C. falciformis	SILK16	15548	Grattan	10	508	279	4.6811	5.38321
C. falciformis	SILK16	15548	Grattan	11	508	288	4.9685	5.72367
C. falciformis	SILK16	15548	Grattan	12	508	289	4.78543	5.30483
C. falciformis	SILK16	15548	Grattan	13	508	291	4.9311	5.47337
C. falciformis	SILK16	15548	Grattan	14	508	292	4.8622	5.48808
C. falciformis	SILK16	15548	Grattan	15	508	279	4.77559	5.60086
C. falciformis	SILK16	15548	Grattan	16	508	290	4.9685	5.64525
C. falciformis	SILK16	15548	Grattan	17	508	279	4.80512	5.69087
C. falciformis	SILK16	15548	Grattan	18	508	258	4.17126	5.29711
C. falciformis	SILK16	15548	Grattan	19	508	254	4.20472	5.44412
C. falciformis	SILK16	15548	Grattan	20	508	257	4.26969	5.1918
C. falciformis	SILK16	15548	Grattan	21	508	247	4.13189	5.27024
C. falciformis	SILK16	15548	Grattan	22	508	265	4.58858	5.58863
C. falciformis	SILK16	15548	Grattan	23	508	264	4.6437	5.70174
C. falciformis	SILK17	15534	Grattan	0	37	5	1.64865	4.6917
C. falciformis	SILK17	15534	Grattan	1	37	7	2.32432	5.44189
C. falciformis	SILK17	15534	Grattan	2	37	8	2.64865	5.81768
C. falciformis	SILK17	15534	Grattan	3	37	11	3.37838	6.39162
C. falciformis	SILK17	15534	Grattan	4	37	19	7.43243	9.67396
C. falciformis	SILK17	15534	Grattan	5	37	30	9.18919	7.02708
C. falciformis	SILK17	15534	Grattan	6	37	35	10.7297	6.38422
C. falciformis	SILK17	15534	Grattan	7	37	32	13.4054	8.99524
C. falciformis	SILK17	15534	Grattan	8	37	33	11.5946	7.74761
C. falciformis	SILK17	15534	Grattan	9	37	28	10.6216	7.81505
C. falciformis	SILK17	15534	Grattan	10	37	32	12.2973	8.52077
C. falciformis	SILK17	15534	Grattan	11	37	27	9.83784	8.08467
C. falciformis	SILK17	15534	Grattan	12	37	29	10.5135	8.00563
C. falciformis	SILK17	15534	Grattan	13	37	29	11.7027	8.39929
C. falciformis	SILK17	15534	Grattan	14	37	30	11.8919	9.82
C. falciformis	SILK17	15534	Grattan	15	37	28	11.0541	9.75234
C. falciformis	SILK17	15534	Grattan	16	37	29	9.35135	8.8293
C. falciformis	SILK17	15534	Grattan	17	37	29	10.1622	9.23614
C. falciformis	SILK17	15534	Grattan	18	37	28	8.86486	7.77518
C. falciformis	SILK17	15534	Grattan	19	37	22	5.45946	6.49185
C. falciformis	SILK17	15534	Grattan	20	37	8	1.56757	4.16027
C. falciformis	SILK17	15534	Grattan	21	37	7	1.24324	2.75283
C. falciformis	SILK17	15534	Grattan	22	37	9	1.37838	3.24338
C. falciformis	SILK17	15534	Grattan	23	37	8	2.62162	5.5944
C. galapagensis	GAL23	15520	Young	0	595	369	5.79328	5.86228
C. galapagensis	GAL23	15520	Young	1	595	391	5.97143	5.81686
C. galapagensis	GAL23	15520	Young	2	595	410	5.79832	5.43151
C. galapagensis	GAL23	15520	Young	3	595	403	5.94958	5.50948
C. galapagensis	GAL23	15520	Young	4	595	406	5.96975	5.4599
C. galapagensis	GAL23	15520	Young	5	595	372	5.43361	5.48032
C. galapagensis	GAL23	15520	Young	6	595	382	4.3916	4.31733
C. galapagensis	GAL23	15520	Young	7	595	394	6.24874	5.86308
C. galapagensis	GAL23	15520	Young	8	595	401	6.81008	6.13286
C. galapagensis	GAL23	15520	Young	9	595	418	6.93782	6.03507
C. galapagensis	GAL23	15520	Young	10	595	401	7.1563	6.2313
C. galapagensis	GAL23	15520	Young	11	595	415	7.32101	6.26568
C. galapagensis	GAL23	15520	Young	12	595	415	7.22353	6.23141
C. galapagensis	GAL23	15520	Young	13	595	410	7.01681	6.23094
C. galapagensis	GAL23	15520	Young	14	595	407	6.84538	6.06027
C. galapagensis	GAL23	15520	Young	15	595	394	6.48067	6.09224
C. galapagensis	GAL23	15520	Young	16	595	375	6.07227	6.14032
C. galapagensis	GAL23	15520	Young	17	595	362	5.45882	5.81241
C. galapagensis	GAL23	15520	Young	18	595	320	4.36471	5.29657
C. galapagensis	GAL23	15520	Young	19	595	354	4.2	4.61501
C. galapagensis	GAL23	15520	Young	20	595	363	5.16471	5.51244
C. galapagensis	GAL23	15520	Young	21	595	368	5.40168	5.87195
C. galapagensis	GAL23	15520	Young	22	596	379	5.67617	5.67946
C. galapagensis	GAL23	15520	Young	23	596	374	5.92953	6.14763
C. galapagensis	GAL24	15533	Young	0	566	323	6.84099	7.61481
C. galapagensis	GAL24	15533	Young	1	566	313	6.57067	7.34783
C. galapagensis	GAL24	15533	Young	2	566	323	6.68198	7.47678
C. galapagensis	GAL24	15533	Young	3	566	321	6.25442	6.92863
C. galapagensis	GAL24	15533	Young	4	566	311	5.62367	6.50838
C. galapagensis	GAL24	15533	Young	5	566	284	4.59717	5.86578
C. galapagensis	GAL24	15533	Young	6	566	192	2.84099	5.2461
C. galapagensis	GAL24	15533	Young	7	566	156	3.08657	6.08796
C. galapagensis	GAL24	15533	Young	8	566	183	3.75442	6.66265
C. galapagensis	GAL24	15533	Young	9	566	188	3.81802	6.46574
C. galapagensis	GAL24	15533	Young	10	566	193	4.08127	6.71707
C. galapagensis	GAL24	15533	Young	11	566	182	3.93816	6.79652
C. galapagensis	GAL24	15533	Young	12	566	178	3.72261	6.49049
C. galapagensis	GAL24	15533	Young	13	566	187	3.89753	6.54326
C. galapagensis	GAL24	15533	Young	14	566	199	3.96466	6.62381
C. galapagensis	GAL24	15533	Young	15	566	191	4.15724	6.81734
C. galapagensis	GAL24	15533	Young	16	566	196	4.0689	6.64795
C. galapagensis	GAL24	15533	Young	17	566	225	4.59541	7.05532
C. galapagensis	GAL24	15533	Young	18	566	231	4.80212	7.00516
C. galapagensis	GAL24	15533	Young	19	566	279	5.0477	6.61424
C. galapagensis	GAL24	15533	Young	20	566	351	7.30742	7.41017
C. galapagensis	GAL24	15533	Young	21	566	344	7.31449	7.62947
C. galapagensis	GAL24	15533	Young	22	567	325	7.20106	7.89295
C. galapagensis	GAL24	15533	Young	23	567	342	7.41093	7.83636
C. galapagensis	GAL25	15521	Young	0	531	486	14.435	7.43024
C. galapagensis	GAL25	15521	Young	1	531	483	14.0301	7.50817
C. galapagensis	GAL25	15521	Young	2	531	490	14.2618	7.44091
C. galapagensis	GAL25	15521	Young	3	531	489	13.6591	7.43212
C. galapagensis	GAL25	15521	Young	4	531	492	13.6685	7.26294
C. galapagensis	GAL25	15521	Young	5	531	488	12.5198	7.16234
C. galapagensis	GAL25	15521	Young	6	531	488	9.92655	5.70107
C. galapagensis	GAL25	15521	Young	7	531	486	11.7684	6.70434
C. galapagensis	GAL25	15521	Young	8	531	495	12.7608	6.59311
C. galapagensis	GAL25	15521	Young	9	531	506	13.2806	6.47596
C. galapagensis	GAL25	15521	Young	10	531	506	13.0377	6.50388
C. galapagensis	GAL25	15521	Young	11	531	502	12.8663	6.7767
C. galapagensis	GAL25	15521	Young	12	531	505	13.0339	6.78475
C. galapagensis	GAL25	15521	Young	13	531	491	13.177	6.91258
C. galapagensis	GAL25	15521	Young	14	531	500	13.565	6.80434
C. galapagensis	GAL25	15521	Young	15	531	503	13.6234	6.84914
C. galapagensis	GAL25	15521	Young	16	531	500	13.7891	6.93043
C. galapagensis	GAL25	15521	Young	17	531	502	14.3051	6.82069
C. galapagensis	GAL25	15521	Young	18	531	492	13.1111	6.71698
C. galapagensis	GAL25	15521	Young	19	531	473	12.7797	6.78222
C. galapagensis	GAL25	15521	Young	20	531	483	15.2279	7.69604
C. galapagensis	GAL25	15521	Young	21	531	482	14.9605	7.5957
C. galapagensis	GAL25	15521	Young	22	531	489	14.9548	7.34037
C. galapagensis	GAL25	15521	Young	23	531	493	14.3409	7.25952
C. galapagensis	GAL26	15536	Young	0	575	330	5.5287	6.29408
C. galapagensis	GAL26	15536	Young	1	575	334	5.46783	6.07949
C. galapagensis	GAL26	15536	Young	2	575	333	5.44348	6.05922
C. galapagensis	GAL26	15536	Young	3	575	314	4.9913	6.02043
C. galapagensis	GAL26	15536	Young	4	575	350	5.22435	5.70287
C. galapagensis	GAL26	15536	Young	5	575	334	4.77739	5.59609
C. galapagensis	GAL26	15536	Young	6	575	196	2.3287	3.77708
C. galapagensis	GAL26	15536	Young	7	575	165	2.68348	5.17337
C. galapagensis	GAL26	15536	Young	8	575	199	3.35826	5.65473
C. galapagensis	GAL26	15536	Young	9	575	206	3.9513	6.24285
C. galapagensis	GAL26	15536	Young	10	575	229	4.52174	6.52167
C. galapagensis	GAL26	15536	Young	11	575	235	4.58087	6.66051
C. galapagensis	GAL26	15536	Young	12	575	241	4.93739	6.8863
C. galapagensis	GAL26	15536	Young	13	575	237	4.9513	7.01822
C. galapagensis	GAL26	15536	Young	14	575	233	4.97565	6.97278
C. galapagensis	GAL26	15536	Young	15	575	255	5.0087	6.73683
C. galapagensis	GAL26	15536	Young	16	575	250	4.9913	6.86619
C. galapagensis	GAL26	15536	Young	17	575	261	5.13391	6.73732
C. galapagensis	GAL26	15536	Young	18	575	248	4.41217	6.22226
C. galapagensis	GAL26	15536	Young	19	575	230	2.8887	4.42689
C. galapagensis	GAL26	15536	Young	20	575	298	5.09565	6.29525
C. galapagensis	GAL26	15536	Young	21	575	303	5.21043	6.43238
C. galapagensis	GAL26	15536	Young	22	575	305	5.28696	6.37007
C. galapagensis	GAL26	15536	Young	23	575	299	5.22609	6.42548
C. galapagensis	GAL27	15515	Young	0	586	254	4.37543	6.16516
C. galapagensis	GAL27	15515	Young	1	586	258	4.22526	5.6771
C. galapagensis	GAL27	15515	Young	2	586	260	4.24915	5.82298
C. galapagensis	GAL27	15515	Young	3	586	284	4.4471	5.73292
C. galapagensis	GAL27	15515	Young	4	586	278	4.44881	5.87956
C. galapagensis	GAL27	15515	Young	5	586	287	3.90956	5.13779
C. galapagensis	GAL27	15515	Young	6	586	245	2.6314	3.79482
C. galapagensis	GAL27	15515	Young	7	586	273	3.99488	5.37722
C. galapagensis	GAL27	15515	Young	8	586	313	5.24744	6.30901
C. galapagensis	GAL27	15515	Young	9	586	316	5.56314	6.54898
C. galapagensis	GAL27	15515	Young	10	586	307	5.78328	6.81119
C. galapagensis	GAL27	15515	Young	11	586	305	5.50512	6.64284
C. galapagensis	GAL27	15515	Young	12	586	319	5.88737	6.93419
C. galapagensis	GAL27	15515	Young	13	586	322	5.8686	6.86337
C. galapagensis	GAL27	15515	Young	14	586	332	6.08703	6.87577
C. galapagensis	GAL27	15515	Young	15	586	336	6.27474	6.89218
C. galapagensis	GAL27	15515	Young	16	586	359	6.42321	6.76151
C. galapagensis	GAL27	15515	Young	17	586	334	6.24573	6.92828
C. galapagensis	GAL27	15515	Young	18	586	326	5.49659	6.13558
C. galapagensis	GAL27	15515	Young	19	586	243	3.0529	4.52143
C. galapagensis	GAL27	15515	Young	20	586	222	3.18942	5.08189
C. galapagensis	GAL27	15515	Young	21	586	241	3.78669	5.66023
C. galapagensis	GAL27	15515	Young	22	586	246	3.99317	5.78267
C. galapagensis	GAL27	15515	Young	23	586	259	4.24744	5.94722
C. galapagensis	GAL28	15551	Young	0	528	347	8.93939	8.20562
C. galapagensis	GAL28	15551	Young	1	528	352	8.65909	7.89646
C. galapagensis	GAL28	15551	Young	2	528	338	8.10417	7.92628
C. galapagensis	GAL28	15551	Young	3	528	324	7.52652	7.64358
C. galapagensis	GAL28	15551	Young	4	528	310	6.72348	7.33343
C. galapagensis	GAL28	15551	Young	5	528	277	5.19886	6.38727
C. galapagensis	GAL28	15551	Young	6	528	248	4.875	6.18742
C. galapagensis	GAL28	15551	Young	7	528	232	6.41667	8.30358
C. galapagensis	GAL28	15551	Young	8	528	239	6.52462	8.33088
C. galapagensis	GAL28	15551	Young	9	528	244	6.87879	8.42381
C. galapagensis	GAL28	15551	Young	10	528	250	6.91098	8.43693
C. galapagensis	GAL28	15551	Young	11	528	246	6.74432	8.41685
C. galapagensis	GAL28	15551	Young	12	528	254	6.93561	8.43479
C. galapagensis	GAL28	15551	Young	13	528	257	7.23674	8.58415
C. galapagensis	GAL28	15551	Young	14	528	261	7.42045	8.74373
C. galapagensis	GAL28	15551	Young	15	528	259	7.21591	8.58393
C. galapagensis	GAL28	15551	Young	16	528	261	7.22159	8.49457
C. galapagensis	GAL28	15551	Young	17	528	267	7.31061	8.38756
C. galapagensis	GAL28	15551	Young	18	528	251	5.62689	7.06321
C. galapagensis	GAL28	15551	Young	19	528	253	5.26894	6.81635
C. galapagensis	GAL28	15551	Young	20	528	287	7.55492	8.52415
C. galapagensis	GAL28	15551	Young	21	528	322	8.41477	8.29006
C. galapagensis	GAL28	15551	Young	22	528	334	8.35038	8.01235
C. galapagensis	GAL28	15551	Young	23	528	349	8.81818	8.14859
C. galapagensis	GAL30	15527	Grattan	0	127	102	8.54331	7.18437
C. galapagensis	GAL30	15527	Grattan	1	127	114	9.62992	6.52809
C. galapagensis	GAL30	15527	Grattan	2	127	109	9.34646	6.94122
C. galapagensis	GAL30	15527	Grattan	3	127	111	9.51969	6.67006
C. galapagensis	GAL30	15527	Grattan	4	127	109	9.2126	6.78424
C. galapagensis	GAL30	15527	Grattan	5	127	109	9.75591	6.72441
C. galapagensis	GAL30	15527	Grattan	6	127	117	9.88189	5.40225
C. galapagensis	GAL30	15527	Grattan	7	127	119	11.4409	5.72193
C. galapagensis	GAL30	15527	Grattan	8	127	114	11.7323	6.42719
C. galapagensis	GAL30	15527	Grattan	9	127	120	12.1969	6.52959
C. galapagensis	GAL30	15527	Grattan	10	127	122	12.252	5.70153
C. galapagensis	GAL30	15527	Grattan	11	127	122	11.4173	5.27263
C. galapagensis	GAL30	15527	Grattan	12	127	120	11.5906	5.6419
C. galapagensis	GAL30	15527	Grattan	13	127	121	12.1575	6.25443
C. galapagensis	GAL30	15527	Grattan	14	127	117	11.9685	6.33325
C. galapagensis	GAL30	15527	Grattan	15	127	119	11.063	6.22303
C. galapagensis	GAL30	15527	Grattan	16	127	116	12	6.68331
C. galapagensis	GAL30	15527	Grattan	17	127	115	12.2598	7.22343
C. galapagensis	GAL30	15527	Grattan	18	127	119	11.9213	7.01315
C. galapagensis	GAL30	15527	Grattan	19	127	113	7.22047	5.23103
C. galapagensis	GAL30	15527	Grattan	20	127	108	8.46457	6.44611
C. galapagensis	GAL30	15527	Grattan	21	127	108	8.29134	6.58776
C. galapagensis	GAL30	15527	Grattan	22	127	106	7.98425	6.2754
C. galapagensis	GAL30	15527	Grattan	23	127	110	8.47244	6.53905
C. galapagensis	GAL30	15527	Young	0	446	245	6.40807	7.48928
C. galapagensis	GAL30	15527	Young	1	446	241	6.49776	7.6325
C. galapagensis	GAL30	15527	Young	2	446	254	6.97309	7.67012
C. galapagensis	GAL30	15527	Young	3	446	266	7.42825	7.94096
C. galapagensis	GAL30	15527	Young	4	446	283	7.39686	7.60082
C. galapagensis	GAL30	15527	Young	5	446	276	7.73767	8.27563
C. galapagensis	GAL30	15527	Young	6	446	291	8.9574	8.87899
C. galapagensis	GAL30	15527	Young	7	446	323	10.4238	9.41084
C. galapagensis	GAL30	15527	Young	8	446	317	10.3812	9.2461
C. galapagensis	GAL30	15527	Young	9	446	320	11.1166	9.92397
C. galapagensis	GAL30	15527	Young	10	446	327	10.9664	9.47433
C. galapagensis	GAL30	15527	Young	11	446	319	10.3834	9.60284
C. galapagensis	GAL30	15527	Young	12	446	298	9.00897	9.16171
C. galapagensis	GAL30	15527	Young	13	446	294	8.96637	9.1782
C. galapagensis	GAL30	15527	Young	14	446	298	9.54933	9.24187
C. galapagensis	GAL30	15527	Young	15	446	315	9.89013	9.12062
C. galapagensis	GAL30	15527	Young	16	446	320	10.9372	9.36144
C. galapagensis	GAL30	15527	Young	17	446	316	10.4641	9.33989
C. galapagensis	GAL30	15527	Young	18	446	298	9.0157	8.598
C. galapagensis	GAL30	15527	Young	19	446	292	7.19731	7.19342
C. galapagensis	GAL30	15527	Young	20	446	275	6.4843	6.73535
C. galapagensis	GAL30	15527	Young	21	446	273	6.58744	7.09678
C. galapagensis	GAL30	15527	Young	22	446	248	6.11883	7.4113
C. galapagensis	GAL30	15527	Young	23	446	259	6.94619	7.71992
C. galapagensis	GAL32	15514	Grattan	0	594	335	2.77441	3.62439
C. galapagensis	GAL32	15514	Grattan	1	594	305	2.38721	2.93865
C. galapagensis	GAL32	15514	Grattan	2	594	291	2.42929	3.0915
C. galapagensis	GAL32	15514	Grattan	3	594	280	2.23064	2.83718
C. galapagensis	GAL32	15514	Grattan	4	594	271	2.01178	2.57335
C. galapagensis	GAL32	15514	Grattan	5	594	251	1.76936	2.25125
C. galapagensis	GAL32	15514	Grattan	6	594	137	0.993266	1.68516
C. galapagensis	GAL32	15514	Grattan	7	594	193	1.40067	2.10221
C. galapagensis	GAL32	15514	Grattan	8	594	229	1.78788	2.49832
C. galapagensis	GAL32	15514	Grattan	9	594	227	1.94108	2.92311
C. galapagensis	GAL32	15514	Grattan	10	594	218	1.94276	2.90317
C. galapagensis	GAL32	15514	Grattan	11	594	237	1.68855	2.29575
C. galapagensis	GAL32	15514	Grattan	12	594	223	1.74916	2.54193
C. galapagensis	GAL32	15514	Grattan	13	594	225	1.74579	2.43797
C. galapagensis	GAL32	15514	Grattan	14	594	258	1.97811	2.63096
C. galapagensis	GAL32	15514	Grattan	15	594	261	2.05556	2.63814
C. galapagensis	GAL32	15514	Grattan	16	594	245	2.09933	2.8901
C. galapagensis	GAL32	15514	Grattan	17	594	268	2.08586	2.74879
C. galapagensis	GAL32	15514	Grattan	18	594	211	1.73232	2.59992
C. galapagensis	GAL32	15514	Grattan	19	594	213	1.69697	2.47124
C. galapagensis	GAL32	15514	Grattan	20	594	314	2.72222	3.60465
C. galapagensis	GAL32	15514	Grattan	21	594	326	3.11448	3.94956
C. galapagensis	GAL32	15514	Grattan	22	594	329	3.23906	4.30068
C. galapagensis	GAL32	15514	Grattan	23	594	323	2.88721	3.79079
C. galapagensis	GAL33	15547	Young	0	574	212	4.04878	6.61172
C. galapagensis	GAL33	15547	Young	1	574	213	3.9338	6.43174
C. galapagensis	GAL33	15547	Young	2	574	225	4.39199	6.89194
C. galapagensis	GAL33	15547	Young	3	574	263	4.63589	6.50103
C. galapagensis	GAL33	15547	Young	4	574	320	5.47387	6.68555
C. galapagensis	GAL33	15547	Young	5	574	396	7.0453	6.91646
C. galapagensis	GAL33	15547	Young	6	574	461	9.46864	7.32408
C. galapagensis	GAL33	15547	Young	7	574	474	12.4878	8.30919
C. galapagensis	GAL33	15547	Young	8	574	475	12.8101	8.68654
C. galapagensis	GAL33	15547	Young	9	574	486	12.9094	8.7503
C. galapagensis	GAL33	15547	Young	10	574	470	12.5261	8.81268
C. galapagensis	GAL33	15547	Young	11	574	474	12.7544	8.97761
C. galapagensis	GAL33	15547	Young	12	574	469	12.4843	9.00876
C. galapagensis	GAL33	15547	Young	13	574	467	12.4111	8.94007
C. galapagensis	GAL33	15547	Young	14	574	469	12.3415	8.75705
C. galapagensis	GAL33	15547	Young	15	574	467	12.3902	8.75421
C. galapagensis	GAL33	15547	Young	16	574	478	12.6307	8.5224
C. galapagensis	GAL33	15547	Young	17	574	480	12.8728	8.54203
C. galapagensis	GAL33	15547	Young	18	574	464	11.108	7.86129
C. galapagensis	GAL33	15547	Young	19	574	400	5.80139	5.7291
C. galapagensis	GAL33	15547	Young	20	574	203	3.63589	6.06752
C. galapagensis	GAL33	15547	Young	21	574	195	3.33972	5.81818
C. galapagensis	GAL33	15547	Young	22	574	187	3.31359	5.92353
C. galapagensis	GAL33	15547	Young	23	574	180	3.55749	6.37562
C. galapagensis	GAL34	15519	Grattan	0	595	415	6.89244	6.94121
C. galapagensis	GAL34	15519	Grattan	1	595	424	6.8	6.7354
C. galapagensis	GAL34	15519	Grattan	2	595	426	7.1042	6.80705
C. galapagensis	GAL34	15519	Grattan	3	595	457	7.68235	6.87612
C. galapagensis	GAL34	15519	Grattan	4	595	447	7.35798	6.71582
C. galapagensis	GAL34	15519	Grattan	5	595	459	6.53445	5.50941
C. galapagensis	GAL34	15519	Grattan	6	595	494	5.52101	4.22086
C. galapagensis	GAL34	15519	Grattan	7	595	444	6.52941	6.22234
C. galapagensis	GAL34	15519	Grattan	8	595	442	6.90756	6.56589
C. galapagensis	GAL34	15519	Grattan	9	595	429	7.22185	6.92805
C. galapagensis	GAL34	15519	Grattan	10	595	408	7.07899	6.91961
C. galapagensis	GAL34	15519	Grattan	11	595	413	7.0084	6.90447
C. galapagensis	GAL34	15519	Grattan	12	595	420	6.75462	6.5459
C. galapagensis	GAL34	15519	Grattan	13	595	412	6.85882	6.74776
C. galapagensis	GAL34	15519	Grattan	14	595	414	7.17647	7.18965
C. galapagensis	GAL34	15519	Grattan	15	595	416	7.02185	6.8893
C. galapagensis	GAL34	15519	Grattan	16	595	453	7.21513	6.68841
C. galapagensis	GAL34	15519	Grattan	17	595	466	7.45714	6.78179
C. galapagensis	GAL34	15519	Grattan	18	595	469	6.96134	6.10626
C. galapagensis	GAL34	15519	Grattan	19	595	464	6.46723	5.25352
C. galapagensis	GAL34	15519	Grattan	20	595	429	7.2084	6.68711
C. galapagensis	GAL34	15519	Grattan	21	595	405	6.34622	6.46132
C. galapagensis	GAL34	15519	Grattan	22	595	407	6.24202	6.53083
C. galapagensis	GAL34	15519	Grattan	23	595	411	6.50756	6.69372
C. galapagensis	GAL35	15544	Grattan	0	595	485	10.0824	7.68432
C. galapagensis	GAL35	15544	Grattan	1	595	482	9.86891	7.64003
C. galapagensis	GAL35	15544	Grattan	2	595	487	9.36134	7.13333
C. galapagensis	GAL35	15544	Grattan	3	595	487	9.58487	7.37414
C. galapagensis	GAL35	15544	Grattan	4	595	474	8.58319	6.98708
C. galapagensis	GAL35	15544	Grattan	5	595	444	7.2	6.43502
C. galapagensis	GAL35	15544	Grattan	6	595	437	5.54454	4.95596
C. galapagensis	GAL35	15544	Grattan	7	595	431	8.16134	7.15021
C. galapagensis	GAL35	15544	Grattan	8	595	444	8.88908	7.34786
C. galapagensis	GAL35	15544	Grattan	9	595	441	8.92941	7.23127
C. galapagensis	GAL35	15544	Grattan	10	595	442	9.08067	7.17179
C. galapagensis	GAL35	15544	Grattan	11	595	439	9.1563	7.4251
C. galapagensis	GAL35	15544	Grattan	12	595	451	8.73109	6.84791
C. galapagensis	GAL35	15544	Grattan	13	595	445	8.90756	7.09625
C. galapagensis	GAL35	15544	Grattan	14	595	450	8.47227	6.74428
C. galapagensis	GAL35	15544	Grattan	15	595	431	8.43697	6.97258
C. galapagensis	GAL35	15544	Grattan	16	595	430	7.95798	6.75297
C. galapagensis	GAL35	15544	Grattan	17	595	433	7.48235	6.51243
C. galapagensis	GAL35	15544	Grattan	18	595	433	6.75462	5.99638
C. galapagensis	GAL35	15544	Grattan	19	595	502	7.77983	5.3733
C. galapagensis	GAL35	15544	Grattan	20	595	500	10.7109	7.52149
C. galapagensis	GAL35	15544	Grattan	21	595	502	10.2118	7.42157
C. galapagensis	GAL35	15544	Grattan	22	595	494	10.0269	7.45012
C. galapagensis	GAL35	15544	Grattan	23	595	480	9.97815	7.75234
C. galapagensis	GAL36	15545	Grattan	0	595	324	4.90084	6.5563
C. galapagensis	GAL36	15545	Grattan	1	595	322	4.96134	6.70546
C. galapagensis	GAL36	15545	Grattan	2	595	330	4.84202	6.34092
C. galapagensis	GAL36	15545	Grattan	3	595	315	4.75462	6.45239
C. galapagensis	GAL36	15545	Grattan	4	595	343	5.07731	6.58158
C. galapagensis	GAL36	15545	Grattan	5	595	372	4.8	6.121
C. galapagensis	GAL36	15545	Grattan	6	595	335	4.04034	4.88815
C. galapagensis	GAL36	15545	Grattan	7	595	344	5.50924	6.99335
C. galapagensis	GAL36	15545	Grattan	8	595	372	6.18487	7.35805
C. galapagensis	GAL36	15545	Grattan	9	595	403	6.28235	7.07042
C. galapagensis	GAL36	15545	Grattan	10	595	373	6.30588	7.24026
C. galapagensis	GAL36	15545	Grattan	11	595	368	6.04874	7.29946
C. galapagensis	GAL36	15545	Grattan	12	595	390	6.30756	7.15023
C. galapagensis	GAL36	15545	Grattan	13	595	391	6.40336	7.19207
C. galapagensis	GAL36	15545	Grattan	14	595	395	6.50084	7.43691
C. galapagensis	GAL36	15545	Grattan	15	595	409	6.29748	7.01326
C. galapagensis	GAL36	15545	Grattan	16	595	400	6.1042	6.72244
C. galapagensis	GAL36	15545	Grattan	17	595	403	5.7916	6.20771
C. galapagensis	GAL36	15545	Grattan	18	595	359	4.7563	5.67374
C. galapagensis	GAL36	15545	Grattan	19	595	346	4.95966	5.64539
C. galapagensis	GAL36	15545	Grattan	20	595	351	5.71261	6.90311
C. galapagensis	GAL36	15545	Grattan	21	595	338	5.45042	6.98523
C. galapagensis	GAL36	15545	Grattan	22	595	332	5.28235	6.7513
C. galapagensis	GAL36	15545	Grattan	23	595	339	5.15966	6.74148
C. galapagensis	GAL37	15546	Grattan	0	595	218	2.18151	3.47633
C. galapagensis	GAL37	15546	Grattan	1	595	222	2.18319	3.30876
C. galapagensis	GAL37	15546	Grattan	2	595	245	2.22521	3.21921
C. galapagensis	GAL37	15546	Grattan	3	595	241	2.18319	3.3057
C. galapagensis	GAL37	15546	Grattan	4	595	260	2.48908	3.53308
C. galapagensis	GAL37	15546	Grattan	5	595	270	2.60672	3.4529
C. galapagensis	GAL37	15546	Grattan	6	595	232	1.81681	2.26637
C. galapagensis	GAL37	15546	Grattan	7	595	137	0.969748	1.39108
C. galapagensis	GAL37	15546	Grattan	8	595	158	1.07395	1.49339
C. galapagensis	GAL37	15546	Grattan	9	595	180	1.31765	1.7218
C. galapagensis	GAL37	15546	Grattan	10	595	170	1.24538	1.63514
C. galapagensis	GAL37	15546	Grattan	11	595	168	1.30924	1.88522
C. galapagensis	GAL37	15546	Grattan	12	595	183	1.25042	1.7015
C. galapagensis	GAL37	15546	Grattan	13	595	180	1.33445	1.9473
C. galapagensis	GAL37	15546	Grattan	14	595	191	1.34118	1.73095
C. galapagensis	GAL37	15546	Grattan	15	595	204	1.42689	1.82185
C. galapagensis	GAL37	15546	Grattan	16	595	216	1.46555	1.78756
C. galapagensis	GAL37	15546	Grattan	17	595	202	1.4437	1.78228
C. galapagensis	GAL37	15546	Grattan	18	595	207	1.45042	1.86736
C. galapagensis	GAL37	15546	Grattan	19	595	236	2.00504	2.82813
C. galapagensis	GAL37	15546	Grattan	20	595	295	2.81176	3.71839
C. galapagensis	GAL37	15546	Grattan	21	595	257	2.47731	3.42068
C. galapagensis	GAL37	15546	Grattan	22	595	240	2.41681	3.6085
C. galapagensis	GAL37	15546	Grattan	23	595	228	2.16134	3.41578
C. galapagensis	GAL38	15543	Grattan	0	595	379	5.67899	5.88894
C. galapagensis	GAL38	15543	Grattan	1	595	398	5.92101	5.81611
C. galapagensis	GAL38	15543	Grattan	2	595	403	6.11429	5.8255
C. galapagensis	GAL38	15543	Grattan	3	595	436	6.67563	5.92552
C. galapagensis	GAL38	15543	Grattan	4	595	454	6.40504	5.46883
C. galapagensis	GAL38	15543	Grattan	5	595	439	6.01176	5.22989
C. galapagensis	GAL38	15543	Grattan	6	595	487	5.73445	4.3674
C. galapagensis	GAL38	15543	Grattan	7	595	517	7.61176	5.19766
C. galapagensis	GAL38	15543	Grattan	8	595	533	8.38655	5.53092
C. galapagensis	GAL38	15543	Grattan	9	595	526	8.71092	5.78578
C. galapagensis	GAL38	15543	Grattan	10	595	514	8.47563	5.71377
C. galapagensis	GAL38	15543	Grattan	11	595	516	8.67227	5.66356
C. galapagensis	GAL38	15543	Grattan	12	595	500	8.68067	6.01756
C. galapagensis	GAL38	15543	Grattan	13	595	510	8.61681	5.76747
C. galapagensis	GAL38	15543	Grattan	14	595	515	8.71933	5.91126
C. galapagensis	GAL38	15543	Grattan	15	595	499	8.50924	5.97141
C. galapagensis	GAL38	15543	Grattan	16	595	506	7.90588	5.42639
C. galapagensis	GAL38	15543	Grattan	17	595	483	7.04706	5.14645
C. galapagensis	GAL38	15543	Grattan	18	595	481	6.49076	5.14515
C. galapagensis	GAL38	15543	Grattan	19	595	473	6.11261	4.60227
C. galapagensis	GAL38	15543	Grattan	20	595	453	6.31429	5.45015
C. galapagensis	GAL38	15543	Grattan	21	595	401	5.9395	5.82139
C. galapagensis	GAL38	15543	Grattan	22	595	412	6.14958	5.93621
C. galapagensis	GAL38	15543	Grattan	23	595	396	5.91092	5.81914
C. galapagensis	GAL39	15517	Grattan	0	585	298	3.45812	4.81138
C. galapagensis	GAL39	15517	Grattan	1	585	274	3.2	4.72163
C. galapagensis	GAL39	15517	Grattan	2	585	310	3.33333	4.2888
C. galapagensis	GAL39	15517	Grattan	3	585	308	3.17778	4.24012
C. galapagensis	GAL39	15517	Grattan	4	585	287	2.63761	3.4718
C. galapagensis	GAL39	15517	Grattan	5	585	255	1.95385	2.44801
C. galapagensis	GAL39	15517	Grattan	6	585	164	1.16752	1.59815
C. galapagensis	GAL39	15517	Grattan	7	585	177	1.27863	1.59063
C. galapagensis	GAL39	15517	Grattan	8	585	217	1.43077	1.61513
C. galapagensis	GAL39	15517	Grattan	9	585	212	1.41197	1.63738
C. galapagensis	GAL39	15517	Grattan	10	585	218	1.44786	1.68934
C. galapagensis	GAL39	15517	Grattan	11	585	190	1.26496	1.50907
C. galapagensis	GAL39	15517	Grattan	12	585	203	1.39145	1.6246
C. galapagensis	GAL39	15517	Grattan	13	585	205	1.38632	1.59981
C. galapagensis	GAL39	15517	Grattan	14	585	212	1.37265	1.54984
C. galapagensis	GAL39	15517	Grattan	15	585	237	1.56239	1.7419
C. galapagensis	GAL39	15517	Grattan	16	585	216	1.54188	1.70977
C. galapagensis	GAL39	15517	Grattan	17	585	208	1.44786	1.68121
C. galapagensis	GAL39	15517	Grattan	18	585	184	1.22222	1.51878
C. galapagensis	GAL39	15517	Grattan	19	585	193	1.90769	2.84924
C. galapagensis	GAL39	15517	Grattan	20	585	321	4.00342	4.97666
C. galapagensis	GAL39	15517	Grattan	21	585	297	3.32991	4.5253
C. galapagensis	GAL39	15517	Grattan	22	585	301	3.33504	4.51298
C. galapagensis	GAL39	15517	Grattan	23	585	298	3.39316	4.75956

## Sheet: Acoustic detections by receiver
receiver	id	transmitter	species	seamount	total_days_tracked	total_days_detected	total_hours_detected	total_detections	mean_daily_detections	detections_sd	mean_proportion_detections	sd_proportion_detections	residency_index
546625	SILK12	15513	C. falciformis	Grattan	227	1	1	9	0.0396476	0.597351	0.000881057	0.0132745	0.00440529
546627	SILK12	15513	C. falciformis	Grattan	227	184	885	3846	16.9427	24.4081	0.13907	0.159881	0.810573
546630	SILK12	15513	C. falciformis	Grattan	227	164	509	1550	6.82819	12.7585	0.0552907	0.0841431	0.722467
546632	SILK12	15513	C. falciformis	Grattan	227	161	378	2150	9.47137	13.5807	0.0833568	0.0934623	0.709251
546633	SILK12	15513	C. falciformis	Grattan	227	222	1031	5630	24.8018	25.2261	0.232238	0.141115	0.977974
546634	SILK12	15513	C. falciformis	Grattan	227	226	2677	10696	47.1189	35.9536	0.47189	0.220119	0.995595
546643	SILK12	15513	C. falciformis	Grattan	227	113	214	473	2.0837	4.53473	0.0173436	0.0288623	0.497797
546625	SILK17	15534	C. falciformis	Grattan	37	1	3	22	0.594595	3.61678	0.00445946	0.0271258	0.027027
546627	SILK17	15534	C. falciformis	Grattan	37	16	52	272	7.35135	14.6595	0.0541351	0.11336	0.432432
546630	SILK17	15534	C. falciformis	Grattan	37	15	34	207	5.59459	12.7202	0.029973	0.0642177	0.405405
546632	SILK17	15534	C. falciformis	Grattan	37	29	127	707	19.1081	30.8336	0.0902973	0.106557	0.783784
546633	SILK17	15534	C. falciformis	Grattan	37	37	329	3119	84.2973	67.0563	0.412622	0.211086	1
546634	SILK17	15534	C. falciformis	Grattan	37	36	281	1998	54	30.9201	0.347162	0.248293	0.972973
546643	SILK17	15534	C. falciformis	Grattan	37	24	62	369	9.97297	20.2519	0.0614324	0.131042	0.648649
546625	SILK10	15537	C. falciformis	Grattan	41	1	1	8	0.195122	1.24939	0.00097561	0.00624695	0.0243902
546627	SILK10	15537	C. falciformis	Grattan	41	35	235	1775	43.2927	40.2401	0.171976	0.169198	0.853659
546630	SILK10	15537	C. falciformis	Grattan	41	36	192	1415	34.5122	45.8798	0.131561	0.15042	0.878049
546632	SILK10	15537	C. falciformis	Grattan	41	39	239	2208	53.8537	53.0342	0.216756	0.196886	0.95122
546633	SILK10	15537	C. falciformis	Grattan	41	40	286	2472	60.2927	42.6335	0.266561	0.175692	0.97561
546634	SILK10	15537	C. falciformis	Grattan	41	40	234	1352	32.9756	30.6916	0.159585	0.152417	0.97561
546643	SILK10	15537	C. falciformis	Grattan	41	29	84	582	14.1951	32.6276	0.052561	0.0916747	0.707317
546625	SILK15	15539	C. falciformis	Grattan	231	1	2	16	0.0692641	1.05272	0.000307359	0.00467146	0.004329
546627	SILK15	15539	C. falciformis	Grattan	231	212	2100	17903	77.5022	72.5399	0.248831	0.205977	0.917749
546630	SILK15	15539	C. falciformis	Grattan	231	194	1485	11979	51.8571	56.2742	0.177905	0.181433	0.839827
546632	SILK15	15539	C. falciformis	Grattan	231	212	1481	11867	51.3723	55.8299	0.164913	0.161345	0.917749
546633	SILK15	15539	C. falciformis	Grattan	231	223	1624	13180	57.0563	53.2284	0.198918	0.17997	0.965368
546634	SILK15	15539	C. falciformis	Grattan	231	200	1338	8098	35.0563	39.1385	0.144104	0.174517	0.865801
546643	SILK15	15539	C. falciformis	Grattan	231	146	605	4006	17.342	30.3756	0.0650087	0.111676	0.632035
546625	SILK16	15548	C. falciformis	Grattan	220	0	0	0	0	0	0	0	0
546627	SILK16	15548	C. falciformis	Grattan	220	21	63	427	1.94091	9.58791	0.0113364	0.0532672	0.0954545
546630	SILK16	15548	C. falciformis	Grattan	220	16	49	331	1.50455	6.96862	0.00616364	0.0273053	0.0727273
546632	SILK16	15548	C. falciformis	Grattan	220	28	155	1145	5.20455	19.0147	0.0316227	0.105027	0.127273
546633	SILK16	15548	C. falciformis	Grattan	220	44	237	1917	8.71364	27.1493	0.0444636	0.126979	0.2
546634	SILK16	15548	C. falciformis	Grattan	220	215	4241	33942	154.282	89.9072	0.886632	0.265294	0.977273
546643	SILK16	15548	C. falciformis	Grattan	220	92	329	695	3.15909	7.18237	0.0197909	0.0458998	0.418182
546626	SILK09	15522	C. falciformis	Unnamed	225	51	197	1652	7.34222	33.5325	0.0464578	0.148857	0.226667
546628	SILK09	15522	C. falciformis	Unnamed	225	43	89	472	2.09778	6.54103	0.0182933	0.0589101	0.191111
546629	SILK09	15522	C. falciformis	Unnamed	225	142	990	6763	30.0578	42.2033	0.544796	0.485268	0.631111
546631	SILK09	15522	C. falciformis	Unnamed	225	98	1268	7276	32.3378	52.379	0.295404	0.374656	0.435556
546640	SILK09	15522	C. falciformis	Unnamed	225	42	86	513	2.28	5.9527	0.0196933	0.0548421	0.186667
546641	SILK09	15522	C. falciformis	Unnamed	225	52	132	627	2.78667	7.72165	0.0338222	0.0952491	0.231111
546642	SILK09	15522	C. falciformis	Unnamed	225	47	115	751	3.33778	9.6029	0.0415378	0.119567	0.208889
546626	SILK07	15523	C. falciformis	Unnamed	46	0	0	0	0	0	0	0	0
546628	SILK07	15523	C. falciformis	Unnamed	46	1	2	5	0.108696	0.73721	0.00302174	0.0204944	0.0217391
546629	SILK07	15523	C. falciformis	Unnamed	46	46	469	1980	43.0435	28.48	0.98887	0.0453557	1
546631	SILK07	15523	C. falciformis	Unnamed	46	0	0	0	0	0	0	0	0
546640	SILK07	15523	C. falciformis	Unnamed	46	2	3	22	0.478261	2.35456	0.0081087	0.0410757	0.0434783
546641	SILK07	15523	C. falciformis	Unnamed	46	0	0	0	0	0	0	0	0
546642	SILK07	15523	C. falciformis	Unnamed	46	0	0	0	0	0	0	0	0
546626	SILK06	15524	C. falciformis	Unnamed	233	75	305	2059	8.83691	27.2072	0.0760815	0.177377	0.321888
546628	SILK06	15524	C. falciformis	Unnamed	233	45	115	666	2.85837	9.38137	0.0208412	0.0667955	0.193133
546629	SILK06	15524	C. falciformis	Unnamed	233	130	2308	28036	120.326	135.061	0.498069	0.476324	0.55794
546631	SILK06	15524	C. falciformis	Unnamed	233	119	1199	6116	26.2489	39.9794	0.278584	0.364257	0.51073
546640	SILK06	15524	C. falciformis	Unnamed	233	55	195	1560	6.69528	21.1046	0.0467124	0.137457	0.236052
546641	SILK06	15524	C. falciformis	Unnamed	233	62	193	979	4.20172	11.3699	0.0481974	0.122078	0.266094
546642	SILK06	15524	C. falciformis	Unnamed	233	44	111	590	2.53219	7.70244	0.0315451	0.098686	0.188841
546626	SILK08	15525	C. falciformis	Unnamed	233	98	671	5957	25.5665	56.9138	0.165987	0.303652	0.420601
546628	SILK08	15525	C. falciformis	Unnamed	233	107	203	1060	4.54936	7.42017	0.0362275	0.0601043	0.459227
546629	SILK08	15525	C. falciformis	Unnamed	233	119	1288	9200	39.485	58.2248	0.346034	0.433106	0.51073
546631	SILK08	15525	C. falciformis	Unnamed	233	123	1602	10638	45.6567	59.5806	0.364614	0.406239	0.527897
546640	SILK08	15525	C. falciformis	Unnamed	233	97	211	1015	4.35622	7.53081	0.0421245	0.0844692	0.416309
546641	SILK08	15525	C. falciformis	Unnamed	233	52	102	455	1.95279	5.44505	0.018691	0.053593	0.223176
546642	SILK08	15525	C. falciformis	Unnamed	233	59	137	764	3.27897	8.32551	0.0263004	0.0649401	0.253219
546626	SILK05	15531	C. falciformis	Unnamed	58	11	24	157	2.7069	10.9944	0.0429483	0.166989	0.189655
546628	SILK05	15531	C. falciformis	Unnamed	58	17	30	121	2.08621	4.10513	0.0383103	0.0844957	0.293103
546629	SILK05	15531	C. falciformis	Unnamed	58	39	288	1674	28.8621	35.2686	0.546983	0.436449	0.672414
546631	SILK05	15531	C. falciformis	Unnamed	58	18	159	1265	21.8103	46.8538	0.198621	0.376171	0.310345
546640	SILK05	15531	C. falciformis	Unnamed	58	11	20	118	2.03448	5.08857	0.040069	0.118407	0.189655
546641	SILK05	15531	C. falciformis	Unnamed	58	17	40	237	4.08621	8.59474	0.0859828	0.227181	0.293103
546642	SILK05	15531	C. falciformis	Unnamed	58	9	15	139	2.39655	7.25703	0.0471034	0.160634	0.155172
546626	SILK03	15538	C. falciformis	Unnamed	232	85	383	2838	12.2328	30.0598	0.0850043	0.181666	0.366379
546628	SILK03	15538	C. falciformis	Unnamed	232	100	193	1039	4.47845	7.55009	0.0263017	0.0554749	0.431034
546629	SILK03	15538	C. falciformis	Unnamed	232	118	2058	32721	141.039	165.848	0.437616	0.461012	0.508621
546631	SILK03	15538	C. falciformis	Unnamed	232	133	1353	6970	30.0431	36.6881	0.298427	0.340703	0.573276
546640	SILK03	15538	C. falciformis	Unnamed	232	77	142	728	3.13793	7.17547	0.0178922	0.0464365	0.331897
546641	SILK03	15538	C. falciformis	Unnamed	232	111	339	1729	7.45259	12.2929	0.0777759	0.13047	0.478448
546642	SILK03	15538	C. falciformis	Unnamed	232	99	230	1115	4.80603	8.74068	0.057	0.120341	0.426724
546625	GAL32	15514	C. galapagensis	Grattan	233	0	0	0	0	0	0	0	0
546627	GAL32	15514	C. galapagensis	Grattan	233	207	813	1192	5.11588	6.07846	0.194927	0.19495	0.888412
546630	GAL32	15514	C. galapagensis	Grattan	233	200	503	558	2.39485	1.83791	0.0971931	0.0701079	0.858369
546632	GAL32	15514	C. galapagensis	Grattan	233	0	0	0	0	0	0	0	0
546633	GAL32	15514	C. galapagensis	Grattan	233	28	31	32	0.137339	0.402605	0.00479828	0.0138601	0.120172
546634	GAL32	15514	C. galapagensis	Grattan	233	232	2322	3947	16.9399	8.61013	0.676914	0.215826	0.995708
546643	GAL32	15514	C. galapagensis	Grattan	233	86	129	147	0.630901	1.1108	0.0261202	0.0476391	0.369099
546625	GAL39	15517	C. galapagensis	Grattan	222	0	0	0	0	0	0	0	0
546627	GAL39	15517	C. galapagensis	Grattan	222	189	662	1007	4.53604	5.73913	0.12927	0.157541	0.851351
546630	GAL39	15517	C. galapagensis	Grattan	222	181	435	532	2.3964	2.71006	0.0691396	0.0749385	0.815315
546632	GAL39	15517	C. galapagensis	Grattan	222	2	3	23	0.103604	1.0901	0.00179279	0.0193469	0.00900901
546633	GAL39	15517	C. galapagensis	Grattan	222	80	115	135	0.608108	1.22734	0.0145901	0.0255357	0.36036
546634	GAL39	15517	C. galapagensis	Grattan	222	222	2792	6576	29.6216	15.0835	0.759374	0.184426	1
546643	GAL39	15517	C. galapagensis	Grattan	222	105	172	256	1.15315	3.11673	0.0258243	0.0511568	0.472973
546625	GAL34	15519	C. galapagensis	Grattan	233	2	3	16	0.0686695	0.745392	0.000579399	0.00626938	0.00858369
546627	GAL34	15519	C. galapagensis	Grattan	233	223	1120	4193	17.9957	18.2333	0.169979	0.156829	0.957082
546630	GAL34	15519	C. galapagensis	Grattan	233	200	515	1383	5.93562	11.3187	0.0573605	0.0874489	0.858369
546632	GAL34	15519	C. galapagensis	Grattan	233	147	645	5344	22.9356	26.3228	0.168476	0.180848	0.630901
546633	GAL34	15519	C. galapagensis	Grattan	233	165	584	2987	12.8197	15.6699	0.0994506	0.113733	0.708155
546634	GAL34	15519	C. galapagensis	Grattan	233	233	2773	9707	41.6609	21.7278	0.411622	0.206743	1
546643	GAL34	15519	C. galapagensis	Grattan	233	204	861	2425	10.4077	11.4033	0.0925193	0.0939132	0.875536
546625	GAL30	15527	C. galapagensis	Grattan	127	1	1	1	0.00787402	0.0887357	3.1496062992126e-05	0.000354943	0.00787402
546627	GAL30	15527	C. galapagensis	Grattan	127	94	500	2331	18.3543	28.3279	0.0821654	0.123956	0.740157
546630	GAL30	15527	C. galapagensis	Grattan	127	126	1818	7980	62.8346	34.1358	0.253921	0.113613	0.992126
546632	GAL30	15527	C. galapagensis	Grattan	127	37	100	535	4.2126	14.5207	0.0241102	0.10025	0.291339
546633	GAL30	15527	C. galapagensis	Grattan	127	55	165	739	5.8189	14.1098	0.0235039	0.0497564	0.433071
546634	GAL30	15527	C. galapagensis	Grattan	127	119	500	1735	13.6614	15.7163	0.0577874	0.0730679	0.937008
546643	GAL30	15527	C. galapagensis	Grattan	127	126	1935	18216	143.433	78.2144	0.558339	0.237679	0.992126
546626	GAL30	15527	C. galapagensis	Unnamed	89	85	681	6037	67.8315	53.7127	0.45418	0.267778	0.955056
546628	GAL30	15527	C. galapagensis	Unnamed	89	50	155	962	10.809	18.0963	0.0684719	0.104272	0.561798
546629	GAL30	15527	C. galapagensis	Unnamed	89	22	97	1064	11.9551	28.163	0.0647191	0.138352	0.247191
546631	GAL30	15527	C. galapagensis	Unnamed	89	53	224	1208	13.573	20.5199	0.131416	0.210925	0.595506
546640	GAL30	15527	C. galapagensis	Unnamed	89	63	299	2835	31.8539	39.1325	0.200528	0.230719	0.707865
546641	GAL30	15527	C. galapagensis	Unnamed	89	25	77	562	6.31461	22.7614	0.0532697	0.147387	0.280899
546642	GAL30	15527	C. galapagensis	Unnamed	89	19	44	238	2.67416	7.51933	0.0273708	0.0814159	0.213483
546625	GAL38	15543	C. galapagensis	Grattan	233	0	0	0	0	0	0	0	0
546627	GAL38	15543	C. galapagensis	Grattan	233	149	402	974	4.18026	7.20346	0.0273305	0.0502738	0.639485
546630	GAL38	15543	C. galapagensis	Grattan	233	167	862	8697	37.3262	65.0649	0.159678	0.251403	0.716738
546632	GAL38	15543	C. galapagensis	Grattan	233	6	6	17	0.0729614	0.498963	0.000429185	0.00299071	0.0257511
546633	GAL38	15543	C. galapagensis	Grattan	233	93	157	375	1.60944	5.32134	0.00950644	0.0272139	0.399142
546634	GAL38	15543	C. galapagensis	Grattan	233	232	3959	26727	114.708	49.405	0.741579	0.258566	0.995708
546643	GAL38	15543	C. galapagensis	Grattan	233	199	926	2498	10.721	12.6683	0.0614378	0.0635636	0.854077
546625	GAL35	15544	C. galapagensis	Grattan	233	0	0	0	0	0	0	0	0
546627	GAL35	15544	C. galapagensis	Grattan	233	225	1846	6485	27.8326	20.9816	0.232391	0.206184	0.965665
546630	GAL35	15544	C. galapagensis	Grattan	233	190	1652	19182	82.3262	94.7377	0.311674	0.316943	0.815451
546632	GAL35	15544	C. galapagensis	Grattan	233	169	717	7891	33.867	32.2842	0.248373	0.258976	0.725322
546633	GAL35	15544	C. galapagensis	Grattan	233	136	286	1234	5.29614	9.03026	0.0324206	0.0543154	0.583691
546634	GAL35	15544	C. galapagensis	Grattan	233	203	938	3954	16.97	22.6244	0.153489	0.221191	0.871245
546643	GAL35	15544	C. galapagensis	Grattan	233	67	180	993	4.2618	10.99	0.0216438	0.0623824	0.287554
546625	GAL36	15545	C. galapagensis	Grattan	233	0	0	0	0	0	0	0	0
546627	GAL36	15545	C. galapagensis	Grattan	233	129	231	378	1.62232	2.66585	0.0413176	0.064547	0.553648
546630	GAL36	15545	C. galapagensis	Grattan	233	179	483	1207	5.18026	12.2525	0.0899099	0.133578	0.76824
546632	GAL36	15545	C. galapagensis	Grattan	233	5	5	47	0.201717	1.4644	0.00290129	0.0202251	0.0214592
546633	GAL36	15545	C. galapagensis	Grattan	233	49	69	161	0.690987	3.14159	0.0119399	0.0554633	0.2103
546634	GAL36	15545	C. galapagensis	Grattan	233	233	3002	6997	30.03	15.9134	0.712532	0.19101	1
546643	GAL36	15545	C. galapagensis	Grattan	233	205	847	1770	7.59657	9.51362	0.141408	0.117832	0.879828
546625	GAL37	15546	C. galapagensis	Grattan	233	1	2	13	0.055794	0.851658	0.000845494	0.0129059	0.00429185
546627	GAL37	15546	C. galapagensis	Grattan	233	100	162	276	1.18455	2.85955	0.0373562	0.0688525	0.429185
546630	GAL37	15546	C. galapagensis	Grattan	233	146	286	356	1.5279	2.14161	0.0533348	0.0654947	0.626609
546632	GAL37	15546	C. galapagensis	Grattan	233	4	5	12	0.0515021	0.44228	0.00130901	0.0125334	0.0171674
546633	GAL37	15546	C. galapagensis	Grattan	233	42	50	134	0.575107	2.65139	0.0129828	0.0427418	0.180258
546634	GAL37	15546	C. galapagensis	Grattan	233	233	2674	6098	26.1717	15.6446	0.832275	0.138007	1
546643	GAL37	15546	C. galapagensis	Grattan	233	155	364	473	2.03004	2.91162	0.0617897	0.0727708	0.665236
546626	GAL33	15547	C. galapagensis	Unnamed	227	64	684	12775	56.2775	137.794	0.149515	0.338995	0.281938
546628	GAL33	15547	C. galapagensis	Unnamed	227	34	54	319	1.40529	4.57326	0.00838767	0.0307252	0.14978
546629	GAL33	15547	C. galapagensis	Unnamed	227	10	31	198	0.872247	6.51727	0.00570044	0.0632941	0.0440529
546631	GAL33	15547	C. galapagensis	Unnamed	227	195	3171	40301	177.537	123.836	0.761881	0.355542	0.859031
546640	GAL33	15547	C. galapagensis	Unnamed	227	22	40	221	0.973568	3.8107	0.00388106	0.0150091	0.0969163
546641	GAL33	15547	C. galapagensis	Unnamed	227	58	142	1052	4.63436	13.3458	0.0314493	0.0945869	0.255507
546642	GAL33	15547	C. galapagensis	Unnamed	227	60	165	1301	5.73128	15.1559	0.0391982	0.0997146	0.264317
546626	GAL27	15515	C. galapagensis	Unnamed	226	47	139	1496	6.61947	38.7048	0.0298009	0.116823	0.207965
546628	GAL27	15515	C. galapagensis	Unnamed	226	10	15	72	0.318584	1.82703	0.00619469	0.044067	0.0442478
546629	GAL27	15515	C. galapagensis	Unnamed	226	2	3	16	0.0707965	0.88661	0.000946903	0.011135	0.00884956
546631	GAL27	15515	C. galapagensis	Unnamed	226	222	2609	21569	95.4381	73.9952	0.917168	0.184561	0.982301
546640	GAL27	15515	C. galapagensis	Unnamed	226	4	6	32	0.141593	1.42278	0.00390708	0.0413261	0.0176991
546641	GAL27	15515	C. galapagensis	Unnamed	226	36	123	835	3.69469	11.296	0.0276504	0.094179	0.159292
546642	GAL27	15515	C. galapagensis	Unnamed	226	41	84	333	1.47345	4.7499	0.0143274	0.0531105	0.181416
546626	GAL23	15520	C. galapagensis	Unnamed	233	45	161	1972	8.46352	45.8083	0.0340386	0.12406	0.193133
546628	GAL23	15520	C. galapagensis	Unnamed	233	56	123	892	3.82833	10.3235	0.0396867	0.111726	0.240343
546629	GAL23	15520	C. galapagensis	Unnamed	233	3	4	29	0.124464	1.10131	0.00159227	0.014304	0.0128755
546631	GAL23	15520	C. galapagensis	Unnamed	233	149	1956	19293	82.8026	95.8545	0.460116	0.432776	0.639485
546640	GAL23	15520	C. galapagensis	Unnamed	233	13	28	199	0.854077	4.88269	0.00911588	0.0537153	0.055794
546641	GAL23	15520	C. galapagensis	Unnamed	233	138	1148	9222	39.5794	56.3435	0.338481	0.411752	0.592275
546642	GAL23	15520	C. galapagensis	Unnamed	233	107	360	2744	11.7768	20.0474	0.117013	0.193951	0.459227
546626	GAL25	15521	C. galapagensis	Unnamed	233	1	1	15	0.0643777	0.982683	0.000193133	0.00294805	0.00429185
546628	GAL25	15521	C. galapagensis	Unnamed	233	1	1	1	0.00429185	0.0655122	1.28755364806867e-05	0.000196537	0.00429185
546629	GAL25	15521	C. galapagensis	Unnamed	233	0	0	0	0	0	0	0	0
546631	GAL25	15521	C. galapagensis	Unnamed	233	233	5460	75853	325.549	69.1774	0.998901	0.00867486	1
546640	GAL25	15521	C. galapagensis	Unnamed	233	1	2	12	0.0515021	0.786146	0.000154506	0.00235844	0.00429185
546641	GAL25	15521	C. galapagensis	Unnamed	233	4	6	31	0.133047	1.14635	0.000738197	0.0067457	0.0171674
546642	GAL25	15521	C. galapagensis	Unnamed	233	0	0	0	0	0	0	0	0
546626	GAL24	15533	C. galapagensis	Unnamed	218	68	686	11957	54.8486	140.717	0.155385	0.325174	0.311927
546628	GAL24	15533	C. galapagensis	Unnamed	218	56	125	855	3.92202	8.86397	0.0570275	0.131403	0.256881
546629	GAL24	15533	C. galapagensis	Unnamed	218	28	84	938	4.30275	13.3341	0.0490917	0.142538	0.12844
546631	GAL24	15533	C. galapagensis	Unnamed	218	104	1329	13809	63.344	93.3147	0.379528	0.454175	0.477064
546640	GAL24	15533	C. galapagensis	Unnamed	218	29	74	1094	5.01835	18.0363	0.0449587	0.156062	0.133028
546641	GAL24	15533	C. galapagensis	Unnamed	218	73	199	1376	6.31193	17.911	0.135073	0.296224	0.334862
546642	GAL24	15533	C. galapagensis	Unnamed	218	96	262	1687	7.73853	13.2794	0.17894	0.310842	0.440367
546626	GAL26	15536	C. galapagensis	Unnamed	215	23	74	987	4.5907	37.8141	0.0346884	0.147209	0.106977
546628	GAL26	15536	C. galapagensis	Unnamed	215	11	20	119	0.553488	2.98371	0.0148233	0.0819137	0.0511628
546629	GAL26	15536	C. galapagensis	Unnamed	215	2	4	38	0.176744	1.94946	0.00471163	0.049568	0.00930233
546631	GAL26	15536	C. galapagensis	Unnamed	215	190	1986	16218	75.4326	83.7453	0.783163	0.366905	0.883721
546640	GAL26	15536	C. galapagensis	Unnamed	215	4	5	27	0.125581	1.06694	0.00406977	0.0327373	0.0186047
546641	GAL26	15536	C. galapagensis	Unnamed	215	30	44	147	0.683721	4.7333	0.0546186	0.203701	0.139535
546642	GAL26	15536	C. galapagensis	Unnamed	215	47	103	618	2.87442	8.92482	0.103912	0.264112	0.218605
546626	GAL28	15551	C. galapagensis	Unnamed	207	2	42	901	4.35266	44.3203	0.00965217	0.0979578	0.00966184
546628	GAL28	15551	C. galapagensis	Unnamed	207	0	0	0	0	0	0	0	0
546629	GAL28	15551	C. galapagensis	Unnamed	207	0	0	0	0	0	0	0	0
546631	GAL28	15551	C. galapagensis	Unnamed	207	191	3455	48176	232.734	145.055	0.90671	0.274838	0.922705
546640	GAL28	15551	C. galapagensis	Unnamed	207	1	1	1	0.00483092	0.0695048	9.66183574879227e-06	0.00013901	0.00483092
546641	GAL28	15551	C. galapagensis	Unnamed	207	34	73	216	1.04348	3.82164	0.0830242	0.259065	0.164251
546642	GAL28	15551	C. galapagensis	Unnamed	207	1	1	1	0.00483092	0.0695048	0.000603865	0.0086881	0.00483092

## Sheet: Acoustic tag deployments
id	transmitter	model	species	datetime	location	latitude	longitude	total_length	fork_length	sex
SILK02	15549	V16-6x	C. falciformis	2017-05-30 17:23:00	Young seamount	-9.75272	-12.1045	142	115	Male
SILK03	15538	V16-6x	C. falciformis	2017-05-30 18:12:00	Young seamount	-9.76118	-12.103	180	143	Male
SILK05	15531	V16-6x	C. falciformis	2017-05-31 09:55:00	Young seamount	-9.76343	-12.0993	175	137	Male
SILK06	15524	V16-6x	C. falciformis	2017-06-01 10:16:00	Young seamount	-9.75734	-12.0386	168	138	Female
SILK07	15523	V16-6x	C. falciformis	2017-06-01 10:35:00	Young seamount	-9.75646	-12.0378	153	123	Male
SILK08	15525	V16-6x	C. falciformis	2017-06-01 10:55:00	Young seamount	-9.75591	-12.037	160	123	Male
SILK09	15522	V16-6x	C. falciformis	2017-06-01 11:14:00	Young seamount	-9.75522	-12.0364	147	121	Male
SILK10	15537	V16-6x	C. falciformis	2017-06-01 06:25:00	Grattan seamount	-9.73678	-12.8039	156	122	Female
SILK11	15535	V16-6x	C. falciformis	2017-06-01 18:48:00	Grattan seamount	-9.73429	-12.8055	181	152	Female
SILK12	15513	V16-6x	C. falciformis	2017-06-02 09:54:00	Grattan seamount	-9.7388	-12.8126	123	102	Male
SILK13	15526	V16-6x	C. falciformis	2017-06-02 11:29:00	Grattan seamount	-9.74042	-12.8118	141	118	Male
SILK15	15539	V16-6x	C. falciformis	2017-06-02 14:00:00	Grattan seamount	-9.73496	-12.8116	167	135	Male
SILK16	15548	V16-6x	C. falciformis	2017-06-02 14:49:00	Grattan seamount	-9.73444	-12.8118	155	120	Female
SILK17	15534	V16-6x	C. falciformis	2017-06-02 15:29:00	Grattan seamount	-9.72616	-12.8122	200	NA	Male
GAL23	15520	V16-6x	C. galapagensis	2017-05-30 16:25:00	Young seamount	-9.75903	-12.1017	170	146	Male
GAL24	15533	V16-6x	C. galapagensis	2017-05-30 19:49:00	Young seamount	-9.74727	-12.1103	163	129	Male
GAL25	15521	V16-6x	C. galapagensis	2017-05-31 15:59:00	Young seamount	-9.76958	-12.094	145	118	Male
GAL26	15536	V16-6x	C. galapagensis	2017-05-31 16:21:00	Young seamount	-9.76836	-12.0938	161	125	Female
GAL27	15515	V16-6x	C. galapagensis	2017-05-31 16:53:00	Young seamount	-9.76729	-12.093	204	164	Male
GAL28	15551	V16-6x	C. galapagensis	2017-05-31 17:19:00	Young seamount	-9.76614	-12.0914	170	131	Male
GAL30	15527	V16-6x	C. galapagensis	2017-06-01 20:00:00	Grattan seamount	-9.72053	-12.8156	245	194	Male
GAL32	15514	V16-6x	C. galapagensis	2017-06-02 08:27:00	Grattan seamount	-9.73636	-12.8158	161	135	Male
GAL33	15547	V16-6x	C. galapagensis	2017-06-02 08:43:00	Grattan seamount	-9.73338	-12.8168	130	107	Male
GAL34	15519	V16-6x	C. galapagensis	2017-06-02 10:15:00	Grattan seamount	-9.73484	-12.814	157	126	Male
GAL35	15544	V16-6x	C. galapagensis	2017-06-02 10:33:00	Grattan seamount	-9.73087	-12.8158	156	124	Male
GAL36	15545	V16-6x	C. galapagensis	2017-06-02 11:53:00	Grattan seamount	-9.73386	-12.8142	148	112	Male
GAL37	15546	V16-6x	C. galapagensis	2017-06-02 12:46:00	Grattan seamount	-9.7365	-12.815	126	108	Male
GAL38	15543	V16-6x	C. galapagensis	2017-06-02 13:02:00	Grattan seamount	-9.73271	-12.8156	155	124	Male
GAL39	15517	V16-6x	C. galapagensis	2017-06-02 15:03:00	Grattan seamount	-9.73018	-12.8121	135	105	Male

## Sheet: Acoustic receiver metadata
station_id	seamount	receiver_id	longitude	latitude	depth_m	deploy_date	service_date	retrieve_date
G7	Grattan	546625	-12.7756	-9.75581	-306	2017-06-03 04:00:00	2018-01-24 09:56:41	2019-01-19 11:26:37
U6	Young	546626	-12.0753	-9.77076	-84.1	2017-06-01 23:00:00	2018-01-22 08:54:14	NA
G2	Grattan	546627	-12.8157	-9.72992	-133.3	2017-06-03 05:00:00	2018-01-24 08:43:08	2019-01-19 10:30:30
U3	Young	546628	-12.0633	-9.75845	-198	2017-06-02 01:00:00	2018-01-22 09:29:28	2019-01-20 07:37:50
U4	Young	546629	-12.0435	-9.75779	-136.4	2017-06-02 02:00:00	2018-01-22 09:47:29	2019-01-20 07:21:50
G3	Grattan	546630	-12.8047	-9.73416	-142.8	2017-06-03 05:00:00	2018-01-24 10:25:45	2019-01-19 10:49:10
U7	Young	546631	-12.0933	-9.7687	-107.8	2017-06-02	2018-01-22 10:56:19	2019-01-20 08:31:44
G1	Grattan	546632	-12.8255	-9.73295	-136.1	2017-06-03 06:00:00	2018-01-24 08:50:32	2019-01-19 09:00:49
G6	Grattan	546633	-12.8238	-9.74077	-140	2017-06-03 06:00:00	2018-01-24 09:09:45	NA
G5	Grattan	546634	-12.8138	-9.74665	-139.7	2017-06-03 05:00:00	2018-01-24 09:19:32	2019-01-19 10:05:22
U5	Young	546640	-12.0596	-9.77129	-184.6	2017-06-01 22:00:00	2018-01-22 09:14:37	2019-01-20 09:02:49
U1	Young	546641	-12.1027	-9.75751	-201.5	2017-06-02 01:00:00	2018-01-22 10:36:50	2019-01-20 08:09:57
U2	Young	546642	-12.0828	-9.7522	-190.4	2017-06-02 01:00:00	2018-01-22 10:19:25	2019-01-20 07:55:52
G4	Grattan	546643	-12.8043	-9.74355	-130.9	2017-06-03 05:00:00	2018-01-24 09:32:28	2019-01-19 10:52:05
