# Supplementary material for: Shallow seamounts are “oases” and activity hubs for pelagic predators in a large-scale marine reserve
Source: PLoS Biol. 2025 Feb 4;23(2):e3003016. doi: 10.1371/journal.pbio.3003016 (PMC11828362; doi:10.1371/journal.pbio.3003016)
Supplement: S1 Code — (R) [file pbio.3003016.s018.R]

## 1. Load in packages and format data

# We define a new variable (season) and add columns giving the response 
# and error family to be used for models (Tweedie family in this case).

metadata = readxl::read_xlsx('S2_Data.xlsx','Metadata')

biomass  = readxl::read_xlsx('S2_Data.xlsx','Biomass') %>%
  right_join(metadata,., by = 'deploy_ID') %>%
  mutate(response = 'biomass_kg') %>%
  mutate(season = ifelse(month(date) %in% 1:2, 'summer', 'winter'),
         location = as.factor(location), region = as.factor(region),
         family = ifelse(response == 'biomass_kg','tw','nb'))

## 2. Initial model selection

#' First, we compare three sets of models in which distance smooths are:
#'  1) assumed to be the same for all features
#'  2) varied by seamount depth (i.e. separate smooths for the shallow, 
#'  Southern seamounts and deeper, Harris Stewart seamount); or, 
#'  3) allowed to vary by individual seamoun. We also include a null model.

#' We start by creating a nested dataframe seperated by taxon for easy model fitting:
  
gam_biom = 
  subset(biomass,region != 'Oceanic') %>% 
  nest(smnt_bruvs = -c(taxon,response,family))  

#' Then we define a custom function for fitting models and comparing AIC 

AICfits = function(data,family,Response) {
  
  f = list(
    m1 = '~1',
    m2 = '~ s(seamount_dist_km) + season',
    m3 = '~ s(seamount_dist_km,by=region) + region + season',
    m4 = '~ s(seamount_dist_km,by=location) + location + season'
  ) %>% map(~formula(paste(Response,.x)))
  
  m = switch(family,
             'nb' = map(f,~gam(.x,data = data,family=nb(),method='ML')),
             'tw' = map(f,~gam(.x,data = data,family=tw(),method='ML'))
  )
  
  tibble(mod = names(f),gam = m) %>%
    mutate(AIC = sapply(m,function(j) ifelse(is.null(j),NA,AIC(j)))) %>%
    mutate(AIC = AIC - min(AIC,na.rm=T))
  
}

# And apply this across our nested dataframe

gam_biom = mutate(gam_biom,models = pmap(list(smnt_bruvs,family,response), AICfits)) 

gam_biom$models

# AIC comparisons indicate that in all cases, a model with sepearate smoothers for the Southern Seamounts and 
# Harris Stewart is preferred (i.e. model 3). We therefore reconfigure our dataframe with data separated by region for model fitting.

gam_biom = 
  subset(biomass,region != 'Oceanic') %>% 
  nest(smnt_bruvs = -c(taxon,region,response,family))  

## 3. Regional oceanic baselines

# Next we estimated regional biomass baselines for each taxon using oceanic BRUV 
# deployments in the Ascension EEZ > 50 km from any feature. First add a new column containing
# results of the oceanic deployments:
  
gam_biom = 
  left_join(gam_biom,
            subset(biomass,region == 'Oceanic') %>% 
              nest(oceanic_bruvs = -c(taxon,response))
  )

# Then calculate regional means and 95% bootstrapped confidence intervals for each taxon 

bootCI = function(d,v){
  boot.mean = function(d,indices) mean(d[[v]][indices],na.rm=T)
  if(sum(d[[v]])>0){
    t = boot::boot(d,statistic = boot.mean,R=10000)
    return(boot::boot.ci(t,type='bca')$bca[,4:5] %>% c(mean(d[[v]]),.) %>% 
             setNames(c('mean','boot.lower','boot.upper')) %>% as.list %>% as.data.frame)
  } else return(data.frame('mean'=0, 'boot.lower'=0,'boot.upper'=0))
}

gam_biom = mutate(gam_biom,oceanic_baseline = map2(oceanic_bruvs,response,bootCI))

## 4. GAM fitting

# Next, fit GAMs to BRUV data for each region and taxon using data appropriate error distributions, 
# by creating a custom function and applying it across our nested dataframe.

fit_gam = function(data,family,Response){
  
  f = formula(paste(Response,'~ s(seamount_dist_km) + season'))
  
  switch(family,
         'nb' = gam(f,data = data,family=nb(),method='ML'),
         'tw' = gam(f,data = data,family=tw(),method='ML')
  )
  
}

gam_biom = mutate(gam_biom,model = pmap(list(smnt_bruvs,family,response), fit_gam)) 

# Stepwise simplification is used to simplify fitted models and store results for each term

# First define a function for extracting the p.values and test statistics for parametric,
# and smooth components of the model

term_table = function(model){
  
  vars = strsplit(as.character(model$formula)[3],' + ',fixed=T)[[1]]
  
  s.table = anova(model)$s.table 
  p.table = anova(model)$pTerms.table
  
  if(!is.null(s.table)){
    s.table = data.frame(s.table) %>% .[,-2] %>% setNames(c('df','Wald','p')) %>%
      bind_cols(map_dfr(model$smooth,`[`,c("term","by","by.level")),.) %>%
      mutate(term = vars[map_int(term,~grep(.x,vars))]) 
  }
  
  if(!is.null(p.table)){
    p.table = data.frame(p.table) %>% setNames(c('df','Wald','p')) %>%
      bind_cols(term=rownames(.),by=NA,by.level=NA,.)
  } 
  
  bind_rows(s.table,p.table)
}

# Now a function for stepwise simplification

step_GAM =  function(model){
  
  data = model$model
  results = NULL
  table = term_table(model)
  pmax = max(table$p)
  
  while(pmax > 0.05){
    v = with(table,term[p == pmax])
    results = bind_rows(results,subset(table,term==v))
    f = formula(paste0('~.-',v))
    model = update(model,f)
    table = term_table(model)
    pmax = max(table$p)
    if(!length(table)) break
  }
  
  results = bind_rows(results,table)
  return(list(model=model,selection.table=results))
}

gam_biom = 
  mutate(gam_biom,model = map(model,~step_GAM(.x))) %>%
  mutate(selection.table = map(model,~.x$selection.table), model = map(model,~.x$model))

# Print the model simplification results

dplyr::select(gam_biom,region,taxon,response,selection.table) %>%
  unnest()

## 4. Prediction from fitted models

# Next we extract fitted values and confidence intervals for seamount distance effects for each model, including estimation of spline derivatives for identifying regions of significant change. The response is deemed to be significantly decreasing with distance (dcr) where the upper 95% CI of the derivative is < 0, and significantly increasing (incr) where the lower 95% CI of the derivative is > 0.

predict_gam = function(model){
  
  nd = data.frame(seamount_dist_km=seq(0,40,0.1),season='winter') 
  pred = predict(model,newdata=nd,se.fit=T)
  nd = mutate(nd,fit=pred$fit,se = pred$se)
  crit.t  = qt(0.025, df.residual(model), lower.tail = FALSE)
  nd = mutate(nd,upper = fit + (crit.t * se),lower = fit - (crit.t * se)) %>%
    mutate_at(.vars = c('fit','upper','lower'),model$family$linkinv)
  
  # Derivative estimation using 'gratia'
  
  tryCatch({
    
    d = gratia::derivatives(model,select='s(seamount_dist_km)',data=nd) %>% 
      subset(.derivative!=0 & .se!=0) %>% 
      distinct() %>%
      dplyr::select(seamount_dist_km,deriv_lower = .lower_ci, deriv_upper = .upper_ci)
    
    nd = left_join(nd,d) %>% 
      mutate(dcr = ifelse(deriv_upper<0,fit,NA),
             incr = ifelse(deriv_lower>0,fit,NA))
  },error = function(e) mutate(nd,dcr=NA,incr=NA))
  
  return(nd)
}

gam_biom = mutate(gam_biom,pred = map(model,predict_gam))

## 5. Seamount radius of influence and enrichment effects

#' Finally we estimate the seamount radius of influence (point at which response significantly exceeds baseline) 
#' and enrichment effect (difference between predicted value at summit and local/regional 
#' baselines).Stats and uncertainty are estimating by simulating from the posterior 
#' of the fitted GAMs, using the following custom function which takes as arguments 
#' *model* (the model to simulate from),
#' *pred* (a prediction frame of fitted values general using *predict_gam*)
#' *baseline* (a dataframe containing the oceanic baseline values)
#' *response* (a character vector giving the column to be used as a response variable)
#' *n* (the number of posterior simulations), 
#' and *min.y* (a numeric value to use in place of the oceanic baseline if the baseline = 0; 
#' note in this case the estimates of enrichment magnitude are meaningless).

simulate_stats = function(model,pred,baseline,response,min.y=0,n=1000){
  
  # Sample n times from the posterior of the fitted GAM
  
  sims = 
    gratia::fitted_samples(model,n = n,seed=10,data = pred) %>%
    left_join(mutate(pred,.row = row_number()))
  
  # Generate n estimates of the regional oceanic baseline by non-parametric
  # bootstrapping (to capture uncertainty). If baseline is 0, a value of min.y
  # is given.
  
  boot.mean = function(baseline,indices) mean(baseline[[response]][indices],na.rm=T)
  
  if(sum(baseline[[response]])>0){
    baseline = data.frame(baseline=boot::boot(baseline,statistic = boot.mean,R=n)$t) %>%
      mutate(.draw = row_number()) 
  } else(baseline = data.frame(baseline = min.y, .draw = 1:n))
  
  sims = left_join(sims,baseline) 
  
  # Find ROI as the point at which response variable is estimated to be significantly 
  # increasing based on spline derivatives AND significantly exceeds the oceanic
  # baseline.
  
  ROI = 
    rowwise(sims) %>% mutate(above_base = .fitted>baseline) %>%
    group_by(.row,seamount_dist_km) %>% 
    summarise(above_base = sum(above_base)/n > 0.95) %>%
    left_join(pred) %>%
    ungroup() %>% 
    summarise(ROI = tryCatch(max(seamount_dist_km[above_base & !is.na(dcr)]), error = function(e) NA)) %>%
    mutate(across(ROI,~ifelse(is.infinite(.x),NA,.x)))
  
  # Find magnitude of seamount effect as the difference between estimate of the 
  # response at the summit (distance = 0, and either the mean of all fitted values 
  # at distances > ROI (local enrichment effect) or the regional oceanic baseline
  # (regional enrichment effect)
  
  
  bind_cols(sims,ROI) %>%
    rowwise() %>% mutate(above_R = seamount_dist_km > ROI) %>%
    group_by(.draw) %>%
    summarise(summit = .fitted[seamount_dist_km==0],
              regional_baseline = mean(baseline),
              local_baseline = mean(.fitted[above_R]),
              delta_regional = summit/regional_baseline ,
              delta_local = summit/local_baseline) %>%
    tidybayes::median_qi(summit,delta_local,delta_regional) %>%
    bind_cols(ROI,.)
  
}

# Apply the function across our nested models and print results

gam_biom = mutate(gam_biom,sims = pmap(list(model,pred,oceanic_bruvs,response),simulate_stats,min.y=0.1))

dplyr::select(gam_biom,region,taxon,sims) %>%
  unnest()
