# Supplementary material for: Shallow seamounts are “oases” and activity hubs for pelagic predators in a large-scale marine reserve
Source: PLoS Biol. 2025 Feb 4;23(2):e3003016. doi: 10.1371/journal.pbio.3003016 (PMC11828362; doi:10.1371/journal.pbio.3003016)
Supplement: S2 Code — (R) [file pbio.3003016.s019.R]

## Load packages and data

library(sf)
library(tidyverse)
library(ggplot2)
library(momentuHMM)
library(fitdistrplus)
library(terra)

locs = readxl::read_xlsx("S6_Data.xlsx","PSAT Data")

## 1. Step lengths and turning angles from observed tracks.

# First we leverage the prepData function from package momentuHMM to calculate step 
# lengths and turning angles of relocations in our GPE3 tracks

crw_sim=
  subset(locs,type=='gpe3',select=c('ID','longitude','latitude')) %>% as.data.frame %>%
  momentuHMM::prepData(type='LL',coordNames=c('longitude','latitude'))

# Next we find probability distributions that approximate our observed turning angles
# and step lengths.We assume that step length (a positive continuous) is approximated 
# by a gamma distribution with shape = 1.89 and rate = 0.2:
  
step       = crw_sim$step[!is.na(crw_sim$step)]*1000
step_distr  = crw_sim$step[crw_sim$step>0&!is.na(crw_sim$step)] %>%
  fitdistrplus::fitdist(distr = "gamma")
step_distr
shape = step_distr$estimate[1]
rate = step_distr$estimate[2]

ggplot() + 
  geom_histogram(aes(x=step,y=..density..),data=data.frame(step=step/1000),bins=20,fill='white',colour='black') + 
  geom_density(aes(x=step),data = data.frame(step=rgamma(10000,shape,rate)),colour='red',fill='red',alpha=.1)

# We assume that turning angle distribution is approximated by a von Mises distribution
# with mean = 0 and kappa = 2.4:
  
mean(crw_sim$angle,na.rm=T)
kappa = CircStats::est.kappa(na.omit(crw_sim$angle)) 
kappa

ggplot() + 
  geom_histogram(aes(x=angle,y=..density..),data=data.frame(angle=crw_sim$angle),bins=14,fill='white',colour='black') + 
  geom_density(aes(x=angle),data = data.frame(angle=CircStats::rvm(100000,0,kappa) %>% if_else(.>pi,.-2*pi,.)),colour='red',fill='red',alpha=.1)

# In the figures above, histograms are observed distributions and red density polygons
# are our fitted distributions.

## 2. Define seamount summits

# Extract seamount summits as fixed isobaths from multibeam bathymetry data

grattan_summit = rast("S1_Data/grattan_bathy_25.tif") %>% 
  as.contour(levels=-200) %>% st_as_sf() %>% st_cast('POLYGON')

young_summit = rast("S1_Data/young_bathy_25.tif") %>% 
  as.contour(levels=-200) %>% st_as_sf() %>% st_cast('POLYGON')

southern_summits = st_union(grattan_summit, young_summit)

harris_summit  = rast("S1_Data/harris_stewart_bathy_25.tif") %>%
  as.contour(levels=-300) %>% st_as_sf() %>% st_cast('POLYGON')

summits = bind_rows(southern_summits,harris_summit) %>%
  mutate(location = c('Southern seamounts','Harris seamount'))

## 3. Simulating correlated random walks

# Now we define a function to generate random walk simulations. We set it up to take 
# two kinds of inputs: 1) A step length drawn from the empircially estimated gamma 
# distribution or 2) A single constant step length based on independent direct estimates 
# of swim speed. The internal workings of the function are taken from adehabitatLT::simm.crw. 

# The function takes the following arguments:
  
#*mount*: a string specifying the seamount to simulate tracks for - matches unique location names in summit and tracking data.
#*nsims*: the number of tracks to simulate
#*nsteps*: the number of steps in each simulated track
#*k*: the kappa parameter of a von Mises distribution desribing turning angle distribution.
#*shape*, *rate*: the shape and rate parameters of a gamma distibution describing step length. 
#*v*: a constant step length which can be supplied instead of a gamma distribution
#*xy0*: a numeric vector of length 2 giving the starting longitudes/latitudes of the simulations. If not supplied the correlated random walks are initialised at random locations drawn from within a buffer around the summit with the radius set to the maximum distance that study animals were tagged.
#*track*: a logical of length 1 indicating whether to return the complete simulated tracks with positions at each time step, or if FALSE, just return the animals final position.

#The function returns an sf object with the simulated locations for each relative time
#point annotated with the distance from the tagging location.

simulate_walks = function(mount,nsims,nsteps,k,shape,rate,v=NULL,xy0=NULL, track = TRUE){
  
  summit = subset(summits,location==mount) %>% st_transform(32728)  
  
  if(is.null(xy0)){
    d = max(subset(locs,type=='deployment'&location==mount)$seamount_dist_km)
    b = st_buffer(summit,d*1000)
    init = st_sample(b,nsims)
    xy0   = st_coordinates(init)
  } else xy0 = matrix(rep(xy0,each=nsims),nrow=nsims)
  
  lapply(1:nsims,function(i){
    if(is.null(v)) v = rgamma(nsteps-1,shape,rate)*1000
    theta = CircStats::rvm(nsteps-2,0,k) 
    theta = cumsum(c(runif(1, 0, 2 * pi), theta))
    if(track){
      si   = c(xy0[i,2], xy0[i,2] + cumsum(v * sin(theta)))
      co   = c(xy0[i,1], xy0[i,1] + cumsum(v * cos(theta)))
      result = data.frame(sim = i,step=(1:nsteps),X = co,Y = si) 
    } else {
      si   = xy0[i,2] + sum(v * sin(theta))
      co   = xy0[i,1] + sum(v * cos(theta))
      result = data.frame(sim=i,X = co,Y = si) 
    }
    
    st_as_sf(result,coords=c('X','Y'),crs=32728)
    
  }) %>%
    
    do.call(rbind,.) %>%
    mutate(seamount_dist_km = as.numeric(st_distance(.,summit))/1000)
  
}

# A comparison of observed tracks (red) with 10 simulated tracks over 170 steps (85 days) 
# (blue) suggests that it generates sensible results:
  
observed_tracks = st_as_sf(locs,coords=c('longitude','latitude'),crs=4326) %>%
  group_by(ID,location) %>% 
  summarise(do_union=FALSE) %>% st_cast('LINESTRING')

simulate_walks('Southern seamounts',10,170,k=kappa,shape = shape,rate = rate) %>%
  group_by(sim) %>% summarise(do_union=F) %>% st_cast('LINESTRING') %>%
  ggplot() + geom_sf(colour='blue') + 
  geom_sf(data=subset(observed_tracks,location=='Southern seamounts'),colour='red')

# Now scale up and generate lots of simulations for hypothetical fish released from 
# each seamount. This takes some time! For demonstration purposes we generate a single set 
# of 1000 simulated walks with a length equal to the longest observed track for each feature. 
# We can then truncate these walks as needed for comparison to fish with shorter tracks.
# (Note: p-values reported in the paper are based on 10000 simulations)

set.seed(12)

SS_sims = simulate_walks('Southern seamounts',100,170,k=kappa,shape = shape, rate = rate)

HS_sims = simulate_walks('Harris seamount',100,405,k=kappa, shape = shape, rate = rate)

sims = tibble(location=unique(locs$location),sims = list(HS_sims,SS_sims))

## 4. Testing site fidelity

# To assess site fidelity of PSAT tagged animals, we test whether final  positions 
# of PSAT tagged animals are closer to seamounts than expected under simulated random walks.

# First we define a function for extracting the quantiles of the distance from the tagging
# location for each step along our simulated tracks. We extract the 5% quantile and 50% quantile 
# (i.e. median) for comparison to observed data. The function takes two arguments:
# **sims**, an object of simulated walks produced by **simulate_walks** and **timestep**,
# the length of each step in hours. A loess smoother is used to produce a smooth curve of
# how the quantiles change with time for plotting purposes.

walk_quantiles = function(sims,timestep=12){
  st_set_geometry(sims,NULL) %>%
    mutate(reltime = (step-1)/(24/timestep)) %>%
    group_by(reltime) %>% 
    summarise(q5 = quantile(seamount_dist_km,.05),
              q50 = quantile(seamount_dist_km,.5)) %>%
    mutate(q5s  = predict(loess(q5~reltime,span=.3),newdata=.)) %>%
    mutate(q50s = predict(loess(q50~reltime,span=.3),newdata=.)) 
}

# Now we apply the quantiles function over our simulations. 

SS_sims_summary = walk_quantiles(SS_sims) %>% mutate(seamount='Southern Seamounts')

HS_sims_summary = walk_quantiles(HS_sims) %>% mutate(seamount = 'Harris Stewart Seamount')

# Plot the 5% quantile over time

quantile_plot = rbind(SS_sims_summary,HS_sims_summary) %>% 
  ggplot(aes(y=q5s,x=reltime)) + geom_line(aes(colour=seamount))
print(quantile_plot)

# Finally we calculate what proportion of the simulations terminated
# closer to the tagging seamount(s) than the observed track. 
# This constitutes a one-tailed p-value testing the hypothesis that tagged animals 
# showed no fidelity to seamounts (i.e. dispersed randomly)

sim_pvals = 
  nest(locs,-ID,-ptt,-location,-species) %>% 
  mutate(p = map2_dbl(data,location,function(x,y){
    N    = sum(x$type=='gpe3')
    # Retrieve end points of simulated tracks that are the same length as observed tracks
    sims = subset(subset(sims,location==y)$sims[[1]],step==N) 
    # Find what proportion of simulations ended closer to seamount than
    # observed track
    sum(sims$seamount_dist_km<last(x$seamount_dist_km))/nrow(sims)
  })) 

print(dplyr::select(sim_pvals,-data) %>% arrange(location,species))
